# Supplementary material for: Multicomponent mapping of boron chemotypes furnishes selective enzyme inhibitors
Source: Nat Commun. 2017 Nov 24;8:1760. doi: 10.1038/s41467-017-01319-4 (PMC5701053; doi:10.1038/s41467-017-01319-4)
Supplement: Supplementary file 4 — Supplementary Data 1 [file 41467_2017_1319_MOESM4_ESM.xlsx]

## Sheet: Filtered SHs
		4j (0.5 µM)				4j (10 µM)
uniprot	symbol	median ratio	stderr	# quant peptides		median ratio	stderr	# quant peptides
Q8WU67	ABHD3	0.05	0.01	21		0.05	0	35
Q9NUJ1	ABHD10	0.87	0.02	99		0.79	0.01	140
Q9UHL4	DPP7	0.96	0.02	46		0.93	0.01	55
Q9NP80	PNPLA8	0.97	0.02	30		0.94	0.02	34
P42785	PRCP	0.93	0.03	56		0.95	0.02	71
Q7L211	ABHD13	1.11	0.04	17		0.97	0.02	16
P41247	PNPLA4	1.02	0.02	52		1.01	0.01	57
Q9Y570	PPME1	1.04	0.02	66		1.02	0.02	69
Q5VWZ2	LYPLAL1	0.92	0.02	27		1.02	0.02	43
Q8WZ82	OVCA2	1.05	0.03	22		1.02	0.02	33
Q9H300	PARL	1.02	0.68	28		1.03	0.62	39
Q8NCG7	DAGLB	1.04	0.03	36		1.04	0.03	50
Q2TAA2	IAH1	1.14	0.03	13		1.08	0.04	14
Q9UMR5	PPT2	0.92	0.06	17		1.09	0.02	26
Q8N2K0	ABHD12	0.93	0.02	50		1.09	0.02	74
Q5VST6	FAM108B1	1.01	0.01	50		1.1	0.02	65
O75884	RBBP9	1.09	0.08	22		1.11	0.03	22
Q92876	KLK6	1.1	0.03	30		1.11	0.03	34
Q96GS6	FAM108A1	1	0.03	35		1.13	0.04	36
P38571	LIPA	1.03	0.04	11		1.14	0.04	16
Q7Z5M8	ABHD12B	0.9	0.04	26		1.14	0.03	29
P08910	ABHD2	1.27	0.09	18		1.14	0.07	20
Q6PIU2	NCEH1	0.98	0.02	83		1.14	0.02	115
Q6GMR7	FAAH2	1	0.04	26		1.14	0.04	36
Q9BV23	ABHD6	0.89	0.02	83		1.15	0.02	100
Q8NFV4	ABHD11	0.9	0.02	71		1.15	0.02	86
Q8TB40	ABHD4	1.06	0.09	10		1.15	0.07	9
O95870	ABHD16A	1.12	0.01	71		1.15	0.01	74
Q4J6C6	PREPL	1.06	0.02	119		1.15	0.01	179
P49753	ACOT2	0.95	0.02	104		1.15	0.02	136
Q6P988	NOTUM	1.03	0.02	56		1.15	0.02	65
P10619	CTSA	0.88	0.04	33		1.16	0.04	37
Q15102	PAFAH1B3	1.08	0.05	30		1.16	0.08	37
O00519	FAAH	0.99	0.02	84		1.16	0.02	111
Q9NVV5	AIG1	0.91	0.03	14		1.17	0.05	18
Q9H3G5	CPVL	0.95	0.04	60		1.18	0.02	85
P10768	ESD	1.23	0.05	14		1.18	0.04	26
Q9HB40	SCPEP1	1.03	0.02	38		1.18	0.03	55
O75608	LYPLA1	0.98	0.01	69		1.19	0.02	99
Q5JUR7	TEX30	1.18	0.03	24		1.19	0.02	29
Q8IY17	PNPLA6	1.04	0.02	128		1.19	0.02	146
Q63HM1	AFMID	1.09	0.05	15		1.19	0.03	14
Q8NCC3	PLA2G15	1.05	0.02	56		1.2	0.03	63
O00748	CES2	1.12	0.03	30		1.23	0.04	39
P29144	TPP2	0.98	0.03	122		1.27	0.03	126
Q99487	PAFAH2	1.06	0.03	57		1.27	0.02	66
P11150	LIPC	1.16	0.06	8		1.27	0.05	10
P68402	PAFAH1B2	1.08	0.03	30		1.28	0.02	52
P13798	APEH	1.09	0.02	129		1.32	0.02	162
P48147	PREP	1.1	0.01	193		1.32	0.02	255
O95372	LYPLA2	1.11	0.02	44		1.32	0.03	62
P23141	CES1	1.16	0.03	21		1.35	0.03	26
Q86TI2	DPP9	1.14	0.01	124		1.37	0.02	153
P49327	FASN	1.06	0.01	390		1.43	0.01	568
Q6V1X1	DPP8	1.15	0.04	35		1.45	0.04	43
Q05469	LIPE	1.12	0.27	16		1.47	0.06	30
Q96JX3	SERAC1	0.88	0.05	7		-	-	-
P06276	BCHE	1.09	0.11	8		-	-	-
Q6UWW8	CES3	1.3	0.06	8		-	-	-
Q9NST1	PNPLA3	-	-	-		1.01	0.17	4
O94830	DDHD2	-	-	-		0.78	0.21	4
Q8TEB9	RHBDD1	-	-	-		0.74	0.03	5
Q96IU4	ABHD14B	-	-	-		1.06	0.04	10
Q75T13	PGAP1	-	-	-		1.11	0.06	7

## Sheet: 4j (0.5 µM) rep 1
Uniprot ID	description	symbol	sequence	mass	median ratio	charge	segment
P13647	KRT5 Keratin, type II cytoskeletal 5	KRT5			0.05	2	4
			K.NKYEDEINKR.T	1307.65	0.05	2	4
			K.AQYEEIANR.S	1092.52	0	2	3
			K.DVDAAYM(15.9949)NK.V	783.311	0	2	2
			K.DVDAAYMNK.V	1025.45	0	2	2
			K.LAELEEALQK.A	1142.62	0	2	3
			K.VDALMDEINFM(15.9949)K.M	1296.57	0	2	2
			K.VDALMDEINFMK.M	1424.67	0	2	2
			N.KYEDEINKR.T	1193.6	0	2	4
			N.LDLDSIIAEVK.A	1214.68	0	2	2
			R.NLDLDSIIAEVK.A	1328.72	0	2	2
			R.NLDLDSIIAEVK.A	1328.72	0	2	3
			R.NMQDLVEDFK.N	1237.56	0	2	3
			R.QLDSIVGER.G	1015.53	0	2	3
			R.QNLEPLFEQYINNLR.R	1890.97	0	2	3
			R.QNLEPLFEQYINNLR.R	1890.97	0	2	4
			R.QNLEPLFEQYINNLR.R	1890.97	0	3	3
			R.QNLEPLFEQYINNLR.R	1890.97	0	3	4
			R.RQLDSIVGER.G	1171.63	0	2	4
			R.SFSTASAITPSVSR.T	1409.72	0	2	3
			R.SLYNLGGSK.R	937.487	0	2	3
P35527	KRT9 Keratin, type I cytoskeletal 9	KRT9			0.07	3	5
			K.NHKEEMSQLTGQNSGDVNVEINVAPGK.D	2895.39	0.07	3	5
			K.DIENQYETQITQIEHEVSSSGQEVQSSAK.E	3264.51	0	2	4
			K.DIENQYETQITQIEHEVSSSGQEVQSSAK.E	3264.51	0	3	3
			K.DIENQYETQITQIEHEVSSSGQEVQSSAK.E	3264.51	0	3	4
			K.DIENQYETQITQIEHEVSSSGQEVQSSAK.E	3264.51	0	4	3
			K.DIENQYETQITQIEHEVSSSGQEVQSSAK.E	3264.51	0	4	4
			K.DQIVDLTVGNNK.T	1314.68	0	2	2
			K.EIETYHNLLEGGQEDFESSGAGK.I	2510.13	0	2	3
			K.EIETYHNLLEGGQEDFESSGAGK.I	2510.13	0	2	4
			K.EIETYHNLLEGGQEDFESSGAGK.I	2510.13	0	3	3
			K.EIETYHNLLEGGQEDFESSGAGK.I	2510.13	0	3	4
			K.KGPAAIQK.N	811.492	0	2	5
			K.NYSPYYNTIDDLK.D	1604.74	0	2	3
			K.NYSPYYNTIDDLKDQIVDLTVGNNK.T	2902.41	0	2	5
			K.NYSPYYNTIDDLKDQIVDLTVGNNK.T	2902.41	0	3	3
			K.NYSPYYNTIDDLKDQIVDLTVGNNK.T	2902.41	0	3	4
			K.NYSPYYNTIDDLKDQIVDLTVGNNK.T	2902.41	0	3	5
			K.SDLEM(15.9949)QYETLQEELMALK.K	593.237	0	2	2
			K.SDLEM(15.9949)QYETLQEELMALK.K	593.237	0	2	3
			K.SDLEMQYETLQEELM(15.9949)ALK.K	1857.8	0	2	3
			K.SDLEMQYETLQEELM(15.9949)ALKK.N	1857.8	0	2	3
			K.SDLEMQYETLQEELM(15.9949)ALKK.N	1857.8	0	3	3
			K.SDLEMQYETLQEELMALK.K	2171.02	0	2	2
			K.SDLEMQYETLQEELMALK.K	2171.02	0	2	3
			K.SDLEMQYETLQEELMALK.K	2171.02	0	2	4
			K.SDLEMQYETLQEELMALK.K	2171.02	0	3	3
			K.SDLEMQYETLQEELMALKK.N	2299.12	0	2	3
			K.SDLEMQYETLQEELMALKK.N	2299.12	0	2	4
			K.SDLEMQYETLQEELMALKK.N	2299.12	0	2	5
			K.SDLEMQYETLQEELMALKK.N	2299.12	0	3	3
			K.TLLDIDNTR.M	1059.56	0	2	2
			K.TLLDIDNTR.M	1059.56	0	2	3
			K.TLNDM(15.9949)RQEYEQLIAK.N	592.253	0	2	3
			K.TLNDMRQEYEQLIAK.N	1850.92	0	2	3
			K.VQALEEANNDLENK.I	1585.76	0	2	2
			R.FSSSSGYGGGSSR.V	1234.52	0	2	3
			R.GGGGSFGYSYGGGSGGGFSASSLGGGFGGGSR.G	2705.16	0	2	3
			R.GGGGSFGYSYGGGSGGGFSASSLGGGFGGGSR.G	2705.16	0	2	4
			R.GGGGSFGYSYGGGSGGGFSASSLGGGFGGGSR.G	2705.16	0	3	3
			R.GGSGGSHGGGSGFGGESGGSYGGGEEASGSGGGYGGGSGK.S	3223.28	0	3	3
			R.GGSGGSYGGGGSGGGYGGGSGSR.G	1790.72	0	2	3
			R.HGVQELEIELQSQLSK.K	1836.96	0	2	3
			R.HGVQELEIELQSQLSK.K	1836.96	0	2	4
			R.HGVQELEIELQSQLSK.K	1836.96	0	2	5
			R.HGVQELEIELQSQLSK.K	1836.96	0	3	3
			R.HGVQELEIELQSQLSK.K	1836.96	0	3	4
			R.HGVQELEIELQSQLSK.K	1836.96	0	3	5
			R.HGVQELEIELQSQLSKK.A	1966.06	0	3	5
			R.IKFEM(15.9949)EQNLR.Q	666.341	0	2	4
			R.KDIENQYETQITQIEHEVSSSGQEVQSSAK.E	3392.6	0	3	4
			R.LASYLDKVQALEEANNDLENK.I	2377.18	0	3	3
			R.MTLDDFR.I	896.406	0	2	3
			R.QEIECQNQEYSLLLSIK.M	2095.03	0	2	3
			R.QEIECQNQEYSLLLSIK.M	2095.03	0	2	4
			R.QGVDADINGLR.Q	1156.58	0	2	3
			R.QVLDNLTM(15.9949)EK.S	932.464	0	2	3
			S.SLGGGFGGGSR.G	950.457	0	2	3
			Y.SYGGGSGGGFSASSLGGGFGGGSR.G	2022.89	0	2	3
P04264	KRT1 Keratin, type II cytoskeletal 1	KRT1			0.1	23	4
			R.MSGECAPNVSVSVSTSHTTISGGGSR.G	2565.16	0.15	3	4
			R.NKYEDEINKR.T	1307.65	0.05	2	4
			K.AEAESLYQSK.Y	1124.54	0	2	2
			K.DVDGAYMTK.V	998.438	0	2	2
			K.KQISNLQQSISDAEQR.G	1843.94	0	2	4
			K.LNDLEDALQQAK.E	1356.69	0	2	2
			K.LNDLEDALQQAKEDLAR.L	1941.98	0	2	3
			K.LNDLEDALQQAKEDLAR.L	1941.98	0	3	3
			K.NKLNDLEDALQQAK.E	1598.83	0	2	4
			K.NKLNDLEDALQQAK.E	1598.83	0	3	3
			K.NMQDM(15.9949)VEDYR.N	637.22	0	2	3
			K.NMQDMVEDYR.N	1299.52	0	2	3
			K.QISNLQQSISDAEQR.G	1715.84	0	2	2
			K.SISISVAR.G	831.481	0	2	3
			K.SKAEAESLYQSK.Y	1339.66	0	2	3
			K.SLNNQFASFIDK.V	1382.68	0	2	3
			K.SLNNQFASFIDK.V	1382.68	0	2	4
			K.SLNNQFASFIDKVR.F	1637.85	0	2	4
			K.WELLQQVDTSTR.T	1474.74	0	2	4
			K.YEELQITAGR.H	1178.59	0	2	3
			K.YEELQITAGR.H	1178.59	0	2	4
			N.KYEDEINKR.T	1193.6	0	2	4
			N.QSLLQPLNVEIDPEIQK.V	1964.07	0	2	3
			R.DYQELM(15.9949)NTK.L	797.327	0	2	2
			R.DYQELMNTK.L	1140.51	0	2	2
			R.FLEQQNQVLQTK.W	1474.78	0	2	3
			R.FSSCGGGGGSFGAGGGFGSR.S	1764.73	0	2	3
			R.GSYGSGGSSYGSGGGSYGSGGGGGGHGSYGSGSSSGGYR.G	3312.3	0	3	4
			R.LLRDYQELM(15.9949)NTK.L	1179.6	0	2	4
			R.LLRDYQELMNTK.L	1522.78	0	2	4
			R.LLRDYQELMNTK.L	1522.78	0	3	4
			R.LRSEIDNVKK.Q	1200.68	0	2	4
			R.LRSEIDNVKK.Q	1200.68	0	3	4
			R.M(15.9949)SGECAPNVSVSVSTSHTTISGGGSR.G	149.051	0	3	3
			R.M(15.9949)SGECAPNVSVSVSTSHTTISGGGSR.G	149.051	0	3	4
			R.MSGECAPNVSVSVSTSHTTISGGGSR.G	2565.16	0	3	3
			R.MSGECAPNVSVSVSTSHTTISGGGSR.G	2565.16	0	3	5
			R.SEIDNVKK.Q	931.497	0	2	3
			R.SGGGFSSGSAGIINYQR.R	1656.79	0	2	3
			R.SLDLDSIIAEVK.A	1301.71	0	2	2
			R.SLDLDSIIAEVK.A	1301.71	0	2	3
			R.SLDLDSIIAEVK.A	1301.71	0	2	4
			R.SLDLDSIIAEVK.A	1301.71	0	3	2
			R.SLDLDSIIAEVKAQYEDIAQK.S	2349.21	0	3	5
			R.SLVNLGGSK.S	873.492	0	2	3
			R.SLVNLGGSKSISISVAR.G	1686.96	0	2	5
			R.THNLEPYFESF.I	1382.61	0	2	3
			R.THNLEPYFESFINNLR.R	1993.97	0	2	4
			R.THNLEPYFESFINNLR.R	1993.97	0	2	5
			R.THNLEPYFESFINNLR.R	1993.97	0	3	4
			R.THNLEPYFESFINNLR.R	1993.97	0	3	5
			R.TLLEGEESR.M	1032.51	0	2	3
			R.TNAENEFVTIK.K	1264.63	0	2	3
			R.TNAENEFVTIKK.D	1392.72	0	2	3
			S.LDLDSIIAEVK.A	1214.68	0	2	2
Q04695	KRT17 Keratin, type I cytoskeletal 17	KRT17			0.11	2	3
			R.LAADDFR.T	806.392	0.12	2	3
			R.LEQEIATYR.R	1121.57	0.1	2	3
			K.IRDWYQR.Q	1035.53	0	2	5
			K.NHEEEMNALR.G	1241.55	0	2	3
			K.TRLEQEIATYR.R	1378.72	0	2	4
			K.TRLEQEIATYR.R	1378.72	0	3	4
			R.EVATNSELVQSGK.S	1360.68	0	2	2
			R.TKFETEQALR.L	1221.64	0	2	4
P02533	KRT14 Keratin, type I cytoskeletal 14	KRT14			0.12	2	23
			R.ALEEANADLEVK.I	1300.65	3.31	2	2
			R.LAADDFR.T	806.392	0.12	2	3
			R.LEQEIATYR.R	1121.57	0.1	2	3
			K.ASLENSLEETK.G	1219.59	0	2	2
			K.DAEEWFFTK.T	1171.52	0	2	2
			K.GSCGIGGGIGGGSSR.I	1277.58	0	2	3
			K.ILTATVDNANVLLQIDNAR.L	2054.12	0	2	3
			K.IRDWYQR.Q	1035.53	0	2	5
			K.NHEEEMNALR.G	1241.55	0	2	3
			K.TRLEQEIATYR.R	1378.72	0	2	4
			K.TRLEQEIATYR.R	1378.72	0	3	4
			K.VTMQNLNDR.L	1089.52	0	2	3
			R.ADLEMQIESLK.E	1275.64	0	2	2
			R.ADLEMQIESLKEELAYLKK.N	2251.19	0	3	5
			R.APSTYGGGLSVSSSR.F	1424.69	0	2	3
			R.EVATNSELVQSGK.S	1360.68	0	2	2
			R.GQVGGDVNVEM(15.9949)DAAPGVDLSR.I	1103.49	0	2	2
			R.GQVGGDVNVEMDAAPGVDLSR.I	2085.98	0	2	2
			R.ISSVLAGGSCR.A	1105.56	0	2	3
			R.LLEGEDAHLSSSQFSSGSQ.S	1978.89	0	2	2
			R.LLEGEDAHLSSSQFSSGSQSSR.D	2309.06	0	2	3
			R.LLEGEDAHLSSSQFSSGSQSSR.D	2309.06	0	3	3
			R.TKYETELNLR.M	1265.66	0	2	4
			R.TMQNLEIELQSQLSM(15.9949)K.A	1763.84	0	3	3
			R.TMQNLEIELQSQLSMK.A	1891.94	0	3	3
P13645	KRT10 Keratin, type I cytoskeletal 10	KRT10			0.12	2	3
			R.LAADDFR.L	806.392	0.12	2	3
			K.ADLEM(15.9949)QIESLTEELAYLK.K	577.242	0	2	2
			K.ADLEM(15.9949)QIESLTEELAYLK.K	577.242	0	2	3
			K.ADLEM(15.9949)QIESLTEELAYLK.K	577.242	0	2	4
			K.ADLEM(15.9949)QIESLTEELAYLK.K	577.242	0	3	2
			K.ADLEM(15.9949)QIESLTEELAYLK.K	577.242	0	3	3
			K.ADLEM(15.9949)QIESLTEELAYLKK.N	577.242	0	2	3
			K.ADLEM(15.9949)QIESLTEELAYLKK.N	577.242	0	2	5
			K.ADLEM(15.9949)QIESLTEELAYLKK.N	577.242	0	3	3
			K.ADLEM(15.9949)QIESLTEELAYLKK.N	577.242	0	3	4
			K.ADLEM(15.9949)QIESLTEELAYLKK.N	577.242	0	3	5
			K.ADLEMQIESLTEELAYLK.K	2096.04	0	2	3
			K.ADLEMQIESLTEELAYLK.K	2096.04	0	3	3
			K.ADLEMQIESLTEELAYLKK.N	2224.14	0	3	5
			K.DAEAWFNEK.S	1108.48	0	2	2
			K.ELTTEIDNNIEQISSYK.S	1996.97	0	2	2
			K.ELTTEIDNNIEQISSYK.S	1996.97	0	2	3
			K.ELTTEIDNNIEQISSYK.S	1996.97	0	3	2
			K.GSLGGGFSSGGFSGGSFSR.G	1706.76	0	2	3
			K.GSLGGGFSSGGFSGGSFSR.G	1706.76	0	2	4
			K.HGNSHQGEPR.D	1117.5	0	2	5
			K.IKEWYEK.H	994.512	0	2	4
			K.IRLENEIQTYR.S	1433.76	0	2	4
			K.IRLENEIQTYR.S	1433.76	0	3	4
			K.NQILNLTTDNANILLQIDNAR.L	2367.26	0	2	3
			K.NQILNLTTDNANILLQIDNAR.L	2367.26	0	2	4
			K.NQILNLTTDNANILLQIDNAR.L	2367.26	0	3	3
			K.NQILNLTTDNANILLQIDNAR.L	2367.26	0	3	4
			K.QSLEASLAETEGR.Y	1389.67	0	2	3
			K.SEITELRR.N	1002.55	0	2	3
			K.SKELTTEIDNNIEQISSYK.S	2212.09	0	2	3
			K.SKELTTEIDNNIEQISSYK.S	2212.09	0	2	4
			K.SKELTTEIDNNIEQISSYK.S	2212.09	0	3	3
			K.VTMQNLNDR.L	1089.52	0	2	3
			L.RQSVEADINGLR.R	1356.71	0	2	4
			L.RQSVEADINGLR.R	1356.71	0	3	4
			N.AAPGVDLTQLLNNMR.S	1611.84	0	2	3
			R.ALEESNYELEGK.I	1380.64	0	2	2
			R.GSSGGGCFGGSSGGYGGLGGFGGGSFR.G	2342.98	0	2	3
			R.GSSGGGCFGGSSGGYGGLGGFGGGSFR.G	2342.98	0	2	4
			R.LENEIQTYR.S	1164.58	0	2	3
			R.LKYENEVALR.Q	1233.67	0	2	4
			R.LKYENEVALR.Q	1233.67	0	3	4
			R.NVQALEIELQSQLALK.Q	1796	0	2	3
			R.NVQALEIELQSQLALK.Q	1796	0	2	4
			R.NVQALEIELQSQLALK.Q	1796	0	2	5
			R.NVQALEIELQSQLALK.Q	1796	0	3	3
			R.NVQALEIELQSQLALK.Q	1796	0	3	4
			R.NVSTGDVNVEM(15.9949)NAAPGVDLTQLLNNM.R	1163.51	0	2	2
			R.NVSTGDVNVEM(15.9949)NAAPGVDLTQLLNNMR.S	1163.51	0	2	3
			R.NVSTGDVNVEM(15.9949)NAAPGVDLTQLLNNMR.S	1163.51	0	2	4
			R.NVSTGDVNVEM(15.9949)NAAPGVDLTQLLNNMR.S	1163.51	0	3	3
			R.NVSTGDVNVEMNAAPGVDLTQLLNNM(15.9949)R.S	2716.29	0	2	3
			R.NVSTGDVNVEMNAAPGVDLTQLLNNMR.S	2872.39	0	2	3
			R.NVSTGDVNVEMNAAPGVDLTQLLNNMR.S	2872.39	0	2	4
			R.NVSTGDVNVEMNAAPGVDLTQLLNNMR.S	2872.39	0	3	3
			R.NVSTGDVNVEMNAAPGVDLTQLLNNMR.S	2872.39	0	3	4
			R.QSVEADINGLR.R	1200.61	0	2	3
			R.SLLEGEGSSGGGGR.G	1261.59	0	2	3
			R.SQYEQLAEQNRK.D	1492.73	0	2	3
			R.YCVQLSQIQAQISALEEQLQQIR.A	2746.42	0	3	3
P13646	KRT13 Keratin, type I cytoskeletal 13	KRT13			0.12	2	23
			R.ALEEANADLEVK.I	1300.65	3.31	2	2
			R.LAADDFR.L	806.392	0.12	2	3
			R.LEQEIATYR.S	1121.57	0.1	2	3
			K.TRLEQEIATYR.S	1378.72	0	2	4
			K.TRLEQEIATYR.S	1378.72	0	3	4
			L.RQSVEADINGLR.R	1356.71	0	2	4
			L.RQSVEADINGLR.R	1356.71	0	3	4
			R.QSVEADINGLR.R	1200.61	0	2	3
Q6KB66	KRT80 Keratin, type II cytoskeletal 80	KRT80			0.15	2	2
			K.TAEEQGELAFQDAK.T	1535.71	0.15	2	2
			R.GQLEANLLQVLEK.V	1453.81	0	2	3
P08779	KRT16 Keratin, type I cytoskeletal 16	KRT16			0.24	2	23
			R.ALEEANADLEVK.I	1300.65	3.31	2	2
			R.LAADDFR.T	806.392	0.12	2	3
			R.LEQEIATYR.R	1121.57	0.1	2	3
			R.TDLEMQIEGLK.E	1275.64	0.35	2	2
			K.ASLENSLEETK.G	1219.59	0	2	2
			K.GSCGIGGGIGGGSSR.I	1277.58	0	2	3
			K.IIAATIENAQPILQIDNAR.L	2064.14	0	3	3
			K.IRDWYQR.Q	1035.53	0	2	5
			K.TEELNKEVASNSELVQSSR.S	2120.04	0	2	3
			K.TEELNKEVASNSELVQSSR.S	2120.04	0	3	3
			K.TRLEQEIATYR.R	1378.72	0	2	4
			K.TRLEQEIATYR.R	1378.72	0	3	4
			K.VTMQNLNDR.L	1089.52	0	2	3
			R.CEM(15.9949)EQQSQEYQILLDVK.T	438.124	0	2	2
			R.CEMEQQSQEYQILLDVK.T	2140.99	0	2	2
			R.DAETWFLSK.T	1095.52	0	2	2
			R.GQTGGDVNVEM(15.9949)DAAPGVDLSR.I	1105.47	0	2	2
			R.ISSVLAGGSCR.A	1105.56	0	2	3
			R.LLEGEDAHLSSQQASGQ.S	1768.82	0	2	2
			R.LLEGEDAHLSSQQASGQS.Y	1855.85	0	2	2
			R.LLEGEDAHLSSQQASGQSY.S	2019.92	0	2	2
			R.LLEGEDAHLSSQQASGQSYS.S	2106.95	0	2	2
			R.LLEGEDAHLSSQQASGQSYSSR.E	2350.09	0	2	3
			R.LLEGEDAHLSSQQASGQSYSSR.E	2350.09	0	3	3
			R.QTVEADVNGLR.R	1200.61	0	2	3
			R.TDLEM(15.9949)QIEGLK.E	607.252	0	2	2
			R.TDLEM(15.9949)QIEGLKEELAYLR.K	607.252	0	3	3
			R.TDLEMQIEGLKEELAYLR.K	2151.1	0	3	4
			R.TDLEMQIEGLKEELAYLR.K	2151.1	0	3	5
			R.TKYEHELALR.Q	1258.67	0	2	5
P02538	KRT6A Keratin, type II cytoskeletal 6A	KRT6A			0.34	2	34
			K.EYQELMNVK.L	1152.55	0.63	2	3
			K.NKYEDEINKR.T	1307.65	0.05	2	4
			K.ADTLTDEINFLR.A	1406.7	0	2	2
			K.DVDAAYM(15.9949)NK.V	783.311	0	2	2
			K.DVDAAYMNK.V	1025.45	0	2	2
			K.LEGLEDALQK.A	1114.59	0	2	2
			K.YEELQVTAGR.H	1164.58	0	2	3
			N.KYEDEINKR.T	1193.6	0	2	4
			N.LDLDSIIAEVK.A	1214.68	0	2	2
			R.ALYDAELSQMQTH.I	1505.68	0	2	2
			R.ALYDAELSQMQTHISDTSVVLSM(15.9949)DNNR.N	2539.2	0	3	4
			R.GMQDLVEDFK.N	1180.54	0	2	3
			R.ISIGGGSCAISGGYGSR.A	1597.75	0	2	3
			R.LLKEYQELMNVK.L	1506.81	0	2	4
			R.NLDLDSIIAEVK.A	1328.72	0	2	2
			R.NLDLDSIIAEVK.A	1328.72	0	2	3
			R.QLDSIVGER.G	1015.53	0	2	3
			R.QNLEPLFEQYINNLR.R	1890.97	0	2	3
			R.QNLEPLFEQYINNLR.R	1890.97	0	2	4
			R.QNLEPLFEQYINNLR.R	1890.97	0	3	3
			R.QNLEPLFEQYINNLR.R	1890.97	0	3	4
			R.RQLDSIVGER.G	1171.63	0	2	4
			R.SLYGLGGSKR.I	1036.57	0	2	5
			R.SRAEAESWYQTK.Y	1454.68	0	2	4
			R.TAAENEFVTLK.K	1221.62	0	2	3
Q8NEL9	DDHD1 Phospholipase DDHD1	DDHD1			0.53	2	5
			R.LLNIFHPTDPVAYR.L	1654.88	0.53	2	5
			K.GLGGMLFSR.F	936.485	0	2	4
			R.LLNIFHPTDPVAYR.L	1654.88	0	3	5
P43490	NAMPT Nicotinamide phosphoribosyltransferase	NAMPT			0.55	4	5
			R.TPAGNFVTLEEGKGDLEEYGQDLLHTVFK.N	3207.58	0.55	4	5
			K.SYSFDEIRK.N	1143.56	0	2	3
			R.STQAPLIIRPDSGNPLDTVLK.V	2235.23	0	3	3
			R.STQAPLIIRPDSGNPLDTVLK.V	2235.23	0	3	4
			R.TPAGNFVTLEEGKGDLEEYGQDLLHTVFK.N	3207.58	0	3	5
			R.VIQGDGVDINTLQEIVEGMK.Q	2158.1	0	2	2
			R.VIQGDGVDINTLQEIVEGMK.Q	2158.1	0	2	3
P62249	RPS16 40S ribosomal protein S16	RPS16			0.58	2	3
			K.LLEPVLLLGK.E	1093.71	1.08	2	3
			R.TLLVADPR.R	883.513	0.08	2	3
P07355	ANXA2 Annexin A2	ANXA2			0.68	2	24
			K.GVDEVTIVNILTNR.S	1541.84	0.68	2	4
			R.AEDGSVIDYELIDQDAR.D	1907.87	0.73	2	2
			R.DALNIETAIK.T	1086.59	0.6	2	2
Q9BSH5	HDHD3 Haloacid dehalogenase-like hydrolase domain-contai	HDHD3			0.73	23	35
			R.AHGLEVEPSALEQGFR.Q	1738.86	0.75	3	3
			R.AQSHSFPNYGLSHGLTSR.Q	1958.94	0.8	3	5
			R.AVGMHSFLVVGPQALDPVVR.D	2092.13	0.66	3	5
			R.LRHPLGEAYATK.A	1354.74	0.71	2	5
			K.DFSHPCTWQVLDGAEDTLR.E	2247.01	0	2	3
			K.DFSHPCTWQVLDGAEDTLR.E	2247.01	0	3	3
			R.LEGILGGLGLR.E	1096.66	0	2	3
Q99497	PARK7 Protein DJ-1	PARK7			0.76	2	24
			K.DGLILTSR.G	873.492	0.8	2	2
			K.VTVAGLAGKDPVQCSR.D	1656.86	0.73	2	4
P04406	GAPDH Glyceraldehyde-3-phosphate dehydrogenase	GAPDH			0.77	23	34
			K.LISWYDNEFGYSNR.V	1762.8	0.72	2	3
			R.VIISAPSADAPMFVMGVNHEK.Y	2213.11	0.83	3	4
			K.WGDAGAEYVVESTGVFTTMEK.A	2277.03	0	2	4
			R.VIISAPSADAPMFVMGVNHEK.Y	2213.11	0	2	4
Q6UWW8	CES3 Carboxylesterase 3	CES3			0.77	23	345
			K.NTIYPLTVDGTVFPK.S	1663.88	0.85	2	3
			R.AITQSGVITTPGIIDSHPWPLAQK.I	2530.36	0.8	3	4
			R.DSGSPVFFYEFQHRPSSFAK.I	2333.09	0.72	3	5
			R.EAWMQFWSETLPSK.I	1738.8	0.87	2	3
			R.FSAPHPAQPWEGVR.D	1577.77	0.6	2	5
			R.GWGLLDTMEQMSR.E	1522.69	0.74	2	3
			R.DSGSPVFFYEFQHRPSSFAK.I	2333.09	0	2	5
B0LM41	RBM14/RBM4 fusion Transcriptional coactivator CoAZ	RBM14/RBM4			0.78	2	25
			R.PRPLNTWK.I	1010.57	0.87	2	5
			R.VADLTEQYNEQYGAVR.T	1854.87	0.69	2	2
P63104	YWHAZ 14-3-3 protein zeta/delta	YWHAZ			0.78	2	2
			K.GIVDQSQQAYQEAFEISK.K	2040.98	0.78	2	2
			K.SVTEQGAELSNEER.N	1547.71	0	2	2
			R.DICNDVLSLLEK.F	1417.71	0	2	2
			R.NLLSVAYK.N	906.518	0	2	3
P68371	TUBB4B Tubulin beta-4B chain	TUBB4B			0.78	23	345
			K.GHYTEGAELVDSVLDVVR.K	1958.98	0.88	2	5
			K.GHYTEGAELVDSVLDVVR.K	1958.98	0.93	3	3
			K.GHYTEGAELVDSVLDVVR.K	1958.98	0.71	3	4
			R.IMNTFSVVPSPK.V	1318.7	0.79	2	3
			R.ISEQFTAMFR.R	1228.59	0.85	2	3
			R.KLAVNMVPFPR.L	1270.72	0.76	2	5
			R.LHFFMPGFAPLTSR.G	1619.83	0.76	3	5
			R.SGPFGQIFRPDNFVFGQSGAGNNWAK.G	2798.34	0.72	3	5
			K.GHYTEGAELVDSVLDVVRK.E	2087.07	0	3	5
			K.LAVNM(15.9949)VPFPR.L	546.284	0	2	4
			R.ALTVPELTQQMFDAK.N	1690.86	0	2	3
			R.IM(15.9949)NTFSVVPSPK.V	262.135	0	2	3
			R.LHFFM(15.9949)PGFAPLTSR.G	693.331	0	2	5
			R.LHFFM(15.9949)PGFAPLTSR.G	693.331	0	3	5
			R.LHFFMPGFAPLTSR.G	1619.83	0	2	5
			R.YLTVAAVFR.G	1038.59	0	2	3
Q9Y6Y8	SEC23IP SEC23-interacting protein	SEC23IP			0.78	2	2
			R.IDENYSLPTCK.G	1338.61	0.78	2	2
			K.DMASLPSESNEPK.R	1403.62	0	2	2
			K.GFFNIYHPLDPVAYR.L	1808.91	0	2	5
			R.GIDDNLDEIPDGEMPQVDHLVFVVHGIGPVCDLR.F	3771.81	0	3	5
			R.VEFLPVHWHSSLGGDATGVDR.N	2279.12	0	3	5
P07437	TUBB Tubulin beta chain	TUBB			0.79	23	345
			K.FWEVISDEHGIDPTGTYHGDSDLQLDR.I	3102.4	0.73	3	5
			K.GHYTEGAELVDSVLDVVR.K	1958.98	0.88	2	5
			K.GHYTEGAELVDSVLDVVR.K	1958.98	0.93	3	3
			K.GHYTEGAELVDSVLDVVR.K	1958.98	0.71	3	4
			K.MAVTFIGNSTAIQELFK.R	1869.97	0.9	2	5
			R.AILVDLEPGTMDSVR.S	1614.83	0.82	2	3
			R.ALTVPELTQQVFDAK.N	1658.89	0.57	2	3
			R.IMNTFSVVPSPK.V	1318.7	0.79	2	3
			R.ISEQFTAMFR.R	1228.59	0.85	2	3
			R.ISVYYNEATGGK.Y	1300.63	1.03	2	3
			R.KLAVNMVPFPR.L	1270.72	0.76	2	5
			R.LHFFMPGFAPLTSR.G	1619.83	0.76	3	5
			R.SGPFGQIFRPDNFVFGQSGAGNNWAK.G	2798.34	0.72	3	5
			K.FWEVISDEHGIDPTGTYHGDSDLQLDR.I	3102.4	0	3	4
			K.GHYTEGAELVDSVLDVVRK.E	2087.07	0	3	5
			K.LAVNM(15.9949)VPFPR.L	546.284	0	2	4
			R.IM(15.9949)NTFSVVPSPK.V	262.135	0	2	3
			R.LHFFM(15.9949)PGFAPLTSR.G	693.331	0	2	5
			R.LHFFM(15.9949)PGFAPLTSR.G	693.331	0	3	5
			R.LHFFMPGFAPLTSR.G	1619.83	0	2	5
			R.YLTVAAVFR.G	1038.59	0	2	3
Q71U36	TUBA1A Tubulin alpha-1A chain	TUBA1A			0.79	23	2345
			K.AYHEQLSVAEITNACFEPANQMVK.C	2750.29	0.89	3	3
			K.AYHEQLSVAEITNACFEPANQMVK.C	2750.29	0.92	3	4
			K.DVNAAIATIK.T	1014.57	0.66	2	2
			K.EDAANNYAR.G	1022.44	0.88	2	2
			K.EIIDLVLDR.I	1084.61	0.72	2	2
			K.EIIDLVLDR.I	1084.61	0.86	2	3
			K.TIGGGDDSFNTFFSETGAGK.H	2007.89	0.78	2	2
			K.TIGGGDDSFNTFFSETGAGK.H	2007.89	0.9	2	3
			K.VGINYQPPTVVPGGDLAK.V	1824.98	0.7	2	3
			K.YMACCLLYR.G	1248.55	0.97	2	3
			R.AFVHWYVGEGMEEGEFSEAR.E	2330.01	0.93	2	5
			R.AFVHWYVGEGMEEGEFSEAR.E	2330.01	0.86	3	5
			R.AVCMLSNTTAIAEAWAR.L	1863.9	0.57	2	3
			R.AVCMLSNTTAIAEAWAR.L	1863.9	0.79	2	4
			R.AVCMLSNTTAIAEAWAR.L	1863.9	0.79	3	3
			R.AVFVDLEPTVIDEVR.T	1700.9	0.65	2	2
			R.AVFVDLEPTVIDEVR.T	1700.9	0.74	2	3
			R.NLDIERPTYTNLNR.L	1717.87	0.73	2	3
			R.QLFHPEQLITGK.E	1409.77	0.88	2	4
			K.FDLMYAK.R	886.426	0	2	3
			R.AVCMLSNTTAIAEAWAR.L	1863.9	0	2	5
			R.AVFVDLEPTVIDEVR.T	1700.9	0	2	4
			R.FDGALNVDLTEFQTNLVPYPR.I	2409.2	0	2	3
			R.FDGALNVDLTEFQTNLVPYPR.I	2409.2	0	2	4
			R.IHFPLATYAPVISAEK.A	1756.96	0	2	5
			R.IHFPLATYAPVISAEK.A	1756.96	0	3	5
			R.QLFHPEQLITGKEDAANNYAR.G	2415.2	0	3	4
P63244	GNB2L1 Guanine nucleotide-binding protein subunit beta-2-	GNB2L1			0.8	23	25
			K.DGQAMLWDLNEGK.H	1475.67	0.8	2	2
			K.TNHIGHTGYLNTVTVSPDGSLCASGGK.D	2743.31	0.8	3	5
			R.DETNYGIPQR.A	1191.55	1.09	2	2
Q08211	DHX9 ATP-dependent RNA helicase A	DHX9			0.8	2	34
			K.LAAQSCALSLVR.Q	1287.7	0.72	2	3
			R.TPLHEIALSIK.L	1220.71	0.87	2	4
			K.TTQVPQFILDDFIQNDR.A	2050.02	0	2	3
			R.DFVNYLVR.I	1024.53	0	2	3
			R.LGGIGQFLAK.A	1002.59	0	2	4
			R.YQILPLHSQIPR.E	1463.82	0	2	5
Q8N8N7	PTGR2 Prostaglandin reductase 2	PTGR2			0.81	23	2345
			K.DKFEPGILQLSQWFK.E	1835.97	0.8	2	5
			K.DKFEPGILQLSQWFK.E	1835.97	0.8	3	5
			K.DVPYPPPLSPAIEAIQK.E	1834.99	0.66	2	3
			R.FLVLNYK.D	895.517	0.94	2	3
			R.MEEVYLPDNINEGQVQVR.T	2133.02	0.78	2	2
			R.MNEDTGTDYITPWQLSQVVDGGGIGIIEESK.H	3352.59	0.78	3	2
			R.MNEDTGTDYITPWQLSQVVDGGGIGIIEESK.H	3352.59	0.82	3	3
			R.TLYLSVDPYMR.C	1356.67	0.91	2	3
			R.VVGICGTHEK.C	1098.55	0.83	2	4
			R.VVLNSRPGK.N	968.577	0.87	2	5
			K.ETVINGLENMGAAFQSMMTGGNIGK.Q	2570.2	0	2	3
			K.GDFVTSFYWPWQTK.V	1761.82	0	2	3
			R.M(15.9949)EEVYLPDNINEGQVQVR.T	149.051	0	2	2
Q9UKJ3	GPATCH8 G patch domain-containing protein 8	GPATCH8			0.81	2	3
			K.DESTALQWPSELLIFTK.A	1978.01	0.81	2	3
			R.KPSVSEEVQATPNK.A	1512.78	0	2	4
O14818	PSMA7 Proteasome subunit alpha type-7	PSMA7			0.82	2	2
			K.NYTDEAIETDDLTIK.L	1739.81	0.8	2	2
			R.LTVEDPVTVEYITR.Y	1633.86	0.83	2	2
P52895	AKR1C2 Aldo-keto reductase family 1 member C2	AKR1C2			0.82	23	345
			K.LNDGHFMPVLGFGTYAPAEVPK.S	2360.17	0.82	2	4
			K.LNDGHFMPVLGFGTYAPAEVPK.S	2360.17	0.76	3	4
			K.LNDGHFMPVLGFGTYAPAEVPK.S	2360.17	0.75	3	5
			K.NLQLDYVDLYLIHFPVSVKPGEEVIPK.D	3125.69	0.75	3	5
			K.REDIFYTSK.L	1157.57	0.79	2	3
			K.RTPALIALR.Y	1009.64	0.82	2	5
			K.SIGVSNFNHR.L	1129.56	0.93	2	5
			P.WVDPNSPVLLEDPVLCALAK.K	2236.16	0.81	2	3
			P.WVDPNSPVLLEDPVLCALAK.K	2236.16	0.81	2	4
			P.WVDPNSPVLLEDPVLCALAK.K	2236.16	0.82	3	3
			P.WVDPNSPVLLEDPVLCALAK.K	2236.16	0.8	3	4
			R.LLEMILNKPGLK.Y	1367.82	0.83	2	5
			R.TPALIALR.Y	853.538	0.88	2	3
			R.TPALIALR.Y	853.538	0.89	2	4
			K.DIVLVAYSALGSHR.E	1499.81	0	2	2
			K.DIVLVAYSALGSHR.E	1499.81	0	2	3
			K.DIVLVAYSALGSHR.E	1499.81	0	2	4
			K.DIVLVAYSALGSHR.E	1499.81	0	3	2
			K.DIVLVAYSALGSHR.E	1499.81	0	3	3
			K.LNDGHFM(15.9949)PVLGFGTYAPAEVPK.S	832.354	0	3	4
			K.SKDIVLVAYSALGSHR.E	1714.94	0	3	5
			K.YKPVCNQVECHPY.F	1692.74	0	2	4
Q04828	AKR1C1 Aldo-keto reductase family 1 member C1	AKR1C1			0.82	234	345
			K.LAIEAGFR.H	875.486	0.89	2	3
			K.LNDGHFMPVLGFGTYAPAEVPK.S	2360.17	0.82	2	4
			K.LNDGHFMPVLGFGTYAPAEVPK.S	2360.17	0.76	3	4
			K.LNDGHFMPVLGFGTYAPAEVPK.S	2360.17	0.75	3	5
			K.NLQLDYVDLYLIHFPVSVKPGEEVIPK.D	3125.69	0.75	3	5
			K.REDIFYTSK.L	1157.57	0.79	2	3
			K.RTPALIALR.Y	1009.64	0.82	2	5
			P.WVDPNSPVLLEDPVLCALAK.K	2236.16	0.81	2	3
			P.WVDPNSPVLLEDPVLCALAK.K	2236.16	0.81	2	4
			P.WVDPNSPVLLEDPVLCALAK.K	2236.16	0.82	3	3
			P.WVDPNSPVLLEDPVLCALAK.K	2236.16	0.8	3	4
			R.HIDSAHLYNNEEQVGLAIR.S	2179.09	0.85	2	4
			R.HIDSAHLYNNEEQVGLAIR.S	2179.09	0.87	2	5
			R.HIDSAHLYNNEEQVGLAIR.S	2179.09	0.93	3	4
			R.HIDSAHLYNNEEQVGLAIR.S	2179.09	1.04	4	4
			R.QLEMILNKPGLK.Y	1382.8	0.87	2	4
			R.QLEMILNKPGLK.Y	1382.8	1.3	3	4
			R.RQLEMILNKPGLK.Y	1538.9	0.78	2	5
			R.TPALIALR.Y	853.538	0.88	2	3
			R.TPALIALR.Y	853.538	0.89	2	4
			K.DIVLVAYSALGSHR.E	1499.81	0	2	2
			K.DIVLVAYSALGSHR.E	1499.81	0	2	3
			K.DIVLVAYSALGSHR.E	1499.81	0	2	4
			K.DIVLVAYSALGSHR.E	1499.81	0	3	2
			K.DIVLVAYSALGSHR.E	1499.81	0	3	3
			K.LNDGHFM(15.9949)PVLGFGTYAPAEVPK.S	832.354	0	3	4
			K.SKDIVLVAYSALGSHR.E	1714.94	0	3	5
			K.YKPVCNQVECHPY.F	1692.74	0	2	4
			R.QLEM(15.9949)ILNKPGLK.Y	519.236	0	2	4
Q13509	TUBB3 Tubulin beta-3 chain	TUBB3			0.82	23	345
			K.GHYTEGAELVDSVLDVVR.K	1958.98	0.88	2	5
			K.GHYTEGAELVDSVLDVVR.K	1958.98	0.93	3	3
			K.GHYTEGAELVDSVLDVVR.K	1958.98	0.71	3	4
			R.AILVDLEPGTMDSVR.S	1614.83	0.82	2	3
			R.IMNTFSVVPSPK.V	1318.7	0.79	2	3
			R.ISEQFTAMFR.R	1228.59	0.85	2	3
			R.KLAVNMVPFPR.L	1270.72	0.76	2	5
			K.GHYTEGAELVDSVLDVVRK.E	2087.07	0	3	5
			K.LAVNM(15.9949)VPFPR.L	546.284	0	2	4
			R.ALTVPELTQQMFDAK.N	1690.86	0	2	3
			R.IM(15.9949)NTFSVVPSPK.V	262.135	0	2	3
Q92945	KHSRP Far upstream element-binding protein 2	KHSRP			0.82	2	13
			R.GGGGPGGGGPGGGSAGGPSQPPGGGGPGIR.K	2270.06	20	2	1
			R.IINDLLQSLR.S	1183.69	0.82	2	3
			K.KLASQGDSISSQLGPIHPPPR.T	2185.17	0	3	5
			K.MMLDDIVSR.G	1078.52	0	2	3
			R.GGPPGQFHDNANGGQNGTVQEIMIPAGK.A	2791.32	0	3	4
			R.SVSLTGAPESVQK.A	1301.68	0	2	3
Q96AD5	PNPLA2 Patatin-like phospholipase domain-containing prote	PNPLA2			0.82	23	23
			K.NTITVSPFSGESDICPQDSSTNIHELR.V	3004.39	0.82	3	3
			R.LLEWLPDVPEDIR.W	1593.84	0.69	2	3
			R.YVDGGISDNLPLYELK.N	1794.9	0.86	2	2
			R.YVDGGISDNLPLYELK.N	1794.9	0	2	3
Q99436	PSMB7 Proteasome subunit beta type-7	PSMB7			0.82	23	245
			K.DGIVLGADTR.A	1015.53	0.85	2	2
			K.LDFLRPYTVPNK.K	1461.8	0.87	2	4
			K.LDFLRPYTVPNK.K	1461.8	0.72	3	4
			K.LDFLRPYTVPNKK.G	1589.89	0.8	2	5
			K.ITPLEIEVLEETVQTMDTS.-	2148.06	0	2	2
			K.ITPLEIEVLEETVQTMDTS.-	2148.06	0	3	2
			K.NKLDFLRPYTVPNK.K	1703.94	0	2	5
			R.ATEGMVVADK.N	1019.5	0	2	2
O95678	KRT75 Keratin, type II cytoskeletal 75	KRT75			0.83	2	3
			K.AQYEDIANR.S	1078.5	0.83	2	3
			K.DVDAAYM(15.9949)NK.V	783.311	0	2	2
			K.DVDAAYMNK.V	1025.45	0	2	2
			K.YEELQVTAGR.H	1164.58	0	2	3
			N.LDLDSIIAEVK.A	1214.68	0	2	2
			R.NLDLDSIIAEVK.A	1328.72	0	2	2
			R.NLDLDSIIAEVK.A	1328.72	0	2	3
			R.SRAEAESWYQTK.Y	1454.68	0	2	4
P07858	CTSB Cathepsin B	CTSB			0.83	3	5
			K.SGVYQHVTGEMMGGHAIR.I	1929.9	0.83	3	5
			K.HYGYNSYSVSNSEK.D	1633.7	0	2	4
			K.SGVYQHVTGEMMGGHAIR.I	1929.9	0	2	5
P18669	PGAM1 Phosphoglycerate mutase 1	PGAM1			0.83	2	5
			R.VLIAAHGNSLR.G	1149.66	0.83	2	5
			R.ALPFWNEEIVPQIK.E	1682.9	0	2	3
			R.HGESAWNLENR.F	1311.6	0	2	4
Q15393	SF3B3 Splicing factor 3B subunit 3	SF3B3			0.84	2	2
			K.DYIVVGSDSGR.I	1166.56	1.04	2	2
			R.TVLDPVTGDLSDTR.T	1487.75	0.64	2	2
			K.LGAVFNQVAFPLQYTPR.K	1921.03	0	2	4
P23141	CES1 Liver carboxylesterase 1	CES1			0.85	23	2345
			K.AGQLLSELFTNR.K	1347.71	0.94	2	3
			K.EGASEEEIR.L	1018.46	0.9	2	2
			K.EGYLQIGANTQAAQK.L	1590.8	0.86	2	3
			K.EVAFWTNLFAK.K	1324.68	0.92	2	3
			K.FWANFAR.N	910.445	0.86	2	4
			K.LSEDCLYLNIYTPADLTK.K	2129.04	0.7	2	2
			K.TEEELLETTLK.M	1304.67	0.81	2	2
			K.TPEELQAER.N	1071.52	0.87	2	3
			K.TVIGDHGDELFSVFGAPFLK.E	2149.09	0.84	2	5
			R.DAGAPTYMYEFQYR.P	1710.73	0.77	2	2
			R.DAGAPTYMYEFQYRPSFSSDMKPK.T	2816.27	0.64	3	4
			R.ESQPLLGTVIDGMLLLK.T	1827.03	0.85	2	3
			R.FTPPQPAEPWSFVK.N	1629.82	0.8	2	4
			R.GNWGHLDQVAALR.W	1435.73	0.86	2	4
			R.LGIWGFFSTGDEHSR.G	1707.8	0.84	2	5
			K.DKEVAFWTNLFAK.K	1567.8	0	2	5
			K.EVAFWTNLFAK.K	1324.68	0	2	4
			K.LSEDCLYLNIYTPADLTK.K	2129.04	0	2	3
			R.LGIWGFFSTGDEHSR.G	1707.8	0	3	5
			R.NFHTVPYMVGINK.Q	1518.77	0	3	5
P28062	PSMB8 Proteasome subunit beta type-8	PSMB8			0.85	234	345
			F.STGSGNTYAYGVMDSGYRPNLSPEEAYDLGR.R	3327.48	0.71	3	3
			K.FQHGVIAAVDSR.A	1298.67	0.91	2	4
			K.FQHGVIAAVDSR.A	1298.67	1	2	5
			K.LLSNMMCQYR.G	1314.59	0.84	2	3
			K.VESTDVSDLLHQYR.E	1660.81	0.9	2	3
			K.VESTDVSDLLHQYR.E	1660.81	0.88	3	3
			K.VIEINPYLLGTMSGCAADCQYWER.L	2846.29	0.83	2	3
			K.VIEINPYLLGTMSGCAADCQYWER.L	2846.29	0.88	3	3
			R.AIAYATHR.D	901.477	0.81	2	5
			R.ASAGSYISALR.V	1094.57	0.83	2	3
			R.DSYSGGVVNMYHMK.E	1586.69	0.9	2	3
			R.DSYSGGVVNMYHMK.E	1586.69	0.47	2	4
			R.GMGLSMGSMICGWDK.K	1628.68	0.82	2	3
			R.GMGLSMGSMICGWDK.K	1628.68	0.85	2	4
			R.GMGLSMGSMICGWDK.K	1628.68	0.79	2	5
			R.LSGNMFSTGSGNTYAYGVMDSGYRPNLSPEEAYDLGR.R	3977.77	0.8	3	3
			R.LSGNMFSTGSGNTYAYGVMDSGYRPNLSPEEAYDLGR.R	3977.77	0.8	3	4
			R.LSGNMFSTGSGNTYAYGVMDSGYRPNLSPEEAYDLGR.R	3977.77	0.86	3	5
			T.RLSGNMFSTGSGNTYAYGVMDSGYRPNLSPEEAYDLGR.R	4133.88	0.85	4	5
			Y.LLGTMSGCAADCQYWER.L	2017.85	1.05	2	3
			Y.LLGTMSGCAADCQYWER.L	2017.85	0.93	2	4
			K.KGPGLYYVDEHGTR.L	1590.78	0	2	5
			K.KGPGLYYVDEHGTR.L	1590.78	0	3	5
			K.LLSNMM(15.9949)CQYR.G	707.335	0	2	3
			K.VIEINPYLLGTM(15.9949)SGCAADCQYWER.L	1361.73	0	3	3
			K.VIEINPYLLGTMSGCAADCQYWER.L	2846.29	0	3	5
			N.MFSTGSGNTYAYGVMDSGYRPNLSPEEAYDLGR.R	3606.59	0	3	3
			N.MFSTGSGNTYAYGVMDSGYRPNLSPEEAYDLGR.R	3606.59	0	3	4
			R.DSYSGGVVNM(15.9949)YHMK.E	1027.43	0	2	3
			R.GM(15.9949)GLSMGSMICGWDK.K	206.072	0	2	3
			R.GMGLSMGSM(15.9949)ICGWDK.K	869.345	0	2	3
			R.LSGNM(15.9949)FSTGSGNTYAYGVMDSGYRPNLSPEEAYDLGR.R	520.231	0	3	3
			R.LSGNMFSTGSGNTYAYGVM(15.9949)DSGYRPNLSPEEAYDLGR.R	1956.84	0	3	3
P55263	ADK Adenosine kinase	ADK			0.85	2	35
			K.VAQWMIQQPHK.A	1364.7	0.96	2	5
			K.YSLKPNDQILAEDK.H	1632.84	0.78	2	3
			R.AGHYAASIIIR.R	1170.65	0.85	2	5
			K.EIIDTNGAGDAFVGGFLSQLVSDKPLTECIR.A	3322.66	0	3	5
			K.VMPYVDILFGNETEAATFAR.E	2244.1	0	2	3
			R.DDTIMATESEVTAFAVLDQDQK.E	2427.12	0	2	2
			R.TGCTFPEKPDFH.-	1434.62	0	2	3
Q16836	HADH Hydroxyacyl-coenzyme A dehydrogenase, mitochondria	HADH			0.85	23	35
			K.FIVDGWHEMDAENPLHQPSPSLNK.L	2761.3	1.04	3	5
			R.GDASKEDIDTAMK.L	1379.62	0.66	2	3
			K.AGDEFVEK.T	893.413	0	2	2
			K.FIVDGWHEMDAENPLHQPSPSLNK.L	2761.3	0	3	4
			K.TLSTIATSTDAASVVHSTDLVVEAIVENLK.V	3084.63	0	3	5
			R.LLVPYLMEAIR.L	1316.75	0	2	3
			R.LLVPYLMEAIR.L	1316.75	0	2	4
O00748	CES2 Cocaine esterase	CES2			0.86	23	2345
			K.ADHGDELPFVFR.S	1401.67	0.9	3	3
			K.FTEEEEQLSR.K	1266.57	0.83	2	2
			K.HATGNWGYLDQVAALR.W	1770.88	0.59	2	4
			K.HATGNWGYLDQVAALR.W	1770.88	0.82	2	5
			K.HATGNWGYLDQVAALR.W	1770.88	0.98	3	4
			K.MIPGVVDGVFLPR.H	1398.77	0.81	2	3
			K.NIRPPHMK.A	991.539	0.82	2	5
			K.SKEEILAINKPFK.M	1515.87	0.83	2	5
			K.YWANFAR.N	926.44	0.99	2	4
			R.APVYFYEFQHQPSWLK.N	2040	0.84	2	5
			R.APVYFYEFQHQPSWLK.N	2040	0.89	3	5
			R.HPQELLASADFQPVPSIVGVNNNEFGWLIPK.V	3417.76	0.82	3	5
			R.LGVLGFFSTGDK.H	1239.65	0.91	2	3
			R.LGVLGFFSTGDK.H	1239.65	0.91	2	4
			R.NGNPNGEGLPHWPLFDQEEQYLQLNLQPAVGR.A	3631.77	0.78	3	5
			R.TTHTGQVLGSLVHVK.G	1575.87	0.98	2	5
			R.TTHTGQVLGSLVHVK.G	1575.87	0.98	3	5
			R.WVQQNIAHFGGNPDR.V	1737.83	0.99	2	5
			K.GANAGVQTFLGIPF.A	1390.72	0	2	2
			K.IQELEEPEER.H	1270.6	0	2	2
			K.IQELEEPEER.H	1270.6	0	2	3
			K.MIPGVVDGVFLPR.H	1398.77	0	3	3
			R.EEYIGDNGDPQTLQAQFQEMMADSMFVIPALQVAHFQCSR.A	4603.08	0	3	5
O75494	SRSF10 Serine/arginine-rich splicing factor 10	SRSF10			0.86	2	35
			R.YGPIVDVYVPLDFYTR.R	1916.98	0.71	2	3
			R.YLRPPNTSLFVR.N	1461.81	1.01	2	5
			R.DAEDALHNLDR.K	1267.58	0	2	3
P07900	HSP90AA1 Heat shock protein HSP 90-alpha	HSP90AA1			0.86	23	234
			K.DQVANSAFVER.L	1234.59	0.94	2	2
			K.EDQTEYLEER.R	1310.56	0.81	2	2
			K.HLEINPDHSIIETLR.Q	1785.94	0.86	3	4
			K.SLTNDWEDHLAVK.H	1526.74	0.96	2	3
			R.DNSTMGYMAAK.K	1187.5	0.8	2	2
			R.ELISNSSDALDK.I	1290.63	0.81	2	2
			R.NPDDITNEEYGEFYK.S	1832.77	0.88	2	2
			K.HGLEVIYMIEPIDEYCVQQLK.E	2577.27	0	3	5
			K.HSQFIGYPITLFVEK.E	1778.94	0	2	5
P0CG48	UBC Polyubiquitin-C	UBC			0.86	2	24
			K.ESTLHLVLR.L	1066.61	0.86	2	4
			K.TITLEVEPSDTIENVK.A	1786.92	0.86	2	2
			R.TLSDYNIQK.E	1080.55	0	2	3
P10768	ESD S-formylglutathione hydrolase	ESD			0.86	23	345
			K.AFSGYLGTDQSK.W	1272.6	0.91	2	3
			K.CPALYWLSGLTCTEQNFISK.S	2388.13	0.88	2	3
			K.SGYHQSASEHGLVVIAPDTSPR.G	2308.13	0.81	3	5
			K.SVSAFAPICNPVLCPWGK.K	2002.98	0.81	2	3
			K.SVSAFAPICNPVLCPWGK.K	2002.98	0.94	2	4
			K.SYPGSQLDILIDQGKDDQFLLDGQLLPDNFIAACTEK.K	4139.03	0.84	3	5
			K.VFEHDSVELNCK.M	1475.67	1.06	2	3
			R.MYSYVTEELPQLINANFPVDPQR.M	2724.33	0.81	2	3
			K.CPALYWLSGLTCTEQNFISK.S	2388.13	0	2	4
			K.VFEHDSVELNCK.M	1475.67	0	3	3
			R.LQEGYDHSYYFIATFITDHIR.H	2589.24	0	3	5
			R.M(15.9949)YSYVTEELPQLINANFPVDPQR.M	149.051	0	3	3
P37231	PPARG Peroxisome proliferator-activated receptor gamma	PPARG			0.86	23	2345
			K.ASGFHYGVHACEGCK.G	1678.7	1.02	2	5
			K.CLAVGMSHNAIR.F	1327.65	1.12	2	5
			K.DGVLISEGQGFMTR.E	1508.73	0.84	2	2
			K.HITPLQEQSK.E	1179.62	0.86	2	4
			K.HLYDSYIK.S	1037.52	0.8	2	4
			K.LLAEISSDIDQLNPESADLR.A	2199.11	0.85	2	2
			K.SPFVIYDMNSLMMGEDK.I	1976.88	0.69	2	3
			K.TTDKSPFVIYDMNSLMMGEDK.I	2422.09	0.93	3	4
			R.QIVTEHVQLLQVIK.K	1646.97	0.83	2	4
			R.SVEAVQEITEYAK.S	1465.73	0.88	2	2
			K.ASGFHYGVHACEGCK.G	1678.7	0	3	5
			K.LLAEISSDIDQLNPESADLR.A	2199.11	0	3	2
			K.SIPGFVNLDLNDQVTLLK.Y	1986.09	0	2	3
			K.SPFVIYDMNSLMMGEDK.I	1976.88	0	2	4
			K.TTDKSPFVIYDMNSLMMGEDK.I	2422.09	0	3	3
			R.IFQGCQFR.S	1054.5	0	2	4
			R.TDPVVADYK.Y	1006.5	0	2	2
P62942	FKBP1A Peptidyl-prolyl cis-trans isomerase FKBP1A	FKBP1A			0.86	23	35
			K.RGQTCVVHYTGMLEDGKK.F	2079.01	0.85	3	5
			R.GWEEGVAQMSVGQR.A	1532.7	0.86	2	3
P62979	RPS27A Ubiquitin-40S ribosomal protein S27a	RPS27A			0.86	2	24
			K.ESTLHLVLR.L	1066.61	0.86	2	4
			K.TITLEVEPSDTIENVK.A	1786.92	0.86	2	2
			R.TLSDYNIQK.E	1080.55	0	2	3
P62987	UBA52 Ubiquitin-60S ribosomal protein L40	UBA52			0.86	2	24
			K.ESTLHLVLR.L	1066.61	0.86	2	4
			K.TITLEVEPSDTIENVK.A	1786.92	0.86	2	2
			R.TLSDYNIQK.E	1080.55	0	2	3
P68366	TUBA4A Tubulin alpha-4A chain	TUBA4A			0.86	23	2345
			K.AYHEQLSVAEITNACFEPANQMVK.C	2750.29	0.89	3	3
			K.AYHEQLSVAEITNACFEPANQMVK.C	2750.29	0.92	3	4
			K.EDAANNYAR.G	1022.44	0.88	2	2
			K.VGINYQPPTVVPGGDLAK.V	1824.98	0.7	2	3
			K.YMACCLLYR.G	1248.55	0.97	2	3
			R.AFVHWYVGEGMEEGEFSEAR.E	2330.01	0.93	2	5
			R.AFVHWYVGEGMEEGEFSEAR.E	2330.01	0.86	3	5
			R.AVCMLSNTTAIAEAWAR.L	1863.9	0.57	2	3
			R.AVCMLSNTTAIAEAWAR.L	1863.9	0.79	2	4
			R.AVCMLSNTTAIAEAWAR.L	1863.9	0.79	3	3
			R.AVFVDLEPTVIDEIR.N	1714.91	0.58	2	3
			R.NLDIERPTYTNLNR.L	1717.87	0.73	2	3
			R.QLFHPEQLITGK.E	1409.77	0.88	2	4
			K.DVNAAIAAIK.T	984.56	0	2	2
			K.FDLMYAK.R	886.426	0	2	3
			R.AVCMLSNTTAIAEAWAR.L	1863.9	0	2	5
			R.AVFVDLEPTVIDEIR.N	1714.91	0	3	3
			R.FDGALNVDLTEFQTNLVPYPR.I	2409.2	0	2	3
			R.FDGALNVDLTEFQTNLVPYPR.I	2409.2	0	2	4
			R.IHFPLATYAPVISAEK.A	1756.96	0	2	5
			R.IHFPLATYAPVISAEK.A	1756.96	0	3	5
			R.QLFHPEQLITGKEDAANNYAR.G	2415.2	0	3	4
Q53FA7	TP53I3 Quinone oxidoreductase PIG3	TP53I3			0.86	23	35
			K.EVAKPSPGEGEVLLK.V	1551.85	0.86	2	3
			K.GAGVNLILDCIGGSYWEK.N	1951.95	1.06	2	3
			K.QMLVNAFTEQILPHFSTEGPQR.L	2543.27	0.84	3	5
			K.RGSLITSLLR.S	1114.68	0.9	2	5
			R.GSLITSLLR.S	958.581	0.87	2	3
			R.MAGAIPLVTAGSQK.K	1342.73	0.82	2	3
			K.GAGVNLILDCIGGSYWEK.N	1951.95	0	2	4
			K.QM(15.9949)LVNAFTEQILPHFSTEGPQR.L	277.11	0	3	5
			R.WVLYGLMGGGDINGPLFSK.L	2024.03	0	2	5
P31942	HNRNPH3 Heterogeneous nuclear ribonucleoprotein H3	HNRNPH3			0.87	23	23
			R.ATENDIANFFSPLNPIR.V	1918.96	0.81	2	3
			R.ATENDIANFFSPLNPIR.V	1918.96	0.87	3	3
			R.DGMDNQGGYGSVGR.M	1411.58	0.94	2	2
			R.ATENDIANFFSPLNPIR.V	1918.96	0	2	4
P42330	AKR1C3 Aldo-keto reductase family 1 member C3	AKR1C3			0.87	234	2345
			K.AQLDYVDLYLIHSPMSLKPGEELSPTDENGK.V	3460.7	0.8	3	4
			K.AQLDYVDLYLIHSPMSLKPGEELSPTDENGK.V	3460.7	0.81	3	5
			K.AQLDYVDLYLIHSPMSLKPGEELSPTDENGK.V	3460.7	0.74	4	5
			K.DIVLVAYSALGSQR.D	1490.81	0.98	2	2
			K.DIVLVAYSALGSQR.D	1490.81	0.91	2	3
			K.DIVLVAYSALGSQR.D	1490.81	0.75	2	4
			K.DIVLVAYSALGSQR.D	1490.81	0.93	2	5
			K.LAIEAGFR.H	875.486	0.89	2	3
			K.REDIFYTSK.L	1157.57	0.79	2	3
			K.RTPALIALR.Y	1009.64	0.82	2	5
			K.SKDIVLVAYSALGSQR.D	1705.94	0.93	2	4
			K.SKDIVLVAYSALGSQR.D	1705.94	0.89	2	5
			K.SKDIVLVAYSALGSQR.D	1705.94	0.82	3	4
			K.SKDIVLVAYSALGSQR.D	1705.94	0.87	3	5
			K.VIFDIVDLCTTWEAMEK.C	2069.99	0.95	2	4
			K.VIFDIVDLCTTWEAMEK.C	2069.99	0.96	2	5
			K.VIFDIVDLCTTWEAMEK.C	2069.99	0.87	3	5
			K.YKPVCNQVECHPYFNR.S	2110.95	0.8	2	5
			K.YKPVCNQVECHPYFNR.S	2110.95	0.8	3	5
			R.HIDSAHLYNNEEQVGLAIR.S	2179.09	0.85	2	4
			R.HIDSAHLYNNEEQVGLAIR.S	2179.09	0.87	2	5
			R.HIDSAHLYNNEEQVGLAIR.S	2179.09	0.93	3	4
			R.HIDSAHLYNNEEQVGLAIR.S	2179.09	1.04	4	4
			R.PALENSLKK.A	998.576	0.83	2	4
			R.QLEMILNKPGLK.Y	1382.8	0.87	2	4
			R.QLEMILNKPGLK.Y	1382.8	1.3	3	4
			R.QNVQVFEFQLTAEDMK.A	1926.92	0.95	2	3
			R.QNVQVFEFQLTAEDMK.A	1926.92	0.93	2	4
			R.QNVQVFEFQLTAEDMK.A	1926.92	1.11	3	3
			R.QNVQVFEFQLTAEDMK.A	1926.92	0.78	3	4
			R.RQLEMILNKPGLK.Y	1538.9	0.78	2	5
			R.TPALIALR.Y	853.538	0.88	2	3
			R.TPALIALR.Y	853.538	0.89	2	4
			R.WVDPNSPVLLEDPVLCALAK.K	2236.16	0.81	2	3
			R.WVDPNSPVLLEDPVLCALAK.K	2236.16	0.81	2	4
			R.WVDPNSPVLLEDPVLCALAK.K	2236.16	0.82	3	3
			R.WVDPNSPVLLEDPVLCALAK.K	2236.16	0.8	3	4
			K.AQLDYVDLYLIHSPM(15.9949)SLKPGEELSPTDENGK.V	1776.88	0	3	4
			K.AQLDYVDLYLIHSPM(15.9949)SLKPGEELSPTDENGK.V	1776.88	0	3	5
			K.AQLDYVDLYLIHSPM(15.9949)SLKPGEELSPTDENGK.V	1776.88	0	4	5
			K.AQLDYVDLYLIHSPMSLKPGEELSPTDENGK.V	3460.7	0	4	4
			K.DIVLVAYSALGSQR.D	1490.81	0	3	2
			K.DIVLVAYSALGSQR.D	1490.81	0	3	3
			K.KAQLDYVDLYLIHSPM(15.9949)SLKPGEELSPTDENGK.V	1905.97	0	4	5
			K.KAQLDYVDLYLIHSPMSLKPGEELSPTDENGK.V	3588.79	0	3	5
			K.VIFDIVDLCTTWEAM(15.9949)EK.C	1811.85	0	2	5
			K.VIFDIVDLCTTWEAMEK.C	2069.99	0	2	3
			K.YKPVCNQVECHPY.F	1692.74	0	2	4
			R.NLHYFNSDSFASHPNYPYSDEY.-	2667.1	0	2	4
			R.NLHYFNSDSFASHPNYPYSDEY.-	2667.1	0	3	3
			R.NLHYFNSDSFASHPNYPYSDEY.-	2667.1	0	3	4
			R.QLEM(15.9949)ILNKPGLK.Y	519.236	0	2	4
			R.QNVQVFEFQLTAEDM(15.9949)K.A	1797.82	0	2	3
			R.QNVQVFEFQLTAEDMK.A	1926.92	0	2	5
Q14697	GANAB Neutral alpha-glucosidase AB	GANAB			0.87	23	45
			R.LSFQHDPETSVLVLR.K	1739.92	0.87	2	4
			R.LSFQHDPETSVLVLR.K	1739.92	1.09	3	4
			R.VVIIGAGKPAAVVLQTK.G	1663.04	0.87	2	5
			R.WYQMGAYQPFFR.A	1592.72	1.11	2	4
			R.YRVPDVLVADPPIAR.L	1679.94	0.79	3	4
Q2TAA2	IAH1 Isoamyl acetate-hydrolyzing esterase 1 homolog	IAH1			0.87	23	345
			K.GNEFLFSHLWPLIEK.K	1829.95	0.9	2	5
			K.GNEFLFSHLWPLIEK.K	1829.95	0.94	3	5
			K.QHIPLEEYAANLK.S	1524.79	0.76	2	4
			K.QHIPLEEYAANLK.S	1524.79	0.81	3	4
			K.VSSLPLLLPYWR.D	1442.83	0.88	2	4
			K.VSSLPLLLPYWR.D	1442.83	0.82	2	5
			R.DVAEAKPELSLLGDGDH.-	1764.85	0.86	2	3
			R.GFSGYNTR.W	900.409	0.93	2	3
			R.VILITPTPLCETAWEEQCIIQGCK.L	2859.41	0.81	3	3
			R.VILITPTPLCETAWEEQCIIQGCK.L	2859.41	1.01	3	4
			K.KVSSLPLLLPYWR.D	1570.92	0	2	5
			K.VSSLPLLLPYWR.D	1442.83	0	3	4
			R.VILITPTPLCETAWEEQCIIQGCK.L	2859.41	0	2	3
O75153	KIAA0664 Clustered mitochondria protein homolog	KIAA0664			0.88	23	2345
			K.ASDAFHFFQSGQAK.V	1539.71	0.93	2	4
			K.ASDAFHFFQSGQAK.V	1539.71	0.94	3	4
			K.AVGSISSTAFDIR.F	1322.68	0.88	2	3
			K.DAAAFLLSCQIPGLVK.D	1701.91	0.8	2	3
			K.DFGGDVAAYVAPTNDLNGVR.T	2050.98	0.76	2	2
			K.ELAETIAADDGTDPR.S	1572.73	0.88	2	2
			K.GLEMDPIDCTPPEYILPGSR.E	2260.06	0.57	3	3
			K.LAALQLMQQNASQLETPSSLENGGPSSLESK.S	3228.6	0.96	3	3
			K.NFAVLQK.K	818.465	0.91	2	3
			K.NRPPGAADNTAWAVMTPQELWK.N	2453.2	0.71	3	5
			K.SLDPSDAFNGVDCNSLSFLSVFTDGDLGDSGKR.K	3492.58	0.83	3	5
			K.VALSHHLVAR.V	1101.64	0.89	2	5
			K.VHSDFTAAATR.G	1174.57	0.9	2	4
			K.VLELVLR.S	840.543	0.75	2	3
			R.DQEQSVIYGSIDFGK.T	1684.79	0.91	2	2
			R.DWNEELQTTR.E	1290.58	0.9	2	2
			R.FLENALAVSTK.Y	1191.65	0.93	2	3
			R.HYILDLLR.T	1041.6	0.86	2	4
			R.HYILDLLR.T	1041.6	0.8	2	5
			R.IATPFQVYSWTAPQAEHAMDCVR.A	2678.25	0.83	3	4
			R.LGYEEHIPGQTR.D	1398.69	0.85	2	4
			R.LHYIMGDYAEALSNQQK.A	1980.94	0.78	2	4
			R.LHYIMGDYAEALSNQQK.A	1980.94	0.9	3	4
			R.QELVDAFVEHR.Y	1341.67	0.88	2	3
			R.QELVDAFVEHR.Y	1341.67	0.93	3	3
			R.VTAQSIIPGILER.D	1395.81	0.85	2	3
			K.CLTQQAVALQR.T	1286.68	0	2	3
			K.DAAAFLLSCQIPGLVK.D	1701.91	0	2	4
			K.DCMEHAVLPVDGATLAEVMR.Q	2214.03	0	3	3
			K.EAAAAEPPRENGLDEAGPGDETTGQEVIVIQDTGFSVK.I	3898.86	0	3	3
			K.EAAAAEPPRENGLDEAGPGDETTGQEVIVIQDTGFSVK.I	3898.86	0	3	4
			K.GLEMDPIDCTPPEYILPGSR.E	2260.06	0	2	3
			K.NRPPGAADNTAWAVMTPQELWK.N	2453.2	0	3	4
			K.SEDPPGQEAGSEEEGSSASGLAK.V	2218.95	0	2	2
			K.VLTMSGWNPPPGNR.K	1524.75	0	2	4
			R.AEDAYTSR.L	911.399	0	2	2
			R.DRAEEPMATEPAPAGAPGDLGSQPPAAK.D	2731.3	0	3	3
			R.GAMAVIDGNVMAINPSEETK.M	2046.98	0	2	3
			R.HKPAFTEEDVLNIFPVVK.H	2083.12	0	3	5
			R.HQLQEASR.N	967.484	0	2	4
			R.LHYIMGDYAEALSNQQK.A	1980.94	0	2	5
			R.TYNAVDVEGLYTLGTVVVDYR.G	2347.18	0	2	5
O95870	ABHD16A Abhydrolase domain-containing protein 16A	ABHD16A			0.88	234	2345
			K.ALMPVLLQGQAR.L	1295.74	0.93	2	3
			K.ALMPVLLQGQAR.L	1295.74	0.93	2	4
			K.DEIITTTVPEDIMSNR.G	1832.88	0.87	2	2
			K.DEIITTTVPEDIMSNR.G	1832.88	1.01	3	2
			K.LLACDGNEIDTMFVDR.R	1867.84	0.92	2	2
			K.LLACDGNEIDTMFVDR.R	1867.84	1.15	2	3
			K.LLACDGNEIDTMFVDR.R	1867.84	0.81	3	2
			K.LPCQITSYLVAHTLGR.R	1828.97	0.96	3	5
			L.RSYQAEHGPDFPWSVGEDMSADGR.R	2694.16	0.65	3	4
			M.ILDASFDDLVPLALK.V	1628.9	0.85	2	3
			R.APASVPETPTAVTAPHSSSWDTYYQPR.A	2916.38	0.82	2	4
			R.APASVPETPTAVTAPHSSSWDTYYQPR.A	2916.38	0.73	3	3
			R.APASVPETPTAVTAPHSSSWDTYYQPR.A	2916.38	0.74	3	4
			R.APASVPETPTAVTAPHSSSWDTYYQPR.A	2916.38	0.79	4	4
			R.GVALLRPEPLHR.G	1356.8	0.85	2	5
			R.GVALLRPEPLHR.G	1356.8	0.86	3	5
			R.KGYLSLSK.V	894.518	0.82	2	5
			R.MLYPGSVYLLQK.A	1410.76	0.88	2	3
			R.QFITILEATHR.N	1327.72	0.92	2	4
			R.QFITILEATHR.N	1327.72	0.93	3	4
			R.QHLNLNNAEQLCR.Y	1608.78	1.05	2	4
			R.QLALFLAR.K	930.565	0.93	2	4
			R.QLANYNFDFR.S	1286.6	0.97	2	3
			R.QWLEASSQLEEASIYSR.W	1996.96	0.92	2	3
			R.QWLEASSQLEEASIYSR.W	1996.96	0.97	2	4
			R.QWLEASSQLEEASIYSR.W	1996.96	0.77	2	5
			R.QWLEASSQLEEASIYSR.W	1996.96	0.94	3	3
			R.RQLALFLAR.K	1086.67	0.94	2	5
			R.SWPVDFHWEEPSSR.K	1757.78	0.85	2	3
			R.SWPVDFHWEEPSSR.K	1757.78	0.86	2	4
			R.SYQAEHGPDFPWSVGEDMSADGR.R	2538.06	0.85	2	3
			R.SYQAEHGPDFPWSVGEDMSADGR.R	2538.06	0.77	3	3
			R.SYQAEHGPDFPWSVGEDMSADGRR.Q	2694.16	0.83	3	3
			R.TKDEIITTTVPEDIMSNR.G	2063.03	0.84	2	3
			R.TKDEIITTTVPEDIMSNR.G	2063.03	0.9	3	3
			R.WEVEEDWCLSVLR.S	1719.79	0.87	2	5
			R.WTNPQYR.Q	963.456	0.88	2	3
			R.YQGPVLLIR.R	1057.63	0.92	2	4
			K.ALM(15.9949)PVLLQGQAR.L	333.172	0	2	4
			K.DEIITTTVPEDIM(15.9949)SNR.G	1475.71	0	2	2
			K.LLACDGNEIDTM(15.9949)FVDR.R	1350.58	0	2	2
			R.APASVPETPTAVTAPH.S	1544.78	0	2	3
			R.APASVPETPTAVTAPHSSSWDTYYQPR.A	2916.38	0	2	3
			R.QFITILEATHR.N	1327.72	0	2	5
			R.QHLNLNNAEQLCR.Y	1608.78	0	3	4
			R.RMLYPGSVYLLQK.A	1566.86	0	3	5
			R.SYQAEHGPDFPWSVGEDMSADGR.R	2538.06	0	3	4
			R.TKDEIITTTVPEDIM(15.9949)SNR.G	1704.85	0	3	3
P06576	ATP5B ATP synthase subunit beta, mitochondrial	ATP5B			0.88	23	34
			K.IGLFGGAGVGK.T	974.555	0.81	2	4
			K.TVLIMELINNVAK.A	1456.83	0.84	2	3
			K.TVLIMELINNVAK.A	1456.83	1.04	2	4
			K.VLDSGAPIKIPVGPETLGR.I	1919.09	0.91	3	4
			K.TVLIMELINNVAK.A	1456.83	0	2	5
			R.AIAELGIYPAVDPLDSTSR.I	1988.03	0	2	2
			R.DQEGQDVLLFIDNIFR.F	1921.96	0	2	3
			R.VALTGLTVAEYFR.D	1438.78	0	2	3
			R.VALTGLTVAEYFR.D	1438.78	0	2	4
P06733	ENO1 Alpha-enolase	ENO1			0.88	2	23
			K.DATNVGDEGGFAPNILENK.E	1960.92	0.88	2	2
			K.DYPVVSIEDPFDQDDWGAWQK.F	2510.11	0.77	2	2
			K.LAMQEFMILPVGAANFR.E	1907.98	0.93	2	3
			R.AAVPSGASTGIYEALELR.D	1803.94	0.72	2	3
			R.YISPDQLADLYK.S	1424.72	0.96	2	3
			K.LAQANGWGVMVSHR.S	1524.76	0	2	5
			R.IGAEVYHNLK.N	1142.61	0	2	4
P11586	MTHFD1 C-1-tetrahydrofolate synthase, cytoplasmic	MTHFD1			0.88	2	2
			K.TDPTTLTDEEINR.F	1503.71	0.82	2	2
			K.TDTESELDLISR.L	1377.66	0.95	2	2
P20618	PSMB1 Proteasome subunit beta type-1	PSMB1			0.88	23	234
			K.AGGSASAMLQPLLDNQVGFK.N	2004.02	0.88	2	3
			K.AGGSASAMLQPLLDNQVGFK.N	2004.02	0.87	3	3
			K.DVFISAAER.D	1006.51	0.92	2	2
			K.EGIREETVSLR.K	1287.68	0.09	2	3
			K.NMQNVEHVPLSLDR.A	1650.81	0.6	2	4
			K.NMQNVEHVPLSLDR.A	1650.81	0.81	3	4
			K.TVIGCSGFHGDCLTLTK.I	1864.88	1.04	2	4
			R.DVYTGDALR.I	1008.49	0.9	2	2
			R.LSEGFSIHTR.D	1145.58	0.93	2	4
			K.AGGSASAMLQPLLDNQVGFK.N	2004.02	0	2	4
P38919	EIF4A3 Eukaryotic initiation factor 4A-III	EIF4A3			0.88	2	4
			R.GIYAYGFEKPSAIQQR.A	1827.93	0.88	2	4
			K.MLVLDEADEMLNK.G	1519.73	0	2	2
P60842	EIF4A1 Eukaryotic initiation factor 4A-I	EIF4A1			0.88	2	34
			K.MFVLDEADEMLSR.G	1554.71	20	2	3
			R.GIYAYGFEKPSAIQQR.A	1827.93	0.88	2	4
P68104	EEF1A1 Elongation factor 1-alpha 1	EEF1A1			0.88	23	345
			K.DGNASGTTLLEALDCILPPTRPTDKPLR.L	3021.56	0.76	3	5
			K.IGGIGTVPVGR.V	1024.6	0.9	2	3
			K.IGYNPDTVAFVPISGWNGDNMLEPSANMPWFK.G	3568.67	0.66	3	3
			K.SGDAAIVDMVPGKPMCVESFSDYPPLGR.F	2995.4	0.79	3	3
			K.SGDAAIVDMVPGKPMCVESFSDYPPLGR.F	2995.4	0.89	3	4
			K.STTTGHLIYK.C	1119.59	0.89	2	4
			K.YYVTIIDAPGHR.D	1403.72	0.82	3	4
			R.EHALLAYTLGVK.Q	1313.73	0.82	2	4
			R.EHALLAYTLGVK.Q	1313.73	1.01	2	5
			R.EHALLAYTLGVK.Q	1313.73	0.92	3	4
			R.VETGVLKPGMVVTFAPVNVTTEVK.S	2515.38	0.91	2	5
			R.VETGVLKPGMVVTFAPVNVTTEVK.S	2515.38	0.82	3	3
			R.VETGVLKPGMVVTFAPVNVTTEVK.S	2515.38	0.86	3	4
			R.VETGVLKPGMVVTFAPVNVTTEVK.S	2515.38	0.89	3	5
			K.IGYNPDTVAFVPISGWNGDNM(15.9949)LEPSANMPWFK.G	2267.04	0	3	3
			K.MDSTEPPYSQK.R	1281.55	0	2	2
			K.SGDAAIVDM(15.9949)VPGKPMCVESFSDYPPLGR.F	877.385	0	3	3
			K.SGDAAIVDMVPGK.P	1258.62	0	2	2
			K.SGDAAIVDMVPGKPMCVESFSDYPPLGR.F	2995.4	0	3	5
			K.THINIVVIGHVDSGK.S	1587.87	0	2	5
			R.EHALLAYTLGVK.Q	1313.73	0	3	5
			R.VETGVLKPGM(15.9949)VVTFAPVNVTTEVK.S	1029.55	0	3	4
Q14240	EIF4A2 Eukaryotic initiation factor 4A-II	EIF4A2			0.88	2	34
			K.MFVLDEADEMLSR.G	1554.71	20	2	3
			R.GIYAYGFEKPSAIQQR.A	1827.93	0.88	2	4
Q96LJ7	DHRS1 Dehydrogenase/reductase SDR family member 1	DHRS1			0.88	23	235
			K.AFWETPASMWDDINNVGLR.G	2222.03	1.03	2	3
			K.AFWETPASMWDDINNVGLR.G	2222.03	0.81	3	3
			K.CVVALATDPNILSLSGK.V	1756.94	0.8	2	3
			K.EEVLQDPVLK.Q	1168.63	0.84	2	2
			K.SAFSSAETTELSGK.C	1413.66	0.87	2	3
			R.GHYFCSVYGAR.L	1315.58	1.02	2	5
			R.HGVSCVSLWPGIVQTELLK.E	2123.13	0.84	2	5
			R.HGVSCVSLWPGIVQTELLK.E	2123.13	0.88	3	5
			R.LDVLVNNAYAGVQTILNTR.N	2074.13	0.94	2	3
			R.LDVLVNNAYAGVQTILNTR.N	2074.13	0.98	3	3
			R.VVAQEAQSLGGQCVPVVCDSSQESEVR.S	2918.36	0.84	2	2
			R.VVAQEAQSLGGQCVPVVCDSSQESEVR.S	2918.36	0.89	3	2
			K.AFWETPASM(15.9949)WDDINNVGLR.G	1038.45	0	2	3
			K.AFWETPASMWDDINNVGLR.G	2222.03	0	2	4
			K.AGATVYITGR.H	1007.54	0	2	3
			R.SLFEQVDR.E	992.493	0	2	3
Q9NZ01	TECR Trans-2,3-enoyl-CoA reductase	TECR			0.88	23	45
			K.LCFLDKVEPHATIAEIK.N	1984.05	0.88	3	4
			K.THPQWYPAR.Q	1154.56	0.84	2	5
			R.LLETLFVHR.F	1126.65	1.11	2	4
			K.LCFLDKVEPHATIAEIK.N	1984.05	0	2	4
			-.MKHYEVEILDAK.T	1474.75	0	2	4
P10620	MGST1 Microsomal glutathione S-transferase 1	MGST1			0.89	2	4
			R.KVFANPEDCVAFGK.G	1580.77	0.89	2	4
			R.IYHTIAYLTPLPQPNR.A	1897.03	0	2	5
P11142	HSPA8 Heat shock cognate 71 kDa protein	HSPA8			0.89	2	2
			K.DAGTIAGLNVLR.I	1198.67	0.84	2	2
			R.FDDAVVQSDMK.H	1253.56	0.94	2	2
			K.HWPFMVVNDAGRPK.V	1652.82	0	3	5
			R.FEELNADLFR.G	1252.61	0	2	3
Q05639	EEF1A2 Elongation factor 1-alpha 2	EEF1A2			0.89	23	345
			K.IGGIGTVPVGR.V	1024.6	0.9	2	3
			K.STTTGHLIYK.C	1119.59	0.89	2	4
			K.YYITIIDAPGHR.D	1417.74	0.76	2	4
			R.EHALLAYTLGVK.Q	1313.73	0.82	2	4
			R.EHALLAYTLGVK.Q	1313.73	1.01	2	5
			R.EHALLAYTLGVK.Q	1313.73	0.92	3	4
			R.VETGILRPGMVVTFAPVNITTEVK.S	2571.42	0.75	3	5
			K.EGNASGVSLLEALDTILPPTRPTDKPLR.L	2960.6	0	3	5
			K.THINIVVIGHVDSGK.S	1587.87	0	2	5
			R.EHALLAYTLGVK.Q	1313.73	0	3	5
Q5JUR7	TEX30 Testis-expressed sequence 30 protein	TEX30			0.89	23	345
			F.WIQEITEMDKK.C	1419.71	0.61	2	3
			K.ANHSMAVK.G	856.423	0.97	2	5
			K.EINTQILFWIQEITEMDKK.C	2379.22	0.96	3	5
			K.GLNIVHR.I	807.471	0.92	2	5
			K.LAGVFLGGR.S	888.518	0.94	2	4
			K.LLDAVCLVPNK.S	1240.68	0.89	2	3
			R.AAASVMCHIEPDDGDDFVR.G	2104.9	0.92	2	3
			R.AAASVMCHIEPDDGDDFVR.G	2104.9	0.89	2	4
			R.AAASVMCHIEPDDGDDFVR.G	2104.9	0.98	3	3
			R.AAASVMCHIEPDDGDDFVR.G	2104.9	0.87	3	4
			R.GLICISYPLHHPK.Q	1533.81	0.83	2	5
			R.GLICISYPLHHPK.Q	1533.81	0.91	3	5
			R.LKEPVLFVSGSADEMCEK.N	2038.98	0.77	2	3
			R.LKEPVLFVSGSADEMCEK.N	2038.98	0.84	2	4
			R.LKEPVLFVSGSADEMCEK.N	2038.98	0.85	3	3
			K.EINTQILFWIQEITEM(15.9949)DKK.C	2008.01	0	2	5
			K.EINTQILFWIQEITEMDKK.C	2379.22	0	2	5
Q96PK6	RBM14 RNA-binding protein 14	RBM14			0.89	23	45
			R.PRPLNTWK.I	1010.57	0.87	2	5
			R.TQSSASLAASYAAQQHPQAAASYR.G	2465.18	0.91	3	4
			K.KGPGLAVQSGDK.T	1155.62	0	2	4
P05787	KRT8 Keratin, type II cytoskeletal 8	KRT8			0.9	23	234
			K.AQYEDIANR.S	1078.5	0.83	2	3
			K.DVDEAYMNKVELESR.L	1796.83	0.9	2	3
			K.LEAELGNMQGLVEDFK.N	1791.87	0.95	2	2
			K.LEAELGNMQGLVEDFK.N	1791.87	1	2	3
			K.LSELEAALQR.A	1128.61	0.85	2	3
			K.LVSESSDVLPK.-	1172.63	0.9	2	3
			K.NKYEDEINKR.T	1307.65	0.05	2	4
			K.WSLLQQQK.T	1029.56	0.84	2	3
			L.LSPLVLEVDPNIQAVR.T	1762	1.17	2	3
			R.ELQSQISDTSVVLSMDNSR.S	2109.01	0.95	2	2
			R.EYQELMNVK.L	1152.55	0.63	2	3
			R.LEGLTDEINFLR.Q	1418.74	0.94	2	3
			R.LESGMQNMSIHTK.T	1474.69	1.04	2	4
			R.LESGMQNMSIHTK.T	1474.69	0.95	3	4
			R.QLYEEEIR.E	1078.53	0.81	2	3
			R.SLDMDSIIAEVK.A	1319.66	0.88	2	2
			R.SLDMDSIIAEVK.A	1319.66	0.92	2	3
			R.SNMDNMFESYINNLR.R	1846.8	0.91	2	3
			R.SNMDNMFESYINNLR.R	1846.8	0.86	2	4
			R.SRAEAESMYQIK.Y	1411.68	0.87	2	4
			R.TEMENEFVLIK.K	1351.67	0.98	2	3
			R.TEMENEFVLIKK.D	1479.76	0.86	2	3
			A.RSNMDNMFESYINNLR.R	2003.9	0	3	4
			K.DVDEAYMNK.V	1083.45	0	2	2
			K.DVDEAYMNKVELESR.L	1796.83	0	2	2
			K.DVDEAYMNKVELESR.L	1796.83	0	2	4
			K.LEAELGNMQGLVEDFK.N	1791.87	0	2	4
			K.LKLEAELGNMQGLVEDFK.N	2034.05	0	2	4
			K.LKLEAELGNMQGLVEDFK.N	2034.05	0	2	5
			K.LKLEAELGNMQGLVEDFK.N	2034.05	0	3	5
			K.TEISEMNR.N	978.444	0	2	3
			N.KYEDEINKR.T	1193.6	0	2	4
			R.ELQSQISDTSVVLSM(15.9949)DNSR.S	1635.8	0	2	2
			R.ELQSQISDTSVVLSMDNSR.S	2109.01	0	2	4
			R.LEGLTDEINFLR.Q	1418.74	0	2	4
			R.SLDM(15.9949)DSIIAEVK.A	464.194	0	2	2
			R.SNM(15.9949)DNMFESYINNLR.R	350.126	0	2	3
			R.SNMDNM(15.9949)FESYINNLR.R	710.236	0	2	3
P07195	LDHB L-lactate dehydrogenase B chain	LDHB			0.9	2	23
			K.MVVESAYEVIK.L	1266.65	0.82	2	3
			K.SLADELALVDVLEDK.L	1628.85	0.97	2	2
P11940	PABPC1 Polyadenylate-binding protein 1	PABPC1			0.9	2	45
			K.FSPAGPILSIR.V	1156.66	0.91	2	4
			R.IVATKPLYVALAQR.K	1541.93	0.89	2	5
			K.NLDDGIDDER.L	1160.49	0	2	2
P28070	PSMB4 Proteasome subunit beta type-4	PSMB4			0.9	2	35
			R.AIHSWLTR.A	982.535	0.87	2	5
			R.FQIATVTEK.G	1035.56	0.83	2	3
			R.TQNPMVTGTSVLGVK.F	1530.81	1.01	2	3
			R.VNNSTMLGASGDYADFQYLK.Q	2194.01	0.94	2	3
			K.GVEIEGPLSTETNWDIAH.M	1967.93	0	2	2
			K.GVEIEGPLSTETNWDIAHM(15.9949)ISGFE.-	2098.97	0	2	3
			K.GVEIEGPLSTETNWDIAHMISGFE.-	2632.22	0	2	3
			K.QVLGQMVIDEELLGDGHSYSPR.A	2443.19	0	3	4
P30086	PEBP1 Phosphatidylethanolamine-binding protein 1	PEBP1			0.9	23	2345
			K.GNDISSGTVLSDYVGSGPPK.G	1949.94	0.91	2	2
			K.LYEQLSGK.-	936.492	1.39	2	3
			K.NRPTSISWDGLDSGK.L	1631.79	0.95	2	4
			K.WSGPLSLQEVDEQPQHPLHVTYAGAAVDELGK.V	3472.72	0.83	3	5
			R.APVAGTCYQAEWDDYVPK.L	2069.92	0.71	2	3
			R.YVWLVYEQDRPLK.C	1708.9	0.83	2	4
			R.YVWLVYEQDRPLK.C	1708.9	1.02	2	5
			R.YVWLVYEQDRPLK.C	1708.9	0.9	3	4
			R.YVWLVYEQDRPLKCDEPILSNR.S	2793.4	0.62	3	5
P31943	HNRNPH1 Heterogeneous nuclear ribonucleoprotein H	HNRNPH1			0.9	23	345
			R.ATENDIYNFFSPLNPVR.V	1996.97	0.89	2	3
			R.ATENDIYNFFSPLNPVR.V	1996.97	0.89	2	4
			R.ATENDIYNFFSPLNPVR.V	1996.97	0.88	3	3
			R.DLNYCFSGMSDHR.Y	1600.64	0.96	2	3
			R.GLPWSCSADEVQR.F	1503.68	0.9	2	3
			R.STGEAFVQFASQEIAEK.A	1840.88	0.9	2	3
			R.STGEAFVQFASQEIAEK.A	1840.88	0.98	2	4
			R.YGDGGSTFQSTTGHCVHMR.G	2097.88	1.17	2	5
			R.YGDGGSTFQSTTGHCVHMR.G	2097.88	0.94	3	5
			R.ATENDIYNFFSPLNPVR.V	1996.97	0	3	4
			R.GAYGGGYGGYDDYNGYNDGYGFGSDR.F	2717.04	0	2	2
P35270	SPR Sepiapterin reductase	SPR			0.9	23	3
			R.DMLFQVLALEEPNVR.V	1772.91	0.77	3	3
			R.TVVNISSLCALQPFK.G	1675.9	0.9	2	3
			R.VPADLGAEAGLQQLLGALR.E	1892.06	1	3	3
			R.VLNYAPGPLDTDMQQLAR.E	2002	0	2	3
P50990	CCT8 T-complex protein 1 subunit theta	CCT8			0.9	2	2
			K.DMLEAGILDTYLGK.Y	1537.77	0.9	2	2
			K.GEENLMDAQVK.A	1232.57	0	2	2
			R.DIDEVSSLLR.T	1145.59	0	2	2
P62891	RPL39 60S ribosomal protein L39	RPL39			0.9	23	5
			K.QNRPIPQWIR.M	1306.73	0.97	2	5
			K.QNRPIPQWIR.M	1306.73	0.84	3	5
P78417	GSTO1 Glutathione S-transferase omega-1	GSTO1			0.9	23	2345
			K.EDPTVSALLTSEK.D	1388.7	0.97	2	2
			K.GSAPPGPVPEGSIR.I	1319.68	0.76	2	3
			K.KNPFGLVPVLENSQGQLIYESAITCEYLDEAYPGK.K	3943.95	0.82	3	5
			K.LEEVLTNKK.T	1072.61	0.95	2	3
			K.MILELFSK.V	979.541	0.91	2	3
			K.NPFGLVPVLENSQGQLIYESAITCEYLDEAYPGKK.L	3943.95	0.72	3	5
			K.VPSLVGSFIR.S	1073.62	0.91	2	4
			R.FCPFAER.T	925.412	0.88	2	3
			K.EFTKLEEVLTNKK.T	1577.87	0	2	4
Q8TB40	ABHD4 Abhydrolase domain-containing protein 4	ABHD4			0.9	23	2345
			K.FADFFEDDTISEYIYHCNAQNPSGETAFK.A	3417.47	1.05	3	5
			K.IWTVTVSPEQNDR.T	1543.76	1.62	2	3
			K.MQRPDSYVR.D	1150.56	0.93	2	4
			R.DPEGAEDEFVTSIETWR.E	1980.88	0.87	2	2
			R.TLHTFDLLGFGR.S	1375.72	0.61	2	5
			R.VAGPWGPGLVQR.F	1235.68	0.86	2	4
			K.FADFFEDDTISEYIYHCNAQNPSGETAFK.A	3417.47	0	3	4
Q9H361	PABPC3 Polyadenylate-binding protein 3	PABPC3			0.9	2	45
			K.FSPAGPILSIR.V	1156.66	0.91	2	4
			R.IVATKPLYVALAQR.K	1541.93	0.89	2	5
			K.NLDDGIDDER.L	1160.49	0	2	2
Q9NVE7	PANK4 Pantothenate kinase 4	PANK4			0.9	23	2345
			K.AVSAVLESDPYFGFEEAK.R	1958.93	0.8	2	2
			K.KFDELLHLASR.G	1327.72	0.52	2	5
			K.KFDELLHLASR.G	1327.72	0.67	3	5
			K.LAYYSTVQHK.V	1208.62	0.2	2	4
			K.LQERPWLVDSYSEWLQR.L	2205.1	0.79	2	5
			K.LQERPWLVDSYSEWLQR.L	2205.1	0.87	3	4
			K.NIPHEAFVYQK.D	1344.68	0.91	2	4
			R.AVASQPDSVDAAER.A	1414.67	0.88	2	2
			R.AVHTNYHAALR.C	1251.65	1	2	5
			R.EHCLNEFNFPDPYSK.V	1896.82	1.04	2	3
			R.GADLVVIEGMGR.A	1215.63	0.97	2	3
			R.GQHSNVDMLVR.D	1254.61	1.22	2	4
			R.HEGYLGAIGAFLK.G	1374.73	0.7	2	4
			R.HEGYLGAIGAFLK.G	1374.73	1.09	2	5
			R.HEGYLGAIGAFLK.G	1374.73	0.98	3	4
			R.IAGMDPVVHSALQEER.L	1750.87	0.98	2	3
			R.IAGMDPVVHSALQEER.L	1750.87	0.77	3	3
			R.LERPLVDLPLLLDPPSYVPDTVDLTDDALAR.K	3431.83	0.85	3	5
			R.LKVDKEDVMTCLIK.G	1690.9	0.86	3	4
			R.LLLVQTGSSSPCLDLSR.L	1844.97	1.03	2	3
			R.SGTFDLLEMDR.L	1282.59	0.9	2	3
			R.VYFGGFFIR.G	1104.58	1.02	2	4
			R.VYFGGFFIR.G	1104.58	1.02	2	5
			K.AVSAVLESDPYFGFEEAKR.K	2115.04	0	2	3
			K.FDELLHLASR.G	1199.63	0	2	3
			R.GTEVILACNSGPALNDVTHSESLIVAER.I	2952.47	0	3	3
			R.HEGYLGAIGAFLK.G	1374.73	0	3	5
			R.KYWLTCFEEALDGVVK.R	1957.97	0	2	5
			R.LKVDKEDVMTCLIK.G	1690.9	0	2	4
			R.TITYSINFFSK.G	1319.68	0	2	3
Q9UQB8	BAIAP2 Brain-specific angiogenesis inhibitor 1-associated	BAIAP2			0.9	2	24
			K.QGELENYVSDGYK.T	1500.67	0.79	2	2
			K.SFHNELLTQLEQK.V	1585.81	1.01	2	4
J3QS99	Uncharacterized protein	Uncharacterized			0.91	2	245
			K.TCTTVAFTQVNSEDK.G	1699.77	0.84	2	2
			R.AGVNTVTTLVENKK.A	1472.82	1.12	2	4
			R.HWGGNVLGPK.S	1063.56	0.91	2	5
O14979	HNRPDL Heterogeneous nuclear ribonucleoprotein D-like	HNRPDL			0.91	23	245
			K.DLTEYLSR.F	995.492	0.91	2	2
			K.VFVGGLSPDTSEEQIKEYFGAFGEIENIELPMDTK.T	3890.87	0.86	3	5
			R.GFGFVLFK.D	913.506	1.03	2	4
			K.MFIGGLSWDTSKK.D	1468.74	0	3	4
			R.RGFCFITYTDEEPVKK.L	1989.97	0	2	5
			R.RGFCFITYTDEEPVKK.L	1989.97	0	3	5
P16930	FAH Fumarylacetoacetase	FAH			0.91	23	35
			R.IGFGQCAGK.V	936.449	1.15	2	3
			R.RPMGQMKPDDSKPPVYGACK.L	2262.08	0.67	3	5
			K.GTKPIDLGNGQTR.K	1355.72	0	2	4
P52597	HNRNPF Heterogeneous nuclear ribonucleoprotein F	HNRNPF			0.91	23	2345
			K.ATENDIYNFFSPLNPVR.V	1996.97	0.89	2	3
			K.ATENDIYNFFSPLNPVR.V	1996.97	0.89	2	4
			K.ATENDIYNFFSPLNPVR.V	1996.97	0.88	3	3
			K.ITGEAFVQFASQELAEK.A	1867.94	1.01	2	3
			K.ITGEAFVQFASQELAEK.A	1867.94	0.96	2	4
			R.MRPGAYSTGYGGYEEYSGLSDGYGFTTDLFGR.D	3475.52	0.91	3	5
			R.QSGEAFVELGSEDDVK.M	1708.78	0.92	2	2
			K.ATENDIYNFFSPLNPVR.V	1996.97	0	3	4
P62424	RPL7A 60S ribosomal protein L7a	RPL7A			0.91	2	245
			K.TCTTVAFTQVNSEDK.G	1699.77	0.84	2	2
			R.AGVNTVTTLVENKK.A	1472.82	1.12	2	4
			R.HWGGNVLGPK.S	1063.56	0.91	2	5
P83731	RPL24 60S ribosomal protein L24	RPL24			0.91	2	4
			K.VFQFLNAK.C	965.534	0.91	2	4
			K.VFQFLNAK.C	965.534	0	2	3
			-.M(15.9949)KVELCSFSGYK.I	149.051	0	2	4
			R.AITGASLADIMAK.R	1260.67	0	2	3
Q6V1X1	DPP8 Dipeptidyl peptidase 8	DPP8			0.91	23	2345
			K.DGGPQGFTQQPLRPNLVETSCPNIR.M	2781.37	0.85	3	4
			K.DSPLEHHLYVVSYVNPGEVTR.L	2411.2	0.69	3	5
			K.LEPFYVER.Y	1051.53	0.87	2	3
			K.LSSPEDDPTCK.T	1247.53	0.88	2	2
			K.MGQIEIDDQVEGLQYLASR.Y	2165.05	0.91	2	3
			K.MGQIEIDDQVEGLQYLASR.Y	2165.05	0.79	2	4
			K.MGQIEIDDQVEGLQYLASR.Y	2165.05	1.09	3	3
			K.MSEIMIDAEGR.I	1250.56	1.12	2	3
			K.YAWSILLDR.S	1135.6	0.94	2	3
			R.AGKPYDLQIYPQER.H	1676.85	0.9	2	4
			R.AGKPYDLQIYPQER.H	1676.85	0.88	3	4
			R.ENTLFYSEIPK.T	1339.67	0.92	2	3
			R.GYSHSCCISQHCDFFISK.Y	2232.92	0.93	3	5
			R.ILYEENDESEVEIIHVTSPMLETR.R	2846.37	20	3	5
			R.KYHGYMMAK.A	1127.53	0.91	2	5
			R.LTYVHNELANMEEDAR.S	1903.87	0.97	2	3
			R.YDFIDLDR.V	1055.49	0.92	2	2
			R.YMGHPDQNEQGYYLGSVAMQAEK.F	2616.15	0.87	3	3
			R.YSGYWWCPK.A	1245.53	1	2	4
			R.YSWSQLKK.L	1038.55	0.84	2	5
			K.APHDFMFVK.R	1090.53	0	2	4
			K.DSPLEHHLYVVSYVNPGEVTR.L	2411.2	0	2	5
			K.DSPLEHHLYVVSYVNPGEVTR.L	2411.2	0	3	4
			K.ELIQPFEILFEGVEYIAR.A	2166.14	0	2	5
			R.GYSHSCCISQHCDFFISK.Y	2232.92	0	2	5
			R.HGSNIQVDEVR.R	1252.62	0	2	4
			R.LQIVLISPELFIPVEDDVMER.Q	2455.31	0	2	3
			R.RLTYVHNELANMEEDAR.S	2060.98	0	2	4
			R.RLTYVHNELANMEEDAR.S	2060.98	0	3	4
			R.VAIAGAPVTLWIFYDTGYTER.Y	2343.2	0	2	5
			R.YMGHPDQNEQGYYLGSVAMQAEK.F	2616.15	0	2	3
P05783	KRT18 Keratin, type I cytoskeletal 18	KRT18			0.92	23	2345
			K.VIDDTNITR.L	1045.54	0.79	2	2
			R.AQIFANTVDNAR.I	1318.66	1.01	2	3
			R.DWSHYFK.I	981.434	1.03	2	4
			R.GGMGSGGLATGIAGGLAGMGGIQNEK.E	2261.1	0.95	2	3
			R.GGMGSGGLATGIAGGLAGMGGIQNEK.E	2261.1	1.09	3	3
			R.LAADDFR.V	806.392	0.12	2	3
			R.LLEDGEDFNLGDALDSSNSMQTIQK.T	2740.26	0.95	2	2
			R.LLEDGEDFNLGDALDSSNSMQTIQK.T	2740.26	1.02	3	2
			R.LQLETEIEALKEELLFMK.K	2177.17	0.87	2	5
			R.PVSSAASVYAGAGGSGSR.I	1579.76	0.73	2	3
			R.QSVENDIHGLR.K	1266.63	0.89	2	3
			R.SLGSVQAPSYGAR.P	1291.65	0.9	2	3
			R.TVQSLEIDLDSMR.N	1505.74	0.8	2	3
			R.VKYETELAMR.Q	1238.63	0.84	2	3
			R.VKYETELAMR.Q	1238.63	1.15	2	4
			R.YALQMEQLNGILLHLESELAQTR.A	2670.39	1.06	3	5
			R.GGMGSGGLATGIAGGLAGMGGIQNEKETMQSLNDR.L	3335.57	0	3	4
			R.KVIDDTNITR.L	1173.64	0	2	3
			R.LLEDGEDFNLGDALDSSNSM(15.9949)QTIQK.T	2141.91	0	3	2
			R.QAQEYEALLNIK.V	1418.74	0	2	3
			R.RLLEDGEDFNLGDALDSSNSMQTIQK.T	2896.36	0	3	3
			R.TVQSLEIDLDSMR.N	1505.74	0	2	2
			R.YALQM(15.9949)EQLNGILLHLESELAQTR.A	624.294	0	3	5
P07737	PFN1 Profilin-1	PFN1			0.92	2	234
			K.CYEMASHLR.R	1165.5	0.86	2	4
			K.DSPSVWAAVPGK.T	1212.61	0.89	2	2
			K.STGGAPTFNVTVTK.T	1378.71	0.9	2	3
			K.TFVNITPAEVGVLVGK.D	1642.93	0.94	2	3
			K.TLVLLMGK.E	873.536	0.94	2	3
			R.DSLLQDGEFSMDLR.T	1624.74	0.83	2	2
			R.DSLLQDGEFSMDLR.T	1624.74	0.94	2	3
			R.SSFYVNGLTLGGQK.C	1469.75	0.98	2	3
			K.EGVHGGLINKK.C	1150.65	0	2	5
			K.TFVNITPAEVGVLVGK.D	1642.93	0	2	4
			R.DSLLQDGEFSM(15.9949)DLR.T	1240.53	0	2	2
			R.DSLLQDGEFSMDLR.T	1624.74	0	2	4
P49721	PSMB2 Proteasome subunit beta type-2	PSMB2			0.92	23	345
			K.ILLLCVGEAGDTVQFAEYIQK.N	2367.22	1.01	2	5
			K.NGIHDLDNISFPK.Q	1468.73	0.7	2	3
			K.NGIHDLDNISFPK.Q	1468.73	0.78	2	4
			K.NGIHDLDNISFPK.Q	1468.73	0.86	3	3
			R.FILNLPTFSVR.I	1305.74	0.93	2	4
			R.FILNLPTFSVR.I	1305.74	0.96	2	5
			R.IIDKNGIHDLDNISFPK.Q	1939.02	0.91	2	4
			R.NGYELSPTAAANFTR.R	1610.77	0.92	2	3
			R.VAASNIVQMK.D	1059.57	0.94	2	3
			R.VAASNIVQMKDDHDK.M	1669.81	0.92	2	3
			R.YYTPTISR.E	999.503	0.88	2	3
			Y.YMDYLAALAK.A	1157.58	1.14	2	3
			R.NGYELSPTAAANFTR.R	1610.77	0	2	2
			R.TPYHVNLLLAGYDEHEGPALY.Y	2372.15	0	2	5
			R.TPYHVNLLLAGYDEHEGPALY.Y	2372.15	0	3	5
			R.VAASNIVQM(15.9949)K.D	931.48	0	2	3
Q15758	SLC1A5 Neutral amino acid transporter B(0)	SLC1A5			0.92	2	34
			K.SELPLDPLPVPTEEGNPLLK.H	2158.16	0.81	2	3
			R.NIFPSNLVSAAFR.S	1434.76	1.02	2	4
			K.EVLDSFLDLAR.N	1276.67	0	2	2
			K.EVLDSFLDLAR.N	1276.67	0	2	3
Q86TI2	DPP9 Dipeptidyl peptidase 9	DPP9			0.92	234	2345
			F.SFINNSDLWVANIETGEER.R	2194.04	1.04	2	3
			K.APHDFQFVQK.T	1215.6	0.97	2	4
			K.APHDFQFVQK.T	1215.6	0.89	3	4
			K.CPIKEEIALTSGEWEVLAR.H	2201.12	0.76	2	4
			K.CPIKEEIALTSGEWEVLAR.H	2201.12	0.86	3	3
			K.CPIKEEIALTSGEWEVLAR.H	2201.12	0.9	3	4
			K.CPIKEEIALTSGEWEVLAR.H	2201.12	0.84	3	5
			K.DTPLEHHLYVVSYEAAGEIVR.L	2398.2	0.92	2	5
			K.DTPLEHHLYVVSYEAAGEIVR.L	2398.2	0.94	3	5
			K.DTPLEHHLYVVSYEAAGEIVR.L	2398.2	0.92	4	5
			K.EEIALTSGEWEVLAR.H	1701.86	1.08	2	2
			K.EEIALTSGEWEVLAR.H	1701.86	0.83	2	3
			K.EEIALTSGEWEVLAR.H	1701.86	0.96	2	4
			K.ELVQPFSSLFPK.V	1390.75	0.83	2	3
			K.ELVQPFSSLFPK.V	1390.75	0.88	2	4
			K.HPTVLFVYGGPQVQLVNNSFK.G	2344.24	0.98	3	5
			K.HSWDGLR.S	869.414	0.96	2	4
			K.ICPADPAFFSFINNSDLWVANIETGEER.R	3212.5	1.11	2	5
			K.ICPADPAFFSFINNSDLWVANIETGEER.R	3212.5	0.93	3	3
			K.ICPADPAFFSFINNSDLWVANIETGEER.R	3212.5	0.86	3	4
			K.IVSTQEK.E	803.439	0.92	2	3
			K.LAEFQTDSQGK.I	1222.58	0.95	2	3
			K.LPNEPNR.L	838.43	0.81	2	3
			K.LSGPDDDPLHKQPR.F	1573.78	0.94	2	4
			K.LVYFQGTK.D	954.518	0.94	2	3
			K.NGFMVSPMKPLEIK.T	1589.83	0.9	2	5
			K.NGFMVSPMKPLEIK.T	1589.83	0.83	3	4
			K.NGFMVSPMKPLEIK.T	1589.83	0.91	3	5
			K.NQMGQVEIEDQVEGLQFVAEK.Y	2391.15	0.86	2	2
			K.NQMGQVEIEDQVEGLQFVAEK.Y	2391.15	0.98	2	3
			K.NQMGQVEIEDQVEGLQFVAEK.Y	2391.15	1	2	4
			K.NQMGQVEIEDQVEGLQFVAEK.Y	2391.15	0.92	3	2
			K.NQMGQVEIEDQVEGLQFVAEK.Y	2391.15	0.91	3	3
			K.NQMGQVEIEDQVEGLQFVAEK.Y	2391.15	0.93	3	4
			K.QMLDHFQATPHHGVYSR.E	2023.95	0.94	2	5
			K.QMLDHFQATPHHGVYSR.E	2023.95	1.03	3	5
			K.SQGYDWSEPFSPGEDEFK.C	2104.87	0.94	2	2
			K.SQGYDWSEPFSPGEDEFK.C	2104.87	0.83	2	3
			K.SQGYDWSEPFSPGEDEFKCPIK.E	2603.14	0.86	3	3
			K.SQGYDWSEPFSPGEDEFKCPIKEEIALTSGEWEVLAR.H	4287.99	0.82	3	5
			K.SQGYDWSEPFSPGEDEFKCPIKEEIALTSGEWEVLAR.H	4287.99	0.85	4	5
			K.TGFCHLYK.V	1024.48	1.01	2	5
			K.VAIAGAPVTVWMAYDTGYTER.Y	2271.11	0.95	2	3
			K.VAIAGAPVTVWMAYDTGYTER.Y	2271.11	1	2	4
			K.VAIAGAPVTVWMAYDTGYTER.Y	2271.11	0.96	2	5
			K.VAIAGAPVTVWMAYDTGYTER.Y	2271.11	0.94	3	3
			K.YGFIDLSR.V	969.492	0.98	2	3
			K.YSGLIVNK.A	892.502	0.98	2	3
			L.FQASNSLFHCR.D	1365.62	0.91	2	5
			R.AGKPYQLQIYPNER.H	1675.87	0.9	2	4
			R.AGKPYQLQIYPNER.H	1675.87	0.93	2	5
			R.AGKPYQLQIYPNER.H	1675.87	0.83	3	4
			R.AGKPYQLQIYPNER.H	1675.87	0.91	3	5
			R.ENSLLYSEIPK.K	1291.67	0.91	2	3
			R.ENSLLYSEIPKK.V	1419.76	0.99	2	3
			R.FTGYWWCPTASWEGSEGLK.T	2261.99	0.96	2	3
			R.FTGYWWCPTASWEGSEGLK.T	2261.99	0.94	2	4
			R.FTGYWWCPTASWEGSEGLK.T	2261.99	0.93	2	5
			R.FTGYWWCPTASWEGSEGLK.T	2261.99	1.12	3	3
			R.FTGYWWCPTASWEGSEGLK.T	2261.99	0.8	3	4
			R.GDAAATDDPAAR.F	1129.5	0.85	2	2
			R.ILYEEVDESEVEVIHVPSPALEER.K	2781.38	0.71	2	4
			R.ILYEEVDESEVEVIHVPSPALEER.K	2781.38	0.86	2	5
			R.ILYEEVDESEVEVIHVPSPALEER.K	2781.38	0.83	3	3
			R.ILYEEVDESEVEVIHVPSPALEER.K	2781.38	0.91	3	4
			R.ILYEEVDESEVEVIHVPSPALEER.K	2781.38	0.95	3	5
			R.KEALLLLSWK.Q	1199.73	0.93	2	4
			R.KEALLLLSWK.Q	1199.73	0.92	2	5
			R.KEALLLLSWK.Q	1199.73	0.92	3	5
			R.KYSGLIVNK.A	1020.6	0.93	2	5
			R.LNTLASLGYAVVVIDGR.G	1759.98	0.78	2	4
			R.LNTLASLGYAVVVIDGR.G	1759.98	1	2	5
			R.LTFCHQGLSNVLDDPK.S	1842.89	0.95	2	4
			R.LTFCHQGLSNVLDDPK.S	1842.89	0.99	3	4
			R.LYGMIYKPHALQPGK.K	1714.92	0.9	2	5
			R.LYGMIYKPHALQPGK.K	1714.92	0.89	3	5
			R.LYGMIYKPHALQPGK.K	1714.92	0.84	4	5
			R.LYYLGMPYGSR.E	1318.64	0.9	2	3
			R.RLTFCHQGLSNVLDDPK.S	2000	0.92	3	5
			R.YMDVPENNQHGYEAGSVALHVEK.L	2587.18	0.78	2	3
			R.YMDVPENNQHGYEAGSVALHVEK.L	2587.18	1.16	2	4
			R.YMDVPENNQHGYEAGSVALHVEK.L	2587.18	0.94	3	3
			R.YMDVPENNQHGYEAGSVALHVEK.L	2587.18	1.01	3	4
			F.SFINNSDLWVANIETGEER.R	2194.04	0	2	4
			K.CPIKEEIALTSGEWEVLAR.H	2201.12	0	2	5
			K.HPTVLFVYGGPQVQLVNNSFK.G	2344.24	0	2	5
			K.LSGPDDDPLHK.Q	1192.57	0	2	3
			K.NGFM(15.9949)VSPMKPLEIK.T	467.184	0	2	5
			K.NGFMVSPMKPLEIK.T	1589.83	0	2	3
			K.NGFMVSPMKPLEIK.T	1589.83	0	3	3
			K.NQM(15.9949)GQVEIEDQVEGLQFVAEK.Y	391.153	0	2	3
			K.NQM(15.9949)GQVEIEDQVEGLQFVAEK.Y	391.153	0	3	3
			K.QM(15.9949)LDHFQATPHHGVYSR.E	277.11	0	3	5
			K.SQGYDWSEPFSPGEDEFK.C	2104.87	0	3	2
			K.VAIAGAPVTVWM(15.9949)AYDTGYTER.Y	1213.65	0	2	3
			R.CPESGEHYEVTLLHFLQEYL.-	2464.14	0	2	5
			R.KEALLLLSWK.Q	1199.73	0	3	4
			R.LTTPGFSHSCSMSQNFDMF.V	2193.9	0	2	3
			R.LYGM(15.9949)IYKPHALQPGK.K	482.22	0	2	5
			R.LYYLGM(15.9949)PYGSR.E	758.367	0	2	3
Q92876	KLK6 Kallikrein-6	KLK6			0.92	234	2345
			K.EKPGVYTNVCR.Y	1321.64	0.89	2	4
			K.KPNLQVFLGK.H	1142.68	0.88	2	5
			K.LSELIQPLPLER.D	1406.81	0.87	2	3
			K.LVHGGPCDK.T	981.47	0.93	2	4
			K.TADGDFPDTIQCAYIHLVSR.E	2279.07	0.53	2	3
			K.TADGDFPDTIQCAYIHLVSR.E	2279.07	0.92	2	4
			K.TADGDFPDTIQCAYIHLVSR.E	2279.07	0.92	3	3
			K.TADGDFPDTIQCAYIHLVSR.E	2279.07	0.92	3	4
			K.TADGDFPDTIQCAYIHLVSR.E	2279.07	0.93	3	5
			R.AVIHPDYDAASHDQDIMLLR.L	2280.1	0.8	3	3
			R.AVIHPDYDAASHDQDIMLLR.L	2280.1	0.97	4	3
			R.AVIHPDYDAASHDQDIMLLR.L	2280.1	0.94	4	4
			R.EECEHAYPGQITQNMLCAGDEK.Y	2580.08	0.86	2	3
			R.EECEHAYPGQITQNMLCAGDEK.Y	2580.08	0.93	3	3
			R.ESSQEQSSVVR.A	1234.58	0.96	2	2
			R.GLVSWGNIPCGSK.E	1373.68	0.98	2	3
			K.TADGDFPDTIQCAYIH.L	1822.78	0	2	2
			K.TADGDFPDTIQCAYIHLVSR.E	2279.07	0	2	5
			R.AVIHPDYDAASHDQDIM(15.9949)LLR.L	1897.83	0	2	3
			R.AVIHPDYDAASHDQDIM(15.9949)LLR.L	1897.83	0	3	3
			R.AVIHPDYDAASHDQDIM(15.9949)LLR.L	1897.83	0	3	4
			R.AVIHPDYDAASHDQDIMLLR.L	2280.1	0	2	3
			R.AVIHPDYDAASHDQDIMLLR.L	2280.1	0	2	4
			R.AVIHPDYDAASHDQDIMLLR.L	2280.1	0	3	4
			R.ESSQEQSSVVR.A	1234.58	0	2	3
Q96IU4	ABHD14B Abhydrolase domain-containing protein 14B	ABHD14B			0.92	23	345
			K.TPALIVYGDQDPMGQTSFEHLK.Q	2447.19	0.71	2	3
			K.TPALIVYGDQDPMGQTSFEHLK.Q	2447.19	0.85	3	3
			K.TPALIVYGDQDPMGQTSFEHLK.Q	2447.19	0.92	3	4
			R.AVAIDLPGLGHSK.E	1276.71	0.93	2	4
			R.FSSETWQNLGTLHR.L	1674.81	1.05	2	4
			R.FSVLLLHGIR.F	1153.7	0.95	2	5
			R.EGTIQVQGQALFFR.E	1592.83	0	2	3
Q9Y2Q3	GSTK1 Glutathione S-transferase kappa 1	GSTK1			0.92	2	2
			R.NEDITEPQSILAAAEK.A	1727.86	0.92	2	2
			K.AGMSAEQAQGLLEK.I	1431.7	0	2	3
			K.DSGNKPPGLLPR.K	1249.68	0	2	4
			R.KGLYMANDLK.L	1151.6	0	2	4
			R.MELLAHLLGEK.W	1252.68	0	2	4
			R.MELLAHLLGEK.W	1252.68	0	3	4
O75884	RBBP9 Putative hydrolase RBBP9	RBBP9			0.93	23	345
			K.ANCPYIVQFGSTDDPFLPWK.E	2355.11	0.89	2	3
			K.ANCPYIVQFGSTDDPFLPWK.E	2355.11	0.88	2	4
			K.AVIVPGNGGGDVTTHGWYGWVK.K	2270.13	0.93	2	4
			K.AVIVPGNGGGDVTTHGWYGWVK.K	2270.13	0.99	2	5
			K.EQQEVADRLETK.L	1444.72	0.85	2	3
			K.FTDCGHFQNTEFHELITVVK.S	2422.15	1.25	3	4
			K.IPGFQCLAK.N	1032.54	0.9	2	4
			R.ASGYFTRPWQWEK.I	1654.79	0.95	2	5
			R.ESIWLPFMETELHCDEK.T	2163.97	0.98	2	3
			R.ESIWLPFMETELHCDEK.T	2163.97	1.04	2	4
			R.ESIWLPFMETELHCDEK.T	2163.97	0.92	2	5
			R.ESIWLPFMETELHCDEK.T	2163.97	0.94	3	4
			Y.IVQFGSTDDPFLPWK.E	1749.88	0.91	2	3
			K.FTDCGHFQNTEFHELITVVK.S	2422.15	0	2	4
			K.FTDCGHFQNTEFHELITVVK.S	2422.15	0	2	5
			K.FTDCGHFQNTEFHELITVVK.S	2422.15	0	3	5
			K.FTDCGHFQNTEFHELITVVK.S	2422.15	0	4	4
O95232	LUC7L3 Luc7-like protein 3	LUC7L3			0.93	2	3
			K.YYLCGFCPAELFTNTR.S	2011.9	0.86	2	3
			R.YLQSLLAEVER.R	1319.71	1	2	3
			K.LVEQLKEER.E	1142.63	0	2	3
			K.YYLCGFCPAELFTNTR.S	2011.9	0	2	4
			R.LALSQNQQSSGAAGPTGK.N	1713.86	0	2	3
P08238	HSP90AB1 Heat shock protein HSP 90-beta	HSP90AB1			0.93	2	23
			K.EDQTEYLEER.R	1310.56	0.81	2	2
			K.SLTNDWEDHLAVK.H	1526.74	0.96	2	3
			R.ELISNASDALDK.I	1274.64	0.93	2	2
			R.GFEVVYMTEPIDEYCVQQLK.E	2448.14	1.06	2	3
			R.NPDDITQEEYGEFYK.S	1846.79	0.86	2	2
			K.HSQFIGYPITLYLEK.E	1808.95	0	2	5
			K.HSQFIGYPITLYLEK.E	1808.95	0	3	5
			R.DNSTMGYMMAK.K	1247.5	0	2	2
			R.GFEVVYMTEPIDEYCVQQLK.E	2448.14	0	2	2
			R.VFIMDSCDELIPEYLNFIR.G	2374.14	0	2	3
P08670	VIM Vimentin	VIM			0.93	2	23
			K.ILLAELEQLK.G	1168.71	0.99	2	3
			R.DNLAEDIMR.L	1075.5	0.89	2	2
			R.EEAENTLQSFR.Q	1322.61	0.77	2	2
			R.LGDLYEEEMR.E	1253.56	0.97	2	3
			R.EM(15.9949)EENFAVEAANYQDTIGR.L	278.094	0	2	2
			R.EMEENFAVEAANYQDTIGR.L	2186.96	0	2	2
			R.QDVDNASLAR.L	1087.53	0	2	2
			R.SLYASSPGGVYATR.S	1427.7	0	2	3
P11150	LIPC Hepatic triacylglycerol lipase	LIPC			0.93	2	35
			R.FLLFGETNQGCQIR.I	1681.82	0.89	2	3
			R.HIAQHGFNAITQTIK.C	1677.9	0.95	2	5
			R.WLEESVQLSR.S	1245.64	0.93	2	3
			K.RLFLVTR.A	903.565	0	2	5
			R.LSPDDANFVDAIHTFTR.E	1918.93	0	2	3
			R.MTFCSENTDDLLLRPTQEK.I	2298.07	0	3	3
P14625	HSP90B1 Endoplasmin	HSP90B1			0.93	23	234
			A.DDEVDVDGTVEEDLGK.S	1733.75	0.94	2	2
			K.EEASDYLELDTIK.N	1524.72	0.81	2	2
			K.EFEPLLNWMK.D	1305.64	1.05	2	3
			K.GVVDSDDLPLNVSR.E	1484.75	0.86	2	2
			K.LGVIEDHSNR.T	1138.57	0.89	2	3
			K.NLLHVTDTGVGMTR.E	1512.77	1.43	2	4
			K.YSQFINFPIYVWSSK.T	1878.94	1.05	2	3
			R.EEEAIQLDGLNASQIR.E	1784.89	0.71	2	2
			R.ELISNASDALDK.I	1274.64	0.93	2	2
			R.FQSSHHPTDITSLDQYVER.M	2260.06	0.93	3	4
			R.GLFDEYGSK.K	1014.47	0.93	2	3
			R.TDDEVVQREEEAIQLDGLNASQIR.E	2728.33	20	3	3
			K.SGTSEFLNK.M	981.477	0	2	3
			K.YSQFINFPIYVWSSK.T	1878.94	0	2	4
			R.KTLDMIK.K	847.484	0	2	4
P43251	BTD Biotinidase	BTD			0.93	23	2345
			K.DAQEVHCDEATK.W	1401.58	0.92	2	3
			K.SHLIIAQVAK.N	1078.65	0.93	2	5
			K.VDLITFDTPFAGR.F	1450.75	0.96	2	3
			R.GDMFLVANLGTK.E	1264.65	1	2	3
			R.LSCMAIR.G	849.42	0.99	2	3
			R.QEALELMNQNLDIYEQQVMTAAQK.D	2808.35	1.05	3	2
			R.QEALELMNQNLDIYEQQVMTAAQK.D	2808.35	0.87	3	3
			R.QEALELMNQNLDIYEQQVMTAAQK.D	2808.35	1.09	3	4
			R.TSIYPFLDFMPSPQVVR.W	1997.02	0.89	2	3
			R.TSIYPFLDFMPSPQVVR.W	1997.02	0.85	2	4
			R.TSIYPFLDFMPSPQVVR.W	1997.02	0.9	3	3
			K.EGYLHVCSNGLCCY.L	1730.69	0	2	3
			K.EGYLHVCSNGLCCYLLYERPTLSK.E	2932.38	0	3	5
			K.ILSGDPYCEK.D	1180.54	0	2	3
			R.GDM(15.9949)FLVANLGTK.E	321.099	0	2	3
			R.QEALELM(15.9949)NQNLDIYEQQVMTAAQK.D	832.4	0	3	2
			R.QEALELMNQNLDIYEQQVM(15.9949)TAAQK.D	2309.07	0	3	2
			R.TSIYPFLDFM(15.9949)PSPQVVR.W	1232.58	0	2	3
			R.WNPCLEPHR.F	1207.56	0	2	5
Q63HM1	AFMID Kynurenine formamidase	AFMID			0.93	23	2345
			K.ASFEELHDVDHFEIVENLTQK.D	2500.2	1.18	3	5
			K.DNVLTQIILK.T	1155.69	0.93	2	2
			K.GTLDHMVDQVTR.S	1370.66	0.97	2	3
			K.MSAEELENQYCPSR.W	1712.71	0.92	2	3
			R.QSWEFYQTLCQGEWK.A	1989.88	0.69	2	3
			R.QSWEFYQTLCQGEWK.A	1989.88	1.1	2	4
			R.TYSQIGIEATTR.A	1338.68	1.27	2	3
			R.VLVVVGQFDSPEFHR.Q	1727.9	0.86	2	4
			R.VLVVVGQFDSPEFHR.Q	1727.9	0.91	2	5
			K.ASFEELHDVDHFEIVENLTQK.D	2500.2	0	3	4
			K.DNVLTQIILK.T	1155.69	0	2	3
			K.VAQAQPVDPTCR.V	1340.65	0	2	3
O95372	LYPLA2 Acyl-protein thioesterase 2	LYPLA2			0.94	234	345
			F.LHGLGDTGHSWADALSTIR.L	2007	1.16	2	5
			F.LHGLGDTGHSWADALSTIR.L	2007	1.07	3	5
			K.ALIEHEMK.N	969.495	1	2	3
			K.ALIEHEMK.N	969.495	0.98	2	4
			K.DLAILQCHGELDPMVPVR.F	2063.04	0.94	2	3
			K.DLAILQCHGELDPMVPVR.F	2063.04	0.95	2	4
			K.DLAILQCHGELDPMVPVR.F	2063.04	0.77	2	5
			K.DLAILQCHGELDPMVPVR.F	2063.04	0.96	3	3
			K.DLAILQCHGELDPMVPVR.F	2063.04	0.95	3	4
			K.DLAILQCHGELDPMVPVR.F	2063.04	0.82	3	5
			K.MVMPSWFDLMGLSPDAPEDEAGIK.K	2636.2	0.9	2	3
			K.MVMPSWFDLMGLSPDAPEDEAGIK.K	2636.2	0.85	2	4
			K.MVMPSWFDLMGLSPDAPEDEAGIK.K	2636.2	1.01	2	5
			K.MVMPSWFDLMGLSPDAPEDEAGIK.K	2636.2	0.85	3	3
			K.MVMPSWFDLMGLSPDAPEDEAGIKK.A	2764.3	0.92	2	3
			K.MVMPSWFDLMGLSPDAPEDEAGIKK.A	2764.3	0.95	2	4
			K.MVMPSWFDLMGLSPDAPEDEAGIKK.A	2764.3	0.9	2	5
			K.MVMPSWFDLMGLSPDAPEDEAGIKK.A	2764.3	0.9	3	3
			K.MVMPSWFDLMGLSPDAPEDEAGIKK.A	2764.3	0.9	3	4
			K.MVMPSWFDLMGLSPDAPEDEAGIKK.A	2764.3	0.89	3	5
			K.MVMPSWFDLMGLSPDAPEDEAGIKK.A	2764.3	0.95	4	3
			K.MVMPSWFDLMGLSPDAPEDEAGIKK.A	2764.3	1	4	4
			K.TYPGVMHSSCPQEMAAVK.E	1992.89	0.94	2	4
			K.TYPGVMHSSCPQEMAAVK.E	1992.89	0.94	3	4
			K.YICPHAPR.I	1012.49	0.93	2	5
			L.AGIVALSCWLPLHR.A	1591.87	0.78	2	5
			R.AFPQAANGSAK.D	1060.53	0.93	2	3
			R.ETAAVIFLHGLGDTGHSWADALSTIR.L	2738.39	1.04	2	5
			R.ETAAVIFLHGLGDTGHSWADALSTIR.L	2738.39	1.03	3	5
			R.ETAAVIFLHGLGDTGHSWADALSTIR.L	2738.39	1.03	4	5
			R.IPVTLNMK.M	914.526	0.98	2	3
			S.WFDLMGLSPDAPEDEAGIKK.A	2219.07	0.85	3	3
			K.ALIEHEM(15.9949)K.N	841.4	0	2	3
			K.ALIEHEM(15.9949)K.N	841.4	0	2	4
			K.DLAILQCHGELDPM(15.9949)VPVR.F	1610.74	0	2	3
			K.DLAILQCHGELDPM(15.9949)VPVR.F	1610.74	0	2	4
			K.DLAILQCHGELDPM(15.9949)VPVR.F	1610.74	0	3	3
			K.DLAILQCHGELDPM(15.9949)VPVR.F	1610.74	0	3	4
			K.DLAILQCHGELDPMVPVR.F	2063.04	0	4	3
			K.M(15.9949)VMPSWFDLMGLSPDAPEDEAGIK.K	149.051	0	3	3
			K.M(15.9949)VMPSWFDLMGLSPDAPEDEAGIKK.A	149.051	0	3	3
			K.M(15.9949)VMPSWFDLMGLSPDAPEDEAGIKK.A	149.051	0	3	4
			K.MVM(15.9949)PSWFDLMGLSPDAPEDEAGIK.K	379.16	0	3	3
			K.MVM(15.9949)PSWFDLMGLSPDAPEDEAGIK.K	379.16	0	3	4
			K.MVM(15.9949)PSWFDLMGLSPDAPEDEAGIKK.A	379.16	0	3	3
			K.MVM(15.9949)PSWFDLMGLSPDAPEDEAGIKK.A	379.16	0	3	4
			K.MVM(15.9949)PSWFDLMGLSPDAPEDEAGIKK.A	379.16	0	3	5
			K.MVMPSWFDLM(15.9949)GLSPDAPEDEAGIK.K	1255.54	0	2	3
			K.MVMPSWFDLM(15.9949)GLSPDAPEDEAGIK.K	1255.54	0	2	4
			K.MVMPSWFDLM(15.9949)GLSPDAPEDEAGIK.K	1255.54	0	3	3
			K.MVMPSWFDLM(15.9949)GLSPDAPEDEAGIKK.A	1255.54	0	2	3
			K.MVMPSWFDLM(15.9949)GLSPDAPEDEAGIKK.A	1255.54	0	2	4
			K.MVMPSWFDLM(15.9949)GLSPDAPEDEAGIKK.A	1255.54	0	3	3
			K.MVMPSWFDLM(15.9949)GLSPDAPEDEAGIKK.A	1255.54	0	3	4
			K.MVMPSWFDLM(15.9949)GLSPDAPEDEAGIKK.A	1255.54	0	3	5
			K.MVMPSWFDLM(15.9949)GLSPDAPEDEAGIKK.A	1255.54	0	4	3
			K.MVMPSWFDLMG.L	1312.57	0	2	2
			K.TYPGVM(15.9949)HSSCPQEMAAVK.E	666.305	0	2	4
			K.TYPGVM(15.9949)HSSCPQEMAAVK.E	666.305	0	3	4
			K.TYPGVMHSSCPQEM(15.9949)AAVK.E	1622.65	0	2	4
			M.KMVMPSWFDLMGLSPDAPEDEAGIK.K	2764.3	0	2	5
			N.TMSVPLLTDAATVSGAER.E	1817.92	0	2	3
			R.ETAAVIFLH.G	999.539	0	2	3
			R.FGALTAEK.L	835.444	0	2	3
			S.WFDLMGLSPDAPEDEAGIKK.A	2219.07	0	2	3
P06276	BCHE Cholinesterase	BCHE			0.94	23	234
			R.AILQSGSFNAPWAVTSLYEAR.N	2281.16	0.93	3	3
			R.EALGDVVGDYNFICPALEFTK.K	2358.13	0.95	2	2
			R.EALGDVVGDYNFICPALEFTK.K	2358.13	0.52	2	3
			R.FWTSFFPK.V	1058.52	0.96	2	4
			K.ESILFHYTDWVDDQRPENYR.E	2583.19	0	3	5
			K.FSEWGNNAFFYYFEHR.S	2113.92	0	3	5
			R.AILQSGSFNAPWAVTSLYEAR.N	2281.16	0	2	3
P07305	H1F0 Histone H1.0	H1F0			0.94	2	45
			K.RLVTTGVLK.Q	985.628	0.99	2	5
			M.TENSTSAPAAKPK.R	1300.66	0.9	2	4
			K.YSDM(15.9949)IVAAIQAEK.N	514.173	0	2	3
P09211	GSTP1 Glutathione S-transferase P	GSTP1			0.94	23	2345
			K.AFLASPEYVNLPINGNGK.Q	1903.99	0.94	2	3
			K.AFLASPEYVNLPINGNGK.Q	1903.99	0.84	3	3
			K.AFLASPEYVNLPINGNGKQ.-	2032.05	0.96	2	3
			K.ALPGQLKPFETLLSQNQGGK.T	2126.16	0.89	2	5
			K.ALPGQLKPFETLLSQNQGGK.T	2126.16	0.9	3	5
			K.ASCLYGQLPK.F	1135.57	0.93	2	3
			K.DQQEAALVDMVNDGVEDLR.C	2116.98	1	2	2
			K.DQQEAALVDMVNDGVEDLR.C	2116.98	1.21	2	3
			K.DQQEAALVDMVNDGVEDLR.C	2116.98	1.01	3	2
			K.DQQEAALVDMVNDGVEDLR.C	2116.98	0.99	3	3
			K.EEVVTVETWQEGSLK.A	1732.85	0.98	2	2
			K.EEVVTVETWQEGSLK.A	1732.85	0.8	2	4
			K.FQDGDLTLYQSNTILR.H	1883.95	0.92	2	3
			K.YISLIYTNYEAGKDDYVK.A	2155.06	0.95	2	4
			K.YISLIYTNYEAGKDDYVK.A	2155.06	0.9	2	5
			K.YISLIYTNYEAGKDDYVK.A	2155.06	1	3	3
			K.YISLIYTNYEAGKDDYVK.A	2155.06	0.86	3	4
			M.PPYTVVYFPVR.G	1336.72	0.81	2	4
			R.MLLADQGQSWK.E	1275.63	0.94	2	3
			R.MLLADQGQSWKEEVVTVETWQEGSLK.A	2991.47	1.23	3	4
			R.MLLADQGQSWKEEVVTVETWQEGSLK.A	2991.47	1	3	5
			K.AFLASPEYVNLPINGNGKQ.-	2032.05	0	3	3
			K.DQQEAALVDM(15.9949)VNDGVEDLR.C	1118.49	0	2	2
			K.DQQEAALVDM(15.9949)VNDGVEDLR.C	1118.49	0	3	2
			K.FQDGDLTLYQSNTILR.H	1883.95	0	2	2
			K.YISLIYTNYEAGKDDYVK.A	2155.06	0	2	3
			-.MPPYTVVYFPVR.G	1467.76	0	2	4
P14618	PKM Pyruvate kinase isozymes M1/M2	PKM			0.94	23	235
			K.DPVQEAWAEDVDLR.V	1641.76	0.84	2	2
			K.GADFLVTEVENGGSLGSK.K	1778.87	1.03	2	2
			R.AEGSDVANAVLDGADCIMLSGETAK.G	2494.14	1.02	2	2
			R.AGKPVICATQMLESMIK.K	1875.96	1.04	2	5
			R.GDLGIEIPAEK.V	1140.6	0.9	2	2
			R.LNFSHGTHEYHAETIK.N	1883.9	0.83	3	5
			R.TATESFASDPILYRPVAVALDTK.G	2465.29	0.94	3	3
			K.FGVEQDVDMVFASFIR.K	1859.9	0	2	5
			R.AGKPVICATQMLESMIK.K	1875.96	0	3	4
			R.AGKPVICATQMLESMIK.K	1875.96	0	3	5
			R.EAEAAIYHLQLFEELR.R	1931.98	0	2	5
			R.LAPITSDPTEATAVGAVEASFK.C	2175.11	0	2	3
			R.MQHLIAR.E	867.475	0	2	5
			R.RFDEILEASDGIMVAR.G	1820.91	0	3	4
P18283	GPX2 Glutathione peroxidase 2	GPX2			0.94	23	5
			K.YVRPGGGYQPTFTLVQK.C	1911.01	0.73	2	5
			K.YVRPGGGYQPTFTLVQK.C	1911.01	1.16	3	5
			K.SFYDLSAISLDGEK.V	1543.74	0	2	2
P27635	RPL10 60S ribosomal protein L10	RPL10			0.94	2	2
			K.FNADEFEDMVAEK.R	1543.65	0.94	2	2
			K.FNADEFEDM(15.9949)VAEK.R	1116.41	0	2	2
P28072	PSMB6 Proteasome subunit beta type-6	PSMB6			0.94	2	2
			R.DGSSGGVIR.L	846.419	0.94	2	2
			R.LAAIAESGVER.Q	1114.6	0	2	3
			R.SGSAADTQAVADAVTYQLGFH.S	2108.98	0	2	2
			R.VTDKLTPIHDR.I	1293.7	0	2	4
P50395	GDI2 Rab GDP dissociation inhibitor beta	GDI2			0.94	2	2
			K.DLGTESQIFISR.T	1364.69	0.94	2	2
			R.TDDYLDQPCYETINR.I	1901.81	0	2	2
P57721	PCBP3 Poly(rC)-binding protein 3	PCBP3			0.94	2	23
			R.ESTGAQVQVAGDMLPNSTER.A	2089.98	1	2	2
			R.LVVPASQCGSLIGK.G	1427.78	0.89	2	3
			R.ESTGAQVQVAGDM(15.9949)LPNSTER.A	1291.57	0	2	2
P60900	PSMA6 Proteasome subunit alpha type-6	PSMA6			0.94	23	2345
			K.AINQGGLTSVAVR.G	1284.71	0.95	2	3
			K.CDPAGYYCGFK.A	1336.52	0.94	2	3
			K.DCAVIVTQK.K	1032.53	0.94	2	2
			K.ITENIGCVMTGMTADSR.S	1854.83	0.93	2	3
			K.ITENIGCVMTGMTADSR.S	1854.83	1.01	3	3
			K.LLDSSTVTHLFK.I	1359.74	0.97	2	4
			K.LLDSSTVTHLFK.I	1359.74	0.99	3	4
			K.QTESTSFLEK.K	1168.56	0.99	2	3
			K.YGYEIPVDMLCK.R	1486.68	0.6	2	3
			R.GKDCAVIVTQK.K	1217.64	0.9	2	3
			R.HITIFSPEGR.L	1155.6	0.99	2	5
			R.IADISQVYTQNAEMRPLGC.C	2166.03	0.95	2	2
			R.ILTEAEIDAHLVALAERD.-	1979.04	0.9	2	3
			R.ILTEAEIDAHLVALAERD.-	1979.04	0.92	2	4
			R.ILTEAEIDAHLVALAERD.-	1979.04	0.94	3	3
			R.ILTEAEIDAHLVALAERD.-	1979.04	0.96	3	4
			R.LYQVEYAFK.A	1159.59	0.92	2	3
			C.CMILIGIDEEQGPQVYK.C	1992.97	0	2	3
			K.ITENIGCVMTGMTADSR.S	1854.83	0	2	4
			R.IADISQVYTQNAEMR.P	1737.84	0	2	3
			R.ILTEAEIDAHLVALAER.D	1864.01	0	3	3
			R.ILTEAEIDAHLVALAER.D	1864.01	0	3	4
			R.ILTEAEIDAHLVALAERD.-	1979.04	0	3	5
Q15366	PCBP2 Poly(rC)-binding protein 2	PCBP2			0.94	2	23
			R.ESTGAQVQVAGDMLPNSTER.A	2089.98	1	2	2
			R.LVVPASQCGSLIGK.G	1427.78	0.89	2	3
			R.ESTGAQVQVAGDM(15.9949)LPNSTER.A	1291.57	0	2	2
Q7L211	ABHD13 Abhydrolase domain-containing protein 13	ABHD13			0.94	234	345
			K.QLYELSPSR.T	1091.56	0.94	2	3
			K.SEGEASEEGLYLDSEAVLDYVMTRPDLDK.T	3231.48	0.83	3	3
			K.SEGEASEEGLYLDSEAVLDYVMTRPDLDK.T	3231.48	1.06	3	5
			K.SWMLWNFVER.W	1366.65	0.8	2	4
			K.SWMLWNFVER.W	1366.65	1.2	2	5
			K.VNLLLVDYR.G	1103.63	1.05	2	3
			R.LAIFPDGTHNDTWQCQGYFTALEQFIK.E	3200.51	0.97	3	5
			R.LPNALLMLVNLK.V	1337.81	0.9	2	4
			R.LPNALLMLVNLK.V	1337.81	0.96	2	5
			R.MPSLFISGLSDQLIPPVMMK.Q	2204.15	0.8	2	3
			R.MPSLFISGLSDQLIPPVMMK.Q	2204.15	1	3	3
			R.YTGDNSPYSPTIIYFHGNAGNIGHR.L	2751.29	0.9	3	5
			R.YTGDNSPYSPTIIYFHGNAGNIGHR.L	2751.29	0.85	4	5
			K.FQDVLLYFPEQPSSSR.L	1912.94	0	2	3
			K.SEGEASEEGLYLDSEAVLDYVMTRPDLDK.T	3231.48	0	3	4
			K.SWM(15.9949)LWNFVER.W	422.162	0	2	4
			R.LPNALLM(15.9949)LVNLK.V	770.436	0	2	4
			R.LYVPM(15.9949)PTGIPHENIFIR.T	621.32	0	2	5
			R.LYVPMPTGIPHENIFIR.T	1997.06	0	2	5
			R.YLPLWCYK.N	1141.56	0	2	3
			R.YTGDNSPYSPTIIYFHGNAGNIGHR.L	2751.29	0	2	5
Q8IV08	PLD3 Phospholipase D3	PLD3			0.94	2	3
			K.LFVVPADEAQAR.I	1314.69	0.94	2	3
			R.IAVSKPSGPQPQADLQALLQSGAQVR.M	2659.45	0	3	5
O43707	ACTN4 Alpha-actinin-4	ACTN4			0.95	2	23
			K.LASDLLEWIR.R	1214.67	0.99	2	3
			R.ETTDTDTADQVIASFK.V	1740.81	0.75	2	2
			R.VGWEQLLTTIAR.T	1385.77	0.95	2	3
			K.GYEEWLLNEIR.R	1420.7	0	2	3
			R.DLLLDPAWEK.Q	1198.62	0	2	2
			R.TINEVENQILTR.D	1428.76	0	2	3
O43772	SLC25A20 Mitochondrial carnitine/acylcarnitine carrier prot	SLC25A20			0.95	2	3
			R.ELIRDEGVTSLYK.G	1521.8	0.95	2	3
			R.DVPASGMYFMTYEWLK.N	1937.88	0	2	3
			R.FQTAPPGKYPNGFR.D	1578.79	0	2	5
P30042	C21orf33 ES1 protein homolog, mitochondrial	C21orf33			0.95	23	345
			K.EVVEAHVDQK.N	1152.58	1.04	2	3
			K.ITDLANLSAANHDAAIFPGGFGAAK.N	2442.24	0.79	2	3
			K.ITDLANLSAANHDAAIFPGGFGAAK.N	2442.24	0.99	3	3
			R.GGAEVQIFAPDVPQMHVIDHTK.G	2389.19	0.89	3	5
			R.KVLELTGK.-	886.549	0.95	2	4
			K.ITDLANLSAANHDAAIFPGGFGAAK.N	2442.24	0	3	4
			K.NLSTFAVDGK.D	1050.53	0	2	3
			R.GGAEVQIFAPDVPQMHVIDHTK.G	2389.19	0	3	4
O43390	HNRNPR Heterogeneous nuclear ribonucleoprotein R	HNRNPR			0.96	2	23
			K.AGPIWDLR.L	926.497	0.96	2	3
			R.DLYEDELVPLFEK.A	1608.79	0.97	2	2
			R.NLATTVTEEILEK.S	1459.78	0.95	2	3
			K.LCDSYEIRPGK.H	1336.64	0	2	3
P08727	KRT19 Keratin, type I cytoskeletal 19	KRT19			0.96	2	234
			K.AALEDTLAETEAR.F	1388.68	0.96	2	2
			K.DAEAWFTSR.T	1081.48	1	2	2
			K.IRDWYQK.Q	1007.52	1.28	2	4
			K.SRLEQEIATYR.S	1364.7	0.91	2	4
			R.ALEAANGELEVK.I	1242.65	1.02	2	3
			R.LAADDFR.T	806.392	0.12	2	3
			R.LEQEIATYR.S	1121.57	0.1	2	3
			R.TDLEMQIEGLK.E	1275.64	0.35	2	2
			S.SSGAYGGGYGGVLTASDGLLAGNEK.L	2301.1	1.49	2	3
			R.EVAGHTEQLQMSR.S	1484.7	0	2	3
			R.FGPGVAFR.A	849.45	0	2	4
			R.GQVGGQVSVEVDSAPGTDLAK.I	2014	0	2	2
			R.TDLEM(15.9949)QIEGLK.E	607.252	0	2	2
			R.TKFETEQALR.M	1221.64	0	2	4
P35503	UGT1A3 UDP-glucuronosyltransferase 1-3	UGT1A3			0.96	2	45
			K.IPQTVLWR.Y	1011.59	1.07	2	4
			R.GHQAVVLTPEVNMHIK.E	1771.94	0.85	2	5
			K.GAGVTLNVLEMTSEDLENALK.A	2204.11	0	2	3
			K.GAGVTLNVLEMTSEDLENALK.A	2204.11	0	3	3
			K.WLPQNDLLGHPMTR.A	1676.85	0	2	5
			R.GHQAVVLTPEVNMHIK.E	1771.94	0	3	5
			R.LLTTNSDHMTFMQR.V	1693.79	0	2	4
P40926	MDH2 Malate dehydrogenase, mitochondrial	MDH2			0.96	23	35
			K.IFGVTTLDIVR.A	1232.71	0.97	2	3
			R.LTLYDIAHTPGVAADLSHIETK.A	2365.24	0.94	3	5
			K.SQETECTYFSTPLLLGK.K	1973.95	0	2	3
			K.VAVLGASGGIGQPLSLLLK.N	1793.09	0	2	3
P43243	MATR3 Matrin-3	MATR3			0.96	2	4
			R.VVHIMDFQR.G	1143.59	0.96	2	4
			K.ITPENLPQILLQLK.R	1618.97	0	2	3
			R.GDADQASNILASFGLSAR.D	1791.88	0	2	2
			R.VIHLSNLPHSGYSDSAVLK.L	2037.07	0	2	5
			R.VIHLSNLPHSGYSDSAVLK.L	2037.07	0	3	5
P50747	HLCS Biotin--protein ligase	HLCS			0.96	2	34
			K.VILFAEVTPTTMR.L	1476.8	0.95	2	3
			R.LQGHLENEDKDR.M	1452.7	0.98	2	4
			R.MIVHVPFGTR.G	1155.62	0	2	5
P53609	PGGT1B Geranylgeranyl transferase type-1 subunit beta	PGGT1B			0.96	2	2
			R.ALQLEDGSFCAVPEGSENDMR.F	2325.01	0.96	2	2
			R.LLDLHQSWK.T	1138.61	0	2	4
P55795	HNRNPH2 Heterogeneous nuclear ribonucleoprotein H2	HNRNPH2			0.96	2	34
			R.DLNYCFSGMSDHR.Y	1600.64	0.96	2	3
			R.STGEAFVQFASQEIAEK.A	1840.88	0.9	2	3
			R.STGEAFVQFASQEIAEK.A	1840.88	0.98	2	4
			R.ATENDIYNFFSPLNPMR.V	2028.94	0	2	3
			R.GAYGGGYGGYDDYGGYNDGYGFGSDR.F	2660.02	0	2	2
			R.YGDGGSSFQSTTGHCVHMR.G	2083.87	0	3	5
P61254	RPL26 60S ribosomal protein L26	RPL26			0.96	2	35
			K.ANGTTVHVGIHPSK.V	1416.75	0.95	2	5
			K.FNPFVTSDR.S	1081.52	0.96	2	3
			R.HFNAPSHIR.R	1077.55	0.97	2	5
P68402	PAFAH1B2 Platelet-activating factor acetylhydrolase IB subu	PAFAH1B2			0.96	2345	2345
			D.GAISCHDMFDFLHLTGGGYAK.I	2297.04	1.14	3	5
			H.AAEDIQGDDR.W	1088.47	0.9	2	2
			H.DMFDFLHLTGGGYAK.I	1670.78	0.98	3	4
			K.IIVLGLLPR.G	992.675	0.96	2	4
			K.IIVLGLLPR.G	992.675	0.93	2	5
			K.LANVQLLDTDGGFVHSDGAISCHDMFDFLHLTGGGYAK.I	4079.91	1.02	3	5
			K.LANVQLLDTDGGFVHSDGAISCHDMFDFLHLTGGGYAK.I	4079.91	1.02	4	5
			K.LANVQLLDTDGGFVHSDGAISCHDMFDFLHLTGGGYAK.I	4079.91	1.03	5	5
			K.NGELENIKPK.V	1140.61	0.89	2	3
			K.PLHELIMQLLEETPEEK.Q	2049.05	1	2	5
			K.PLHELIMQLLEETPEEK.Q	2049.05	0.92	3	5
			L.HALNFGIGGDTTR.H	1357.67	1	2	4
			L.IMQLLEETPEEK.Q	1458.73	0.78	2	3
			M.SQGDSNPAAIPHAAEDIQGDDR.W	2264.01	1.32	2	3
			R.ELFSPLHALNFGIGGDTTR.H	2045.04	0.96	2	4
			R.ELFSPLHALNFGIGGDTTR.H	2045.04	0.96	2	5
			R.ELFSPLHALNFGIGGDTTR.H	2045.04	0.96	3	4
			R.ELFSPLHALNFGIGGDTTR.H	2045.04	0.97	3	5
			R.GEKPNPLR.Q	909.503	0.86	2	4
			R.LKNGELENIKPK.V	1381.79	0.88	2	5
			R.LKNGELENIKPK.V	1381.79	0.89	3	5
			R.WMSQHNR.F	957.424	0.98	2	5
			K.ICKPLHELIM(15.9949)QLLEETPEEK.Q	1252.67	0	3	5
			K.ICKPLHELIMQLLEETPEEK.Q	2450.26	0	3	5
			K.LANVQLLDTDGGFVHSD.G	1799.87	0	2	2
			K.LANVQLLDTDGGFVHSDGAIS.C	2129.05	0	2	2
			K.LANVQLLDTDGGFVHSDGAIS.C	2129.05	0	2	3
			K.LANVQLLDTDGGFVHSDGAIS.C	2129.05	0	2	4
			K.LANVQLLDTDGGFVHSDGAISCHDM(15.9949)FDFLHLTGGGYAK.I	2672.2	0	3	5
			K.LANVQLLDTDGGFVHSDGAISCHDM(15.9949)FDFLHLTGGGYAK.I	2672.2	0	4	5
			K.LANVQLLDTDGGFVHSDGAISCHDMFDFLHLTG.G	3603.67	0	3	5
			K.LANVQLLDTDGGFVHSDGAISCHDMFDFLHLTGGGY.A	3880.77	0	3	5
			R.ELFSPLHAL.N	1025.55	0	2	3
			R.ELFSPLHALN.F	1139.6	0	2	3
			R.ELFSPLHALNF.G	1286.67	0	2	3
			R.ELFSPLHALNFGIG.G	1513.79	0	2	3
			R.ELFSPLHALNFGIG.G	1513.79	0	2	4
			R.ELFSPLHALNFGIGG.D	1570.81	0	2	3
			R.ELFSPLHALNFGIGGD.T	1685.84	0	2	5
			R.ELFSPLHALNFGIGGDTTR.H	2045.04	0	3	3
			R.LKNGELENIKPK.V	1381.79	0	2	4
			R.LKNGELENIKPK.V	1381.79	0	3	4
Q07020	RPL18 60S ribosomal protein L18	RPL18			0.96	2	35
			K.GCGTVLLSGPR.K	1115.58	0.96	2	3
			K.ILTFDQLALDSPK.G	1459.79	1.04	2	3
			R.TNRPPLSLSR.M	1139.64	0.95	2	5
			R.TNSTFNQVVLK.R	1249.67	0	2	3
Q14247	CTTN Src substrate cortactin	CTTN			0.96	2	2
			K.NASTFEDVTQVSSAYQK.T	1873.87	0.96	2	2
			K.GRYGLFPANYVELR.Q	1653.86	0	2	1
Q15067	ACOX1 Peroxisomal acyl-coenzyme A oxidase 1	ACOX1			0.96	23	35
			K.TSNHAIVLAQLITK.G	1507.87	0.96	2	5
			R.INEGIGQGDLSELPELHALTAGLK.A	2475.3	20	3	3
Q15233	NONO Non-POU domain-containing octamer-binding protein	NONO			0.96	2	4
			K.AGEVFIHK.D	899.486	0.96	2	4
			R.PVTVEPMDQLDDEEGLPEK.L	2140.99	0	2	2
Q8WZ82	OVCA2 Ovarian cancer-associated gene 2 protein	OVCA2			0.96	23	345
			K.ESILQRPLSLPSLHVFGDTDK.V	2352.25	0.81	2	5
			K.ESILQRPLSLPSLHVFGDTDK.V	2352.25	0.91	3	5
			R.FILLVSGFCPR.G	1307.71	0.99	2	4
			R.FILLVSGFCPR.G	1307.71	0.97	2	5
			R.GLEESLGMVAQALNR.L	1586.81	1.04	2	3
			R.GLEESLGMVAQALNR.L	1586.81	1.03	2	4
			R.GLEESLGMVAQALNR.L	1586.81	1	3	3
			R.GLEESLGMVAQALNR.L	1586.81	0.92	3	4
			R.GWWFSEQEADVFSALEEPAVCR.G	2613.17	1.07	2	3
			R.GWWFSEQEADVFSALEEPAVCR.G	2613.17	1.05	2	4
			R.GWWFSEQEADVFSALEEPAVCR.G	2613.17	1.03	2	5
			R.GWWFSEQEADVFSALEEPAVCR.G	2613.17	0.95	3	3
			R.GWWFSEQEADVFSALEEPAVCR.G	2613.17	0.95	3	4
			R.GWWFSEQEADVFSALEEPAVCR.G	2613.17	0.9	3	5
			R.PLSLPSLHVFGDTDK.V	1624.85	0.86	2	4
			R.SDFGSCPPEEQPR.G	1504.63	0.9	2	3
			R.VLCLAGFR.Q	934.506	1	2	4
			R.GLEESLGM(15.9949)VAQALNR.L	834.379	0	2	3
			R.GLEESLGM(15.9949)VAQALNR.L	834.379	0	3	3
			R.GLEESLGMVAQAL.N	1316.66	0	2	2
			R.GLEESLGMVAQALNR.L	1586.81	0	2	5
			R.GWWFSEQEADVF.S	1499.64	0	2	2
			R.PLSLPSLHVFGDTDK.V	1624.85	0	2	5
			R.PLSLPSLHVFGDTDK.V	1624.85	0	3	4
			R.SDFGSCPPEEQPR.G	1504.63	0	2	2
Q9BWJ5	SF3B5 Splicing factor 3B subunit 5	SF3B5			0.96	23	5
			R.YTIHSQLEHLQSK.Y	1582.81	1.02	2	5
			R.YTIHSQLEHLQSK.Y	1582.81	0.89	3	5
			K.WEWLVNQHR.D	1266.63	0	3	5
			K.YIGTGHADTTK.W	1162.56	0	2	4
Q9BYT8	NLN Neurolysin, mitochondrial	NLN			0.96	2	2
			K.DGSPIADDLLEK.L	1271.62	0.96	2	2
			K.AELGALPDDFIDSLEK.T	1731.86	0	2	2
			K.NLNEDDTFLVFSK.A	1540.74	0	2	2
Q9NRW3	APOBEC3C Probable DNA dC- dU-editing enzyme APOBEC-3C	APOBEC3C			0.96	2	4
			K.AMYPGTFYFQFK.N	1498.7	0.96	2	4
			R.HSNVNLTIFTAR.L	1371.73	0	2	5
H3BQZ7	Uncharacterized protein	Uncharacterized			0.97	23	23
			K.CDYMDEVTYGELEKEEAQPIVTK.Y	2747.24	1	3	3
			R.DLLVQQASQCLSK.L	1488.76	0.93	2	2
			R.LQEALDAEMLEDEAGGGGAGPGGACK.A	2503.1	0.82	2	2
			R.NFILDQCNVYNSGQR.R	1826.84	1.19	2	3
			K.EVEGDDVPESIMLEMK.A	1819.82	0	2	2
			K.FPTLWSGAR.S	1033.53	0	2	4
			K.GLEEPEMDPK.S	1143.51	0	2	2
			R.VGWSVDFSRPQLGEDEFSYGFDGR.G	2750.24	0	3	5
			R.YNVLGAETVLNQMR.M	1606.81	0	2	3
O76021	RSL1D1 Ribosomal L1 domain-containing protein 1	RSL1D1			0.97	2	2
			K.ATNESEDEIPQLVPIGK.K	1838.93	1.05	2	2
			R.SDSEDICLFTK.D	1313.58	0.88	2	2
			R.KKVPVSVNLLSK.N	1310.83	0	2	5
			R.LLSSFDFFLTDAR.I	1530.77	0	2	3
P45880	VDAC2 Voltage-dependent anion-selective channel protein	VDAC2			0.97	23	245
			K.GFGFGLVK.L	823.459	1.09	2	4
			K.SCSGVEFSTSGSSNTDTGK.V	1906.79	0.89	2	2
			K.VNNSSLIGVGYTQTLRPGVK.L	2103.15	0.92	2	5
			K.VNNSSLIGVGYTQTLRPGVK.L	2103.15	1.01	3	5
			K.LTFDTTFSPNTGKK.S	1555.79	0	2	4
			K.LTLSALVDGK.S	1015.59	0	2	3
			K.WNTDNTLGTEIAIEDQICQGLK.L	2519.2	0	2	3
P48147	PREP Prolyl endopeptidase	PREP			0.97	234	2345
			C.DPYAWLEDPDSEQTK.A	1792.78	1.09	2	2
			F.LSPGIIYHCDLTK.E	1515.78	1.09	2	4
			F.LSPGIIYHCDLTKEELEPR.V	2270.14	0.81	2	4
			F.TSFLSPGIIYHCDLTK.E	1851.93	0.98	2	4
			H.AWTTDYGCSDSK.Q	1389.55	1.02	2	2
			H.VLGTDQSEDILCAEFPDEPK.W	2263.04	0.8	2	2
			K.AFVEAQNK.I	905.461	1	2	3
			K.AGHGAGKPTAK.V	993.536	0.86	2	5
			K.DTEIFYQFTSFLSPGIIYHCDLTK.E	2895.39	1.03	3	5
			K.DVLEWIACVR.S	1259.63	0.99	2	3
			K.DVLEWIACVR.S	1259.63	0.99	2	4
			K.DVLEWIACVR.S	1259.63	0.93	2	5
			K.FIATLQYIVGR.S	1279.73	1.02	2	3
			K.FIATLQYIVGR.S	1279.73	1.04	2	4
			K.FIATLQYIVGR.S	1279.73	1.01	2	5
			K.FSCMAWTHDGK.G	1338.55	1.03	3	4
			K.GIDASDYQTVQIFYPSK.D	1931.93	0.98	2	2
			K.GIDASDYQTVQIFYPSK.D	1931.93	0.9	2	3
			K.GIDASDYQTVQIFYPSK.D	1931.93	0.9	2	4
			K.GIDASDYQTVQIFYPSK.D	1931.93	0.94	2	5
			K.GIDASDYQTVQIFYPSK.D	1931.93	1.06	3	2
			K.GMFYNSYPQQDGK.S	1533.66	0.97	2	3
			K.ICDPYAWLEDPDSEQTK.A	2066.9	0.93	2	2
			K.ICDPYAWLEDPDSEQTK.A	2066.9	1.15	2	3
			K.ICDPYAWLEDPDSEQTK.A	2066.9	0.91	3	2
			K.IPMFIVHK.K	983.563	0.93	2	5
			K.IPMFIVHKK.G	1111.66	1.03	2	5
			K.ITVPFLEQCPIR.G	1471.79	0.93	2	3
			K.KDTEIFYQFTSF.L	1524.71	0.94	2	4
			K.KDTEIFYQFTSFLSPGIIYHCDLTK.E	3023.48	0.8	3	5
			K.LDGSHPAFLYGYGGFNISITPNYSVSR.L	2932.42	1	3	5
			K.LIDNFEGEYDYVTNEGTVFTFK.T	2601.2	0.97	2	2
			K.LIDNFEGEYDYVTNEGTVFTFK.T	2601.2	0.99	2	3
			K.LIDNFEGEYDYVTNEGTVFTFK.T	2601.2	0.91	2	4
			K.LIDNFEGEYDYVTNEGTVFTFK.T	2601.2	1.03	2	5
			K.LIDNFEGEYDYVTNEGTVFTFK.T	2601.2	1	3	2
			K.LIDNFEGEYDYVTNEGTVFTFK.T	2601.2	0.93	3	3
			K.LIDNFEGEYDYVTNEGTVFTFK.T	2601.2	0.96	3	5
			K.LPEADDIQYPSMLLLTADHDDR.V	2528.19	0.89	2	3
			K.LPEADDIQYPSMLLLTADHDDR.V	2528.19	0.88	2	4
			K.LPEADDIQYPSMLLLTADHDDR.V	2528.19	0.87	2	5
			K.LPEADDIQYPSMLLLTADHDDR.V	2528.19	0.93	3	3
			K.LPEADDIQYPSMLLLTADHDDR.V	2528.19	0.91	3	4
			K.LPEADDIQYPSMLLLTADHDDR.V	2528.19	0.93	3	5
			K.LYYHVLGTDQSEDILCAEFPDEPK.W	2839.31	0.88	2	3
			K.LYYHVLGTDQSEDILCAEFPDEPK.W	2839.31	0.85	2	4
			K.LYYHVLGTDQSEDILCAEFPDEPK.W	2839.31	0.89	2	5
[truncated: 4,889 more rows]

## Sheet: 4j (0.5 µM) rep 2
Uniprot ID	description	symbol	sequence	mass	median ratio	charge	segment
P08107	HSPA1B Heat shock 70 kDa protein 1A/1B	HSPA1B			0.23	2	3
			R.TTPSYVAFTDTER.L	1486.69	0.23	2	3
			K.AFYPEEISSMVLTK.M	1613.8	0	2	4
			K.DAGVIAGLNVLR.I	1196.69	0	2	4
			K.NQVALNPQNTVFDAK.R	1657.84	0	2	3
P26641	EEF1G Elongation factor 1-gamma	EEF1G			0.3	2	3
			K.ALIAAQYSGAQVR.V	1346.73	0.3	2	3
			K.AKDPFAHLPK.S	1122.62	0	2	5
			K.STFVLDEFKR.K	1240.65	0	2	4
			R.GQELAFPLSPDWQVDYESYTWR.K	2687.24	0	2	5
			R.ILGLLDAYLK.T	1117.67	0	2	5
P09874	PARP1 Poly	PARP1			0.33	2	4
			R.TTNFAGILSQGLR.I	1376.74	0.33	2	4
			R.VVSEDFLQDVSASTK.S	1623.8	0	2	3
P02533	KRT14 Keratin, type I cytoskeletal 14	KRT14			0.35	2	3
			R.VLDELTLAR.A	1028.59	0.35	2	3
			K.DAEEWFFTK.T	1171.52	0	2	3
			K.TRLEQEIATYR.R	1378.72	0	2	4
			R.LAADDFR.T	806.392	0	2	3
			R.LASYLDKVR.A	1063.6	0	2	4
P08779	KRT16 Keratin, type I cytoskeletal 16	KRT16			0.35	2	3
			R.VLDELTLAR.T	1028.59	0.35	2	3
			K.TRLEQEIATYR.R	1378.72	0	2	4
			R.GQTGGDVNVEM(15.9949)DAAPGVDLSR.I	1105.47	0	2	2
			R.LAADDFR.T	806.392	0	2	3
			R.LASYLDKVR.A	1063.6	0	2	4
P35527	KRT9 Keratin, type I cytoskeletal 9	KRT9			0.37	2	2
			K.DQIVDLTVGNNK.T	1314.68	0.37	2	2
			K.EIETYHNLLEGGQEDFESSGAGK.I	2510.13	0	2	4
			K.IQDWYDKK.G	1094.54	0	2	3
			K.SDLEMQYETLQEELMALK.K	2171.02	0	2	5
			K.TLNDM(15.9949)RQEYEQLIAK.N	592.253	0	2	3
			K.VQALEEANNDLENK.I	1585.76	0	2	2
			R.FSSSSGYGGGSSR.V	1234.52	0	2	3
			R.GGGGSFGYSYGGGSGGGFSASSLGGGFGGGSR.G	2705.16	0	2	4
			R.GGGGSFGYSYGGGSGGGFSASSLGGGFGGGSR.G	2705.16	0	2	5
			R.HGVQELEIELQSQLSK.K	1836.96	0	2	5
			R.LASYLDKVQALEEANNDLENK.I	2377.18	0	2	4
			R.LASYLDKVQALEEANNDLENK.I	2377.18	0	3	4
			R.MTLDDFR.I	896.406	0	2	3
			R.SGGGGGGGLGSGGSIR.S	1231.59	0	2	3
			Y.SYGGGSGGGFSASSLGGGFGGGSR.G	2022.89	0	2	3
P0C0S5	H2AFZ Histone H2A.Z	H2AFZ			0.39	2	235
			R.AGLQFPVGR.I	943.524	0.37	2	3
			R.GDEELDSLIK.A	1117.55	0.39	2	2
			R.HLQLAIR.G	849.519	0.72	2	5
P11142	HSPA8 Heat shock cognate 71 kDa protein	HSPA8			0.39	2	3
			K.NSLESYAFNMK.A	1302.59	0.55	2	3
			R.TTPSYVAFTDTER.L	1486.69	0.23	2	3
			K.LLQDFFNGK.E	1080.56	0	2	3
			R.FDDAVVQSDMK.H	1253.56	0	2	2
			R.FEELNADLFR.G	1252.61	0	2	3
			R.IINEPTAAAIAYGLDKK.V	1786.98	0	2	4
			R.IINEPTAAAIAYGLDKK.V	1786.98	0	3	4
P13639	EEF2 Elongation factor 2	EEF2			0.39	2	35
			K.EGIPALDNFLDKL.-	1443.76	0.39	2	5
			R.TFCQLILDPIFK.V	1493.8	0.54	2	5
			R.VFSGLVSTGLK.V	1106.63	0.33	2	3
			K.FSVSPVVR.V	889.502	0	2	3
			K.STLTDSLVCK.A	1122.56	0	2	3
			R.ALLELQLEPEELYQTFQR.I	2220.15	0	2	5
			R.ALLELQLEPEELYQTFQR.I	2220.15	0	3	5
			R.GHVFEESQVAGTPMFVVK.A	1961.97	0	2	5
			R.NMSVIAHVDHGK.S	1306.65	0	2	5
Q71UI9	H2AFV Histone H2A.V	H2AFV			0.39	2	235
			R.AGLQFPVGR.I	943.524	0.37	2	3
			R.GDEELDSLIK.A	1117.55	0.39	2	2
			R.HLQLAIR.G	849.519	0.72	2	5
P55060	CSE1L Exportin-2	CSE1L			0.42	2	23
			K.IIIPEIQK.V	952.596	0.42	2	3
			R.AADEEAFEDNSEEYIR.R	1886.78	0.43	2	2
P25705	ATP5A1 ATP synthase subunit alpha, mitochondrial	ATP5A1			0.44	2	4
			K.HALIIYDDLSK.Q	1286.69	0.44	2	4
			K.EIVTNFLAGFEA.-	1309.66	0	2	2
P12956	XRCC6 X-ray repair cross-complementing protein 6	XRCC6			0.45	2	5
			R.NLEALALDLMEPEQAVDLTLPK.V	2423.27	0.45	2	5
			K.NIYVLQELDNPGAK.R	1572.81	0	2	3
			R.SDSFENPVLQQHFR.N	1702.81	0	2	4
			R.TFNTSTGGLLLPSDTKR.S	1806.95	0	2	4
P11940	PABPC1 Polyadenylate-binding protein 1	PABPC1			0.48	2	5
			R.IVATKPLYVALAQR.K	1541.93	0.48	2	5
			K.GFGFVSFER.H	1044.5	0	2	4
			K.NLDDGIDDER.L	1160.49	0	2	2
			R.ALDTMNFDVIK.G	1265.63	0	2	3
			R.SLGYAYVNFQQPADAER.A	1928.91	0	2	4
P52272	HNRNPM Heterogeneous nuclear ribonucleoprotein M	HNRNPM			0.49	2	4
			R.AFITNIPFDVK.W	1263.69	0.49	2	4
			K.GIGMGNIGPAGMGMEGIGFGINK.M	2178.05	0	2	5
			R.MGAGLGHGMDR.V	1100.49	0	2	4
			R.MGPAMGPALGAGIER.M	1426.71	0	2	4
O43143	DHX15 Putative pre-mRNA-splicing factor ATP-dependent RN	DHX15			0.5	2	2
			R.EVDDLGPEVGDIK.I	1384.67	0.5	2	2
			R.TLATDILMGVLK.E	1273.73	0	2	5
P04264	KRT1 Keratin, type II cytoskeletal 1	KRT1			0.5	2	3
			Q.FASFIDK.V	826.423	0.5	2	3
			K.AEAESLYQSK.Y	1124.54	0	2	3
			K.DVDGAYM(15.9949)TK.V	769.295	0	2	2
			K.DVDGAYMTK.V	998.438	0	2	2
			K.IEISELNR.V	972.524	0	2	3
			K.LNDLEDALQQAK.E	1356.69	0	2	3
			K.NKLNDLEDALQQAK.E	1598.83	0	2	4
			K.NMQDMVEDYR.N	1299.52	0	2	3
			K.QISNLQQSISDAEQR.G	1715.84	0	2	3
			K.SKAEAESLYQSK.Y	1339.66	0	2	3
			K.SLNNQFASFIDK.V	1382.68	0	2	3
			K.SLNNQFASFIDK.V	1382.68	0	2	4
			K.WELLQQVDTSTR.T	1474.74	0	2	3
			K.WELLQQVDTSTR.T	1474.74	0	2	5
			K.YEELQITAGR.H	1178.59	0	2	3
			K.YEELQITAGR.H	1178.59	0	2	4
			R.DYQELM(15.9949)NTK.L	797.327	0	2	2
			R.DYQELMNTK.L	1140.51	0	2	2
			R.FSSCGGGGGSFGAGGGFGSR.S	1764.73	0	2	4
			R.GSYGSGGSSYGSGGGSYGSGGGGGGHGSYGSGSSSGGYR.G	3312.3	0	3	4
			R.LLRDYQELMNTK.L	1522.78	0	2	4
			R.LLRDYQELMNTK.L	1522.78	0	3	4
			R.LRSEIDNVK.K	1072.59	0	2	4
			R.SGGGFSSGSAGIINYQR.R	1656.79	0	2	3
			R.SLDLDSIIAEVK.A	1301.71	0	2	4
			R.SLDLDSIIAEVK.A	1301.71	0	2	5
			R.SLVNLGGSK.S	873.492	0	2	3
			R.TLLEGEESR.M	1032.51	0	2	3
			R.TNAENEFVTIKK.D	1392.72	0	2	3
P07814	EPRS Bifunctional glutamate/proline--tRNA ligase	EPRS			0.5	2	2
			R.DQDLEPGAPSMGAK.S	1414.64	0.5	2	2
			K.TGQEYKPGNPPAEIGQNISSNSSASILESK.S	3103.51	0	3	4
P13647	KRT5 Keratin, type II cytoskeletal 5	KRT5			0.5	2	3
			K.FASFIDK.V	826.423	0.5	2	3
			K.DVDAAYMNK.V	1025.45	0	2	2
			K.LAELEEALQK.A	1142.62	0	2	3
			R.ISISTSGGSFR.N	1110.57	0	2	3
			R.NLDLDSIIAEVK.A	1328.72	0	2	3
			R.NLDLDSIIAEVK.A	1328.72	0	2	4
			R.NLDLDSIIAEVK.A	1328.72	0	2	5
			R.QNLEPLFEQYINNLR.R	1890.97	0	2	5
			R.QNLEPLFEQYINNLR.R	1890.97	0	3	5
			R.SLYNLGGSKR.I	1093.59	0	2	5
P35908	KRT2 Keratin, type II cytoskeletal 2 epidermal	KRT2			0.5	2	3
			K.FASFIDK.V	826.423	0.5	2	3
			K.DVDNAYM(15.9949)IK.V	826.317	0	2	2
			K.DVDNAYMIK.V	1067.5	0	2	2
			K.IEISELNR.V	972.524	0	2	3
			K.NVQDAIADAEQR.G	1328.63	0	2	3
			K.VDLLNQEIEFLK.V	1459.79	0	2	4
			K.VLYDAEISQIHQSVTDTNVILSM(15.9949)DNSR.N	2576.29	0	3	5
			K.VLYDAEISQIHQSVTDTNVILSMDNSR.N	3048.49	0	3	5
			K.YEELQVTVGR.H	1192.61	0	2	4
			R.DYQELM(15.9949)NVK.L	797.327	0	2	2
			R.DYQELMNVK.L	1138.53	0	2	2
			R.GFSSGSAVVSGGSR.R	1253.6	0	2	3
			R.GGGFGGGSSFGGGSGFSGGGFGGGGFGGGR.F	2399.01	0	2	5
			R.GGGFGGGSSFGGGSGFSGGGFGGGGFGGGR.F	2399.01	0	3	5
			R.HGGGGGGFGGGGFGSR.S	1319.58	0	2	5
			R.NKLNDLEEALQQAK.E	1612.84	0	2	4
			R.NLDLDSIIAEVK.A	1328.72	0	2	3
			R.NLDLDSIIAEVK.A	1328.72	0	2	4
			R.NLDLDSIIAEVK.A	1328.72	0	2	5
			R.SKEEAEALYHSK.Y	1390.67	0	2	4
			R.TAAENDFVTLK.K	1207.61	0	2	3
			R.TSQNSELNNM(15.9949)QDLVEDYK.K	1136.48	0	2	2
			R.TSQNSELNNMQDLVEDYK.K	2127.95	0	2	3
			R.TSQNSELNNMQDLVEDYKK.K	2256.04	0	2	3
			R.YLDGLTAER.T	1036.52	0	2	3
Q8N1N4	KRT78 Keratin, type II cytoskeletal 78	KRT78			0.5	2	3
			Q.FASFIDK.V	826.423	0.5	2	3
			R.YLDFSSIITEVR.A	1441.75	0	2	5
Q9NSB2	KRT84 Keratin, type II cuticular Hb4	KRT84			0.5	2	3
			K.FASFIDK.V	826.423	0.5	2	3
			K.LGLDIEIATYR.R	1262.69	0	2	5
O00148	DDX39A ATP-dependent RNA helicase DDX39A	DDX39A			0.51	2	4
			R.ILVATNLFGR.G	1102.65	0.51	2	4
			R.DFLLKPELLR.A	1242.73	0	2	5
Q13838	DDX39B Spliceosome RNA helicase DDX39B	DDX39B			0.51	2	4
			R.ILVATNLFGR.G	1102.65	0.51	2	4
			R.DFLLKPELLR.A	1242.73	0	2	5
P00338	LDHA L-lactate dehydrogenase A chain	LDHA			0.52	2	34
			K.DLADELALVDVIEDK.L	1656.85	0.46	2	4
			K.DQLIYNLLK.E	1118.63	0.57	2	3
			K.DYNVTANSK.L	1010.47	0	2	2
P35579	MYH9 Myosin-9	MYH9			0.52	2	24
			R.EDQSILCTGESGAGK.T	1550.69	0.55	2	2
			R.ELEDATETADAMNR.E	1564.67	0.52	2	2
			R.IMGIPEEEQMGLLR.V	1614.81	0.47	2	4
			K.DFSALESQLQDTQELLQEENR.Q	2493.17	0	2	4
			K.MEDSVGCLETAEEVK.R	1695.73	0	2	2
			K.TQLEELEDELQATEDAK.L	1960.91	0	2	3
			R.DELADEIANSSGK.G	1347.62	0	2	2
			R.EMEAELEDER.K	1249.51	0	2	2
			R.IAQLEEELEEEQGNTELINDR.L	2472.17	0	2	3
			R.LTEMETLQSQLMAEK.L	1750.85	0	2	3
P06576	ATP5B ATP synthase subunit beta, mitochondrial	ATP5B			0.53	2	4
			K.IGLFGGAGVGK.T	974.555	0.53	2	4
			R.VALTGLTVAEYFR.D	1438.78	0	2	5
P22314	UBA1 Ubiquitin-like modifier-activating enzyme 1	UBA1			0.53	2	2
			K.DNPGVVTCLDEAR.H	1444.66	0.57	2	2
			K.NGSEADIDEGLYSR.Q	1524.67	0.49	2	2
			R.IYDDDFFQNLDGVANALDNVDAR.M	2600.19	0	2	5
P78527	PRKDC DNA-dependent protein kinase catalytic subunit	PRKDC			0.53	2	25
			K.DLLLNTMSQEEK.A	1419.69	0.56	2	2
			K.HSSLITPLQAVAQR.D	1519.85	0.5	2	5
			K.LATTILQHWK.K	1209.69	0	2	5
			R.TVGALQVLGTEAQSSLLK.A	1814.01	0	2	4
Q7KZF4	SND1 Staphylococcal nuclease domain-containing protein	SND1			0.53	2	2
			R.ADDADEFGYSR.-	1244.49	0.53	2	2
			K.IHVFYIDYGNR.E	1395.69	0	2	5
			R.EADGSETPEPFAAEAK.F	1647.73	0	2	2
			R.EVEVEVESMDK.A	1292.58	0	2	2
P00505	GOT2 Aspartate aminotransferase, mitochondrial	GOT2			0.54	2	5
			K.PTWGNHTPIFR.D	1324.67	0.54	2	5
			R.IAAAILNTPDLR.K	1266.73	0	2	3
P23396	RPS3 40S ribosomal protein S3	RPS3			0.54	2	2
			K.DEILPTTPISEQK.G	1469.76	0.54	2	2
			K.GGKPEPPAMPQPVPTA.-	1572.8	0	2	4
			R.FGFPEGSVELYAEK.V	1571.75	0	2	4
Q15393	SF3B3 Splicing factor 3B subunit 3	SF3B3			0.54	2	2
			K.DYIVVGSDSGR.I	1166.56	0.54	2	2
			K.LGAVFNQVAFPLQYTPR.K	1921.03	0	2	5
O43707	ACTN4 Alpha-actinin-4	ACTN4			0.55	2	35
			R.TINEVENQILTR.D	1428.76	0.59	2	3
			R.VGWEQLLTTIAR.T	1385.77	0.52	2	5
			K.LASDLLEWIR.R	1214.67	0	2	5
			R.ETTDTDTADQVIASFK.V	1740.81	0	2	2
P07900	HSP90AA1 Heat shock protein HSP 90-alpha	HSP90AA1			0.55	2	25
			K.DQVANSAFVER.L	1234.59	0.51	2	2
			K.EDQTEYLEER.R	1310.56	0.55	2	2
			R.DNSTMGYMAAK.K	1187.5	0.62	2	2
			R.NPDDITNEEYGEFYK.S	1832.77	0.56	2	2
			R.RAPFDLFENR.K	1263.64	0.38	2	5
			K.SLTNDWEDHLAVK.H	1526.74	0	2	3
			R.ELISNSSDALDK.I	1290.63	0	2	2
P35580	MYH10 Myosin-10	MYH10			0.55	2	2
			R.EDQSILCTGESGAGK.T	1550.69	0.55	2	2
			K.SLEAEILQLQEELASSER.A	2045.04	0	2	5
			R.ELDDATEANEGLSR.E	1518.68	0	2	2
			R.TQLEELEDELQATEDAK.L	1960.91	0	2	3
P42704	LRPPRC Leucine-rich PPR motif-containing protein, mitocho	LRPPRC			0.55	2	23
			K.GDVENIEVVQK.M	1228.63	0.64	2	2
			K.SNTLPISLQSIR.S	1327.75	0.46	2	3
			K.NNNIDAAIENIENMLTSENK.V	2247.05	0	2	5
			R.AGDMENAENILTVMR.D	1662.77	0	2	3
O60264	SMARCA5 SWI/SNF-related matrix-associated actin-dependent	SMARCA5			0.56	2	2
			R.TEQEEDEELLTESSK.A	1765.77	0.56	2	2
			K.DIDILNSAGK.M	1044.55	0	2	2
P07355	ANXA2 Annexin A2	ANXA2			0.56	2	23
			K.WISIMTER.S	1034.52	0.56	2	3
			R.DALNIETAIK.T	1086.59	0.56	2	2
			K.GVDEVTIVNILTNR.S	1541.84	0	2	5
			R.AEDGSVIDYELIDQDAR.D	1907.87	0	2	2
P50995	ANXA11 Annexin A11	ANXA11			0.56	2	2
			R.DAQELYAAGENR.L	1335.61	0.56	2	2
			K.TPVLFDIYEIK.E	1336.73	0	2	4
P62805	HIST4H4 Histone H4	HIST4H4			0.56	2	345
			K.TVTAMDVVYALK.R	1309.7	0.94	2	4
			K.TVTAMDVVYALKR.Q	1465.8	1.08	2	5
			K.VFLENVIR.D	988.571	0.58	2	3
			R.DNIQGITKPAIR.R	1324.75	0.55	2	4
			R.ISGLIYEETR.G	1179.61	0.52	2	3
			R.ISGLIYEETR.G	1179.61	0.49	2	4
			K.TVTAM(15.9949)DVVYALK.R	521.252	0	2	3
			K.TVTAMDVVYALK.R	1309.7	0	2	5
			R.KTVTAMDVVYALK.R	1437.79	0	2	5
O00154	ACOT7 Cytosolic acyl coenzyme A thioester hydrolase	ACOT7			0.57	2	3
			K.VLEVPPVVYSR.Q	1256.71	0.57	2	3
			K.ATLWYVPLSLK.N	1289.74	0	2	5
			K.LMDEVAGIVAAR.H	1243.66	0	2	4
Q00839	HNRNPU Heterogeneous nuclear ribonucleoprotein U	HNRNPU			0.57	23	345
			K.EKPYFPIPEEYTFIQNVPLEDR.V	2724.35	0.56	3	5
			K.KDCEVVMMIGLPGAGK.T	1703.84	0.65	2	5
			K.NGQDLGVAFK.I	1047.53	1.19	2	3
			K.SSGPTSLFAVTVAPPGAR.Q	1713.9	0.57	2	4
			R.LQAALDDEEAGGRPAMEPGNGSLDLGGDSAGR.S	3126.44	0.55	3	3
			K.EKPYFPIPEEYTFIQNVPLEDR.V	2724.35	0	2	5
			K.SSGPTSLFAVTVAPPGAR.Q	1713.9	0	2	5
			K.TCNCETEDYGEKFDENDVITCFANFESDEVELSYAK.N	4329.77	0	3	5
			R.GYFEYIEENK.Y	1290.58	0	2	3
			R.GYFEYIEENKYSR.A	1696.77	0	2	4
Q15365	PCBP1 Poly(rC)-binding protein 1	PCBP1			0.58	2	34
			R.IITLTGPTNAIFK.A	1387.81	0.54	2	4
			R.LVVPATQCGSLIGK.G	1441.8	0.63	2	3
Q15758	SLC1A5 Neutral amino acid transporter B(0)	SLC1A5			0.58	2	45
			K.SELPLDPLPVPTEEGNPLLK.H	2158.16	0.62	2	4
			R.NIFPSNLVSAAFR.S	1434.76	0.55	2	5
			K.EVLDSFLDLAR.N	1276.67	0	2	4
P61254	RPL26 60S ribosomal protein L26	RPL26			0.59	2	5
			K.ANGTTVHVGIHPSK.V	1416.75	0.53	2	5
			R.HFNAPSHIR.R	1077.55	0.65	2	5
			K.FNPFVTSDR.S	1081.52	0	2	3
P45880	VDAC2 Voltage-dependent anion-selective channel protein	VDAC2			0.6	2	5
			K.VNNSSLIGVGYTQTLRPGVK.L	2103.15	0.6	2	5
			K.LTFDTTFSPNTGK.K	1427.69	0	2	3
			K.WNTDNTLGTEIAIEDQICQGLK.L	2519.2	0	2	5
P49748	ACADVL Very long-chain specific acyl-CoA dehydrogenase, m	ACADVL			0.6	2	3
			R.VPSENVLGEVGSGFK.V	1517.77	0.6	2	3
			R.FFEEVNDPAKNDALEMVEETTWQGLK.E	3040.42	0	3	5
P61978	HNRNPK Heterogeneous nuclear ribonucleoprotein K	HNRNPK			0.6	2	24
			K.IDEPLEGSEDR.I	1258.57	0.6	2	2
			K.IILDLISESPIK.G	1339.8	0.77	2	4
			R.GSYGDLGGPIITTQVTIPK.D	1917.03	0.5	2	4
			R.TDYNASVSVPDSSGPER.I	1779.79	0.59	2	2
			K.IILDLISESPIK.G	1339.8	0	2	5
			K.IIPTLEEGLQLPSPTATSQLPLESDAVECLNYQHYK.G	4056.03	0	3	5
			K.LFQECCPHSTDR.V	1548.64	0	2	3
			R.IITITGTQDQIQNAQYLLQNSVK.Q	2589.38	0	3	4
			R.NLPLPPPPPPR.G	1193.69	0	2	5
Q04695	KRT17 Keratin, type I cytoskeletal 17	KRT17			0.6	2	34
			R.TKFETEQALR.L	1221.64	0.86	2	4
			R.VLDELTLAR.A	1028.59	0.35	2	3
			K.DAEDWFFSK.T	1143.49	0	2	3
			K.TRLEQEIATYR.R	1378.72	0	2	4
			R.LAADDFR.T	806.392	0	2	3
			R.LASYLDKVR.A	1063.6	0	2	4
Q9NR30	DDX21 Nucleolar RNA helicase 2	DDX21			0.6	2	34
			K.LSVACFYGGTPYGGQFER.M	2008.92	0.59	2	4
			R.GVTFLFPIQAK.T	1219.7	0.68	2	4
			R.NGIDILVGTPGR.I	1210.67	0.6	2	3
			K.EGAFSNFPISEETIK.L	1667.8	0	2	3
			K.TFSFAIPLIEK.L	1264.71	0	2	5
			R.SDAGLESDTAMK.K	1223.53	0	2	2
P08910	ABHD2 Abhydrolase domain-containing protein 2	ABHD2			0.61	23	345
			K.KIILSHR.Q	865.55	0.59	2	5
			K.SPTAPPDLYFQDSGLSR.F	1850.89	0.53	2	3
			K.VLCCVSVCQGYSALR.A	1770.82	0.61	2	3
			K.VLCCVSVCQGYSALR.A	1770.82	0.62	2	4
			R.AQETFMQWDQCR.R	1598.66	0.72	2	3
			R.CAVLNHLGALPNIELTSPR.M	2075.1	0.59	3	5
			R.FYNFLMADNMK.K	1392.62	0.66	2	4
			R.KFHGYNSLK.E	1092.57	0.6	2	5
			R.LYTATSLMQIDDNVMR.K	1869.9	0.65	2	4
			K.VLCCVSVCQGYSALR.A	1770.82	0	2	5
			-.MNAMLETPELPAVFDGVK.L	1961.97	0	2	4
			M.NAMLETPELPAVFDGVK.L	1830.93	0	2	4
			R.CAVLNHLGALPNIELTSPR.M	2075.1	0	2	5
			R.QALFGDHVK.K	1013.53	0	2	4
P40926	MDH2 Malate dehydrogenase, mitochondrial	MDH2			0.61	2	35
			K.GYLGPEQLPDCLK.G	1488.73	0.64	2	3
			K.VAVLGASGGIGQPLSLLLK.N	1793.09	0.58	2	5
			R.FVFSLVDAMNGK.E	1326.66	0.61	2	5
			K.IFGVTTLDIVR.A	1232.71	0	2	5
Q99436	PSMB7 Proteasome subunit beta type-7	PSMB7			0.61	2	2
			K.DGIVLGADTR.A	1015.53	0.61	2	2
			K.ITPLEIEVLEETVQTMDTS.-	2148.06	0	2	2
			K.ITPLEIEVLEETVQTMDTS.-	2148.06	0	3	2
Q05639	EEF1A2 Elongation factor 1-alpha 2	EEF1A2			0.62	23	345
			K.IGGIGTVPVGR.V	1024.6	0.63	2	3
			K.IGGIGTVPVGR.V	1024.6	0.55	2	4
			K.STTTGHLIYK.C	1119.59	0.84	2	4
			R.EHALLAYTLGVK.Q	1313.73	0.85	2	5
			R.EHALLAYTLGVK.Q	1313.73	0.61	3	5
			R.QTVAVGVIK.N	913.56	0.43	2	3
			K.SGDAAIVEMVPGKPMCVESFSQYPPLGR.F	3022.44	0	3	5
Q15149	PLEC Plectin	PLEC			0.62	2	2
			R.LLDPEDVDVPQPDEK.S	1707.82	0.62	2	2
			R.DSQDAGGFGPEDR.L	1349.55	0	2	2
			R.FPVTDAVNK.G	989.518	0	2	1
Q92945	KHSRP Far upstream element-binding protein 2	KHSRP			0.62	2	24
			K.DAFADAVQR.A	991.472	0.64	2	2
			R.IINDLLQSLR.S	1183.69	0.61	2	4
Q7L7L0	HIST3H2A Histone H2A type 3	HIST3H2A			0.63	2	35
			R.AGLQFPVGR.V	943.524	0.37	2	3
			R.HLQLAIR.N	849.519	0.72	2	5
			R.VTIAQGGVLPNIQAVLLPK.K	1931.16	0.63	2	5
			R.VTIAQGGVLPNIQ.A	1308.74	0	2	2
			R.VTIAQGGVLPNIQAVLLPK.K	1931.16	0	3	5
P04406	GAPDH Glyceraldehyde-3-phosphate dehydrogenase	GAPDH			0.64	2	34
			K.IISNASCTTNCLAPLAK.V	1832.91	1.08	2	3
			K.LISWYDNEFGYSNR.V	1762.8	0.49	2	4
			R.VPTANVSVVDLTCR.L	1529.79	0.64	2	3
			K.LVINGNPITIFQER.D	1612.89	0	2	5
			R.GALQNIIPASTGAAK.A	1410.78	0	2	3
P07437	TUBB Tubulin beta chain	TUBB			0.64	23	2345
			K.EVDEQMLNVQNK.N	1445.68	0.69	2	2
			K.GHYTEGAELVDSVLDVVR.K	1958.98	0.6	2	5
			K.GHYTEGAELVDSVLDVVR.K	1958.98	0.63	3	5
			K.LAVNMVPFPR.L	1142.63	0.65	2	4
			K.NSSYFVEWIPNNVK.T	1695.83	0.64	2	4
			R.AILVDLEPGTMDSVR.S	1614.83	0.72	2	3
			R.AILVDLEPGTMDSVR.S	1614.83	0.51	2	4
			R.IMNTFSVVPSPK.V	1318.7	0.68	2	3
			K.EAESCDCLQGFQLTH.S	1793.73	0	2	2
			K.FWEVISDEHGIDPTGTYHGDSDLQLDR.I	3102.4	0	3	5
			K.LAVNM(15.9949)VPFPR.L	546.284	0	2	4
			R.IM(15.9949)NTFSVVPSPK.V	262.135	0	2	3
			R.ISEQFTAMFR.R	1228.59	0	2	5
			R.KLAVNM(15.9949)VPFPR.L	674.379	0	2	5
			R.YLTVAAVFR.G	1038.59	0	2	4
			R.YLTVAAVFR.G	1038.59	0	2	5
P68371	TUBB4B Tubulin beta-4B chain	TUBB4B			0.64	23	2345
			K.EVDEQMLNVQNK.N	1445.68	0.69	2	2
			K.GHYTEGAELVDSVLDVVR.K	1958.98	0.6	2	5
			K.GHYTEGAELVDSVLDVVR.K	1958.98	0.63	3	5
			K.LAVNMVPFPR.L	1142.63	0.65	2	4
			K.NSSYFVEWIPNNVK.T	1695.83	0.64	2	4
			R.IMNTFSVVPSPK.V	1318.7	0.68	2	3
			K.EAESCDCLQGFQLTH.S	1793.73	0	2	2
			K.LAVNM(15.9949)VPFPR.L	546.284	0	2	4
			K.M(15.9949)SATFIGNSTAIQELFK.R	149.051	0	2	5
			R.ALTVPELTQQMFDAK.N	1690.86	0	2	4
			R.IM(15.9949)NTFSVVPSPK.V	262.135	0	2	3
			R.ISEQFTAMFR.R	1228.59	0	2	5
			R.KLAVNM(15.9949)VPFPR.L	674.379	0	2	5
			R.YLTVAAVFR.G	1038.59	0	2	4
			R.YLTVAAVFR.G	1038.59	0	2	5
Q08211	DHX9 ATP-dependent RNA helicase A	DHX9			0.64	2	24
			R.DVVQAYPEVR.I	1174.6	0.74	2	2
			R.LGGIGQFLAK.A	1002.59	0.53	2	4
			K.LAAQSCALSLVR.Q	1287.7	0	2	3
			R.DFVNYLVR.I	1024.53	0	2	3
			R.ELDALDANDELTPLGR.I	1740.85	0	2	3
			R.TPLHEIALSIK.L	1220.71	0	2	5
			R.YQILPLHSQIPR.E	1463.82	0	2	5
Q13509	TUBB3 Tubulin beta-3 chain	TUBB3			0.64	23	345
			K.GHYTEGAELVDSVLDVVR.K	1958.98	0.6	2	5
			K.GHYTEGAELVDSVLDVVR.K	1958.98	0.63	3	5
			K.LAVNMVPFPR.L	1142.63	0.65	2	4
			K.NSSYFVEWIPNNVK.V	1695.83	0.64	2	4
			R.AILVDLEPGTMDSVR.S	1614.83	0.72	2	3
			R.AILVDLEPGTMDSVR.S	1614.83	0.51	2	4
			R.IMNTFSVVPSPK.V	1318.7	0.68	2	3
			K.LAVNM(15.9949)VPFPR.L	546.284	0	2	4
			R.ALTVPELTQQMFDAK.N	1690.86	0	2	4
			R.IM(15.9949)NTFSVVPSPK.V	262.135	0	2	3
			R.ISEQFTAMFR.R	1228.59	0	2	5
			R.KLAVNM(15.9949)VPFPR.L	674.379	0	2	5
Q92841	DDX17 Probable ATP-dependent RNA helicase DDX17	DDX17			0.64	2	3
			R.GDGPICLVLAPTR.E	1367.72	0.64	2	3
			K.ENKTIIFVETK.R	1320.73	0	2	4
			R.DMVGIAQTGSGK.T	1162.57	0	2	2
			R.DWVLNEFR.S	1077.52	0	2	3
Q9BVA1	TUBB2B Tubulin beta-2B chain	TUBB2B			0.64	23	2345
			K.EVDEQMLNVQNK.N	1445.68	0.69	2	2
			K.GHYTEGAELVDSVLDVVR.K	1958.98	0.6	2	5
			K.GHYTEGAELVDSVLDVVR.K	1958.98	0.63	3	5
			K.LAVNMVPFPR.L	1142.63	0.65	2	4
			K.NSSYFVEWIPNNVK.T	1695.83	0.64	2	4
			R.AILVDLEPGTMDSVR.S	1614.83	0.72	2	3
			R.AILVDLEPGTMDSVR.S	1614.83	0.51	2	4
			K.LAVNM(15.9949)VPFPR.L	546.284	0	2	4
			K.M(15.9949)SATFIGNSTAIQELFK.R	149.051	0	2	5
			R.ISEQFTAMFR.R	1228.59	0	2	5
			R.KLAVNM(15.9949)VPFPR.L	674.379	0	2	5
P04844	RPN2 Dolichyl-diphosphooligosaccharide--protein glycosy	RPN2			0.65	2	5
			R.SIVEEIEDLVAR.L	1371.72	0.65	2	5
			K.TSFTPVGDVFELNFMNVK.F	2045	0	2	5
P07237	P4HB Protein disulfide-isomerase	P4HB			0.65	2	2
			K.VDATEESDLAQQYGVR.G	1779.83	0.65	2	2
			R.EADDIVNWLK.K	1201.6	0	2	3
P08238	HSP90AB1 Heat shock protein HSP 90-beta	HSP90AB1			0.65	2	2
			K.EDQTEYLEER.R	1310.56	0.55	2	2
			R.NPDDITQEEYGEFYK.S	1846.79	0.75	2	2
			K.SLTNDWEDHLAVK.H	1526.74	0	2	3
			R.ELISNASDALDK.I	1274.64	0	2	2
			R.GFEVVYMTEPIDEYCVQQLK.E	2448.14	0	2	5
			R.YHTSQSGDEMTSLSEYVSR.M	2176.94	0	3	4
P14618	PKM Pyruvate kinase isozymes M1/M2	PKM			0.65	23	345
			K.GADFLVTEVENGGSLGSK.K	1778.87	0.67	2	3
			K.IYVDDGLISLQVK.Q	1461.81	0.55	2	4
			R.AEGSDVANAVLDGADCIMLSGETAKGDYPLEAVR.M	3495.64	0.57	3	5
			R.AGKPVICATQMLESMIK.K	1875.96	0.86	2	5
			R.AGKPVICATQMLESMIK.K	1875.96	0.64	3	5
			R.GIFPVLCKDPVQEAWAEDVDLR.V	2557.27	0.69	3	5
			R.LNFSHGTHEYHAETIK.N	1883.9	0.53	2	5
			R.MQHLIAR.E	867.475	0.66	2	5
			R.TATESFASDPILYRPVAVALDTK.G	2465.29	0.6	3	5
			R.VNFAMNVGK.A	978.496	0.71	2	3
			K.CDENILWLDYK.N	1467.67	0	2	3
			K.GDYPLEAVR.M	1018.51	0	2	3
			R.LAPITSDPTEATAVGAVEASFK.C	2175.11	0	2	4
			R.TATESFASDPILYRPVAVALDTK.G	2465.29	0	2	5
P14866	HNRNPL Heterogeneous nuclear ribonucleoprotein L	HNRNPL			0.65	2	5
			R.AITHLNNNFMFGQK.L	1633.8	0.65	2	5
			K.SKPGAAMVEMADGYAVDR.A	1866.86	0	3	4
			R.SSSGLLEWESK.S	1221.59	0	2	3
			R.VFNVFCLYGNVEK.V	1587.78	0	2	5
P52597	HNRNPF Heterogeneous nuclear ribonucleoprotein F	HNRNPF			0.65	2	245
			K.ATENDIYNFFSPLNPVR.V	1996.97	0.98	2	5
			R.QSGEAFVELGSEDDVK.M	1708.78	0.63	2	2
			R.VHIEIGPDGR.V	1091.57	0.65	2	4
			K.ATENDIYNFFSPLNPVR.V	1996.97	0	3	5
			K.ITGEAFVQFASQELAEK.A	1867.94	0	2	5
			R.YGDSEFTVQSTTGH.C	1527.65	0	2	2
Q16836	HADH Hydroxyacyl-coenzyme A dehydrogenase, mitochondria	HADH			0.65	2	5
			R.LLVPYLMEAIR.L	1316.75	0.65	2	5
			K.FIVDGWHEMDAENPLHQPSPSLNK.L	2761.3	0	3	5
Q71U36	TUBA1A Tubulin alpha-1A chain	TUBA1A			0.65	23	345
			K.AYHEQLSVAEITNACFEPANQMVK.C	2750.29	0.7	3	5
			K.EIIDLVLDR.I	1084.61	0.6	2	3
			K.TIGGGDDSFNTFFSETGAGK.H	2007.89	0.66	2	3
			K.TIGGGDDSFNTFFSETGAGK.H	2007.89	0.64	2	4
			K.VGINYQPPTVVPGGDLAK.V	1824.98	0.52	2	3
			K.YMACCLLYR.G	1248.55	0.78	2	3
			R.AVCMLSNTTAIAEAWAR.L	1863.9	0.66	2	5
			R.AVFVDLEPTVIDEVR.T	1700.9	0.49	2	4
			R.FDGALNVDLTEFQTNLVPYPR.I	2409.2	0.69	2	5
			R.NLDIERPTYTNLNR.L	1717.87	0.54	2	3
			R.AVFVDLEPTVIDEVR.T	1700.9	0	2	3
			R.AVFVDLEPTVIDEVR.T	1700.9	0	3	4
Q562R1	ACTBL2 Beta-actin-like protein 2	ACTBL2			0.66	23	2345
			K.IIAPPERK.Y	922.56	0.54	2	5
			R.DLTDYLMK.I	997.479	0.81	2	2
			R.HQGVMVGMGQK.D	1170.56	0.78	2	5
			R.SYELPDGQVITIGNER.F	1789.88	0.67	2	3
			R.SYELPDGQVITIGNER.F	1789.88	0.56	2	4
			R.VAPDEHPILLTEAPLNPK.I	1954.06	0.64	3	4
			R.DLTDYLM(15.9949)K.I	869.384	0	2	2
O14979	HNRPDL Heterogeneous nuclear ribonucleoprotein D-like	HNRPDL			0.67	2	25
			K.DLTEYLSR.F	995.492	0.62	2	2
			K.MFIGGLSWDTSKK.D	1468.74	0.67	2	5
			R.GFGFVLFK.D	913.506	0.7	2	5
P60709	ACTB Actin, cytoplasmic 1	ACTB			0.67	234	2345
			K.DLYANTVLSGGTTMYPGIADR.M	2215.07	0.72	2	4
			K.DSYVGDEAQSK.R	1197.52	0.66	2	2
			K.DSYVGDEAQSKR.G	1353.62	0.74	2	3
			K.EITALAPSTMK.I	1160.61	0.75	2	3
			K.IIAPPERK.Y	922.56	0.54	2	5
			K.LCYVALDFEQEMATAASSSSLEK.S	2550.17	0.84	2	5
			K.LCYVALDFEQEMATAASSSSLEK.S	2550.17	0.8	3	5
			K.QEYDESGPSIVHR.K	1515.7	0.69	2	3
			K.SYELPDGQVITIGNER.F	1789.88	0.67	2	3
			K.SYELPDGQVITIGNER.F	1789.88	0.56	2	4
			R.AVFPSIVGR.P	944.544	0.52	2	3
			R.AVFPSIVGRPR.H	1197.7	0.61	2	5
			R.DLTDYLMK.I	997.479	0.81	2	2
			R.HQGVMVGMGQK.D	1170.56	0.78	2	5
			R.KDLYANTVLSGGTTMYPGIADR.M	2343.16	0.77	2	5
			R.TTGIVMDSGDGVTHTVPIYEGYALPHAILR.L	3183.61	0.6	3	5
			R.TTGIVMDSGDGVTHTVPIYEGYALPHAILR.L	3183.61	0.53	4	5
			R.VAPEEHPVLLTEAPLNPK.A	1954.06	0.66	2	3
			R.VAPEEHPVLLTEAPLNPK.A	1954.06	0.64	2	4
			R.VAPEEHPVLLTEAPLNPK.A	1954.06	0.67	3	3
			K.DLYANTVLSGGTTM(15.9949)YPGIADR.M	1441.68	0	2	3
			K.DLYANTVLSGGTTMYPGIADR.M	2215.07	0	2	3
			K.DLYANTVLSGGTTMYPGIADR.M	2215.07	0	2	5
			R.CPEALFQPSFLGM(15.9949)ESCGIHETTFNSIMK.C	1495.68	0	3	5
			R.CPEALFQPSFLGMESCGIHETTFNSIM(15.9949)K.C	3103.36	0	3	5
			R.DLTDYLM(15.9949)K.I	869.384	0	2	2
			R.TTGIVM(15.9949)DSGDGVTHTVPIYEGYALPHAILR.L	620.32	0	3	5
			R.TTGIVMDSGDGVTHTVPIYEGYALPH.A	2730.3	0	2	5
Q9Y2X3	NOP58 Nucleolar protein 58	NOP58			0.67	2	2
			R.YDAFGEDSSSAMGVENR.A	1833.75	0.67	2	2
			K.TYDPSGDSTLPTCSK.K	1627.7	0	2	2
			R.YDAFGEDSSSAM(15.9949)GVENR.A	1278.47	0	2	2
P06748	NPM1 Nucleophosmin	NPM1			0.68	2	5
			K.MSVQPTVSLGGFEITPPVVLR.L	2227.21	0.89	2	5
			R.MTDQEAIQDLWQWR.K	1818.84	0.46	2	5
P30048	PRDX3 Thioredoxin-dependent peroxide reductase, mitochon	PRDX3			0.68	2	4
			R.GLFIIDPNGVIK.H	1284.74	0.68	2	4
			K.DLSLDDFK.G	951.455	0	2	2
			R.DYGVLLEGSGLALR.G	1461.78	0	2	4
P68366	TUBA4A Tubulin alpha-4A chain	TUBA4A			0.69	23	345
			K.AYHEQLSVAEITNACFEPANQMVK.C	2750.29	0.7	3	5
			K.VGINYQPPTVVPGGDLAK.V	1824.98	0.52	2	3
			K.YMACCLLYR.G	1248.55	0.78	2	3
			R.AVCMLSNTTAIAEAWAR.L	1863.9	0.66	2	5
			R.FDGALNVDLTEFQTNLVPYPR.I	2409.2	0.69	2	5
			R.NLDIERPTYTNLNR.L	1717.87	0.54	2	3
			R.SIQFVDWCPTGFK.V	1583.74	0.72	2	4
			K.EIIDPVLDR.I	1068.58	0	2	3
			R.AVFVDLEPTVIDEIR.N	1714.91	0	2	4
P68431	HIST1H3J Histone H3.1	HIST1H3J			0.69	2	35
			K.STELLIR.K	830.486	0.52	2	3
			R.KLPFQR.L	787.471	20	2	5
			R.YRPGTVALR.E	1031.59	0.69	2	5
P84243	H3F3B Histone H3.3	H3F3B			0.69	2	35
			K.STELLIR.K	830.486	0.52	2	3
			R.KLPFQR.L	787.471	20	2	5
			R.YRPGTVALR.E	1031.59	0.69	2	5
Q14498	RBM39 RNA-binding protein 39	RBM39			0.69	2	2
			R.TDASSASSFLDSDELER.T	1828.8	0.69	2	2
			K.IGLPHSIK.L	863.523	0	2	5
Q16695	HIST3H3 Histone H3.1t	HIST3H3			0.69	2	35
			K.STELLIR.K	830.486	0.52	2	3
			R.KLPFQR.L	787.471	20	2	5
			R.YRPGTVALR.E	1031.59	0.69	2	5
Q5TEC6	HIST2H3PS2 Histone H3	HIST2H3PS2			0.69	2	35
			K.STELLIR.K	830.486	0.52	2	3
			R.KLPFQR.L	787.471	20	2	5
			R.YRPGTVALR.E	1031.59	0.69	2	5
Q6NXT2	H3F3C Histone H3.3C	H3F3C			0.69	2	35
			K.STELLIR.K	830.486	0.52	2	3
			R.KLPFQR.L	787.471	20	2	5
			R.YRPGTVALR.E	1031.59	0.69	2	5
P17844	DDX5 Probable ATP-dependent RNA helicase DDX5	DDX5			0.7	2	3
			R.DWVLNEFK.H	1049.52	0.76	2	3
			R.GDGPICLVLAPTR.E	1367.72	0.64	2	3
P62736	ACTA2 Actin, aortic smooth muscle	ACTA2			0.7	23	2345
			K.DSYVGDEAQSK.R	1197.52	0.66	2	2
			K.DSYVGDEAQSKR.G	1353.62	0.74	2	3
			K.EITALAPSTMK.I	1160.61	0.75	2	3
			K.IIAPPERK.Y	922.56	0.54	2	5
			K.SYELPDGQVITIGNER.F	1789.88	0.67	2	3
			K.SYELPDGQVITIGNER.F	1789.88	0.56	2	4
			K.YPIEHGIITNWDDMEK.I	1960.91	0.76	2	4
			K.YPIEHGIITNWDDMEK.I	1960.91	0.74	3	4
			R.AVFPSIVGR.P	944.544	0.52	2	3
			R.AVFPSIVGRPR.H	1197.7	0.61	2	5
			R.DLTDYLMK.I	997.479	0.81	2	2
			R.HQGVMVGMGQK.D	1170.56	0.78	2	5
			K.YPIEHGIITNWDDM(15.9949)EK.I	1702.77	0	3	4
			R.DLTDYLM(15.9949)K.I	869.384	0	2	2
P68133	ACTA1 Actin, alpha skeletal muscle	ACTA1			0.7	23	2345
			K.DSYVGDEAQSK.R	1197.52	0.66	2	2
			K.DSYVGDEAQSKR.G	1353.62	0.74	2	3
			K.EITALAPSTMK.I	1160.61	0.75	2	3
			K.IIAPPERK.Y	922.56	0.54	2	5
			K.SYELPDGQVITIGNER.F	1789.88	0.67	2	3
			K.SYELPDGQVITIGNER.F	1789.88	0.56	2	4
			K.YPIEHGIITNWDDMEK.I	1960.91	0.76	2	4
			K.YPIEHGIITNWDDMEK.I	1960.91	0.74	3	4
			R.AVFPSIVGR.P	944.544	0.52	2	3
			R.AVFPSIVGRPR.H	1197.7	0.61	2	5
			R.DLTDYLMK.I	997.479	0.81	2	2
			R.HQGVMVGMGQK.D	1170.56	0.78	2	5
			K.YPIEHGIITNWDDM(15.9949)EK.I	1702.77	0	3	4
			R.DLTDYLM(15.9949)K.I	869.384	0	2	2
Q12906	ILF3 Interleukin enhancer-binding factor 3	ILF3			0.7	2	5
			R.LAAFGQLHK.V	983.555	0.7	2	5
			R.LNQLKPGLQYK.L	1300.75	0	2	5
Q14103	HNRNPD Heterogeneous nuclear ribonucleoprotein D0	HNRNPD			0.7	2	5
			R.GFGFVLFK.E	913.506	0.7	2	5
			K.MFIGGLSWDTTKK.D	1482.75	0	2	5
P19338	NCL Nucleolin	NCL			0.71	2	145
			K.FGYVDFESAEDLEK.A	1647.73	0.63	2	4
			K.GYAFIEFASFEDAK.E	1593.74	0.92	2	1
			K.VEGTEPTTAFNLFVGNLNFNK.S	2312.15	0.71	2	5
			K.GFGFVDFNSEEDAK.A	1560.67	0	2	3
			K.GFGFVDFNSEEDAK.A	1560.67	0	2	4
P16615	ATP2A2 Sarcoplasmic/endoplasmic reticulum calcium ATPase	ATP2A2			0.72	2	3
			R.EFDELNPSAQR.D	1304.6	0.73	2	3
			R.VDQSILTGESVSVIK.H	1573.86	0.72	2	3
			K.VGEATETALTCLVEK.M	1619.81	0	2	3
			R.SLPSVETLGCTSVICSDK.T	1951.92	0	2	3
P39023	RPL3 60S ribosomal protein L3	RPL3			0.72	23	2345
			K.IGQGYLIK.D	890.523	0.86	2	3
			K.NNASTDYDLSDK.S	1341.57	0.8	2	2
			K.VACIGAWHPAR.V	1236.62	0.68	2	5
			R.ERLEQQVPVNQVFGQDEMIDVIGVTK.G	2971.52	0.74	3	5
			R.HGSLGFLPR.K	982.535	0.71	2	5
			R.LEQQVPVNQVFGQDEMIDVIGVTK.G	2686.37	0.59	2	5
			R.LEQQVPVNQVFGQDEMIDVIGVTK.G	2686.37	0.72	3	4
			K.AFMGPLKK.D	890.505	0	2	5
			K.KAHLMEIQVNGGTVAEK.L	1823.96	0	2	5
			K.TVFAEHISDECKR.R	1590.75	0	2	4
			R.VIAHTQMR.L	954.507	0	2	5
P51991	HNRNPA3 Heterogeneous nuclear ribonucleoprotein A3	HNRNPA3			0.72	2	34
			K.IFVGGIKEDTEEYNLR.D	1882.95	0.71	2	4
			K.WGTLTDCVVMR.D	1336.63	0.73	2	3
			K.IFVGGIKEDTEEYNLR.D	1882.95	0	3	4
			K.WGTLTDCVVMRDPQTK.R	1906.91	0	2	4
P68104	EEF1A1 Elongation factor 1-alpha 1	EEF1A1			0.72	23	345
			K.IGGIGTVPVGR.V	1024.6	0.63	2	3
			K.IGGIGTVPVGR.V	1024.6	0.55	2	4
			K.IGYNPDTVAFVPISGWNGDNMLEPSANMPWFK.G	3568.67	0.79	3	5
			K.SGDAAIVDMVPGKPMCVESFSDYPPLGR.F	2995.4	0.72	3	5
			K.STTTGHLIYK.C	1119.59	0.84	2	4
			K.YYVTIIDAPGHR.D	1403.72	0.78	2	4
			R.EHALLAYTLGVK.Q	1313.73	0.85	2	5
			R.EHALLAYTLGVK.Q	1313.73	0.61	3	5
			R.QTVAVGVIK.A	913.56	0.43	2	3
			R.VETGVLKPGMVVTFAPVNVTTEVK.S	2515.38	0.59	2	5
			R.VETGVLKPGMVVTFAPVNVTTEVK.S	2515.38	0.78	3	5
			K.YYVTIIDAPGHR.D	1403.72	0	2	5
			R.VETGVLKPGM(15.9949)VVTFAPVNVTTEVK.S	1029.55	0	3	5
H7C469	Uncharacterized protein	Uncharacterized			0.73	2	24
			K.FDGILGMAYPR.I	1238.61	0.76	2	4
			R.DPDAQPGGELMLGGTDSK.Y	1786.8	0.7	2	2
			K.AIGAVPLIQGEYMIPCEK.V	1989.01	0	2	4
			K.LVDQNIFSFYLSR.D	1600.82	0	2	5
			R.DPDAQPGGELM(15.9949)LGGTDSK.Y	1128.48	0	2	2
P07339	CTSD Cathepsin D	CTSD			0.73	2	24
			K.FDGILGMAYPR.I	1238.61	0.76	2	4
			R.DPDAQPGGELMLGGTDSK.Y	1786.8	0.7	2	2
			K.AIGAVPLIQGEYMIPCEK.V	1989.01	0	2	4
			K.LVDQNIFSFYLSR.D	1600.82	0	2	5
			R.DPDAQPGGELM(15.9949)LGGTDSK.Y	1128.48	0	2	2
P10768	ESD S-formylglutathione hydrolase	ESD			0.73	23	345
			K.AFSGYLGTDQSK.W	1272.6	0.77	2	3
			K.AYDATHLVK.S	1016.53	0.8	2	3
			K.KAFSGYLGTDQSK.W	1400.69	0.69	2	4
			K.SVSAFAPICNPVLCPWGK.K	2002.98	1.02	2	5
			R.MYSYVTEELPQLINANFPVDPQR.M	2724.33	0.65	2	5
			R.MYSYVTEELPQLINANFPVDPQR.M	2724.33	0.66	3	5
			K.SVSAFAPICNPVLCPWGK.K	2002.98	0	2	4
			K.VFEHDSVELNCK.M	1475.67	0	2	3
P08670	VIM Vimentin	VIM			0.74	2	24
			K.ILLAELEQLK.G	1168.71	0.71	2	4
			R.DNLAEDIMR.L	1075.5	0.78	2	2
			R.DNLAEDIM(15.9949)R.L	919.396	0	2	2
			R.EMEENFAVEAANYQDTIGR.L	2186.96	0	2	3
			R.LLQDSVDFSLADAINTEFK.N	2126.06	0	2	5
P52895	AKR1C2 Aldo-keto reductase family 1 member C2	AKR1C2			0.74	23	345
			K.LNDGHFMPVLGFGTYAPAEVPK.S	2360.17	0.69	2	5
			K.REDIFYTSK.L	1157.57	0.96	2	3
			K.RTPALIALR.Y	1009.64	0.75	2	5
			P.WVDPNSPVLLEDPVLCALAK.K	2236.16	0.75	2	4
			P.WVDPNSPVLLEDPVLCALAK.K	2236.16	0.74	2	5
			P.WVDPNSPVLLEDPVLCALAK.K	2236.16	0.7	3	5
			R.LLEMILNKPGLK.Y	1367.82	0.71	2	5
			R.TPALIALR.Y	853.538	0.72	2	3
			R.TPALIALR.Y	853.538	0.8	2	4
			D.PNSPVLLEDPVLCALAK.K	1835.99	0	2	4
			K.SIGVSNFNHR.L	1129.56	0	2	5
			K.YKPVCNQVECHPYFNQR.K	2239.01	0	3	5
			P.WVDPNSPVLLEDPVLCALAK.K	2236.16	0	3	4
			R.YLTLDIFAGPPNYPFSDEY.-	2222.03	0	2	2
P55795	HNRNPH2 Heterogeneous nuclear ribonucleoprotein H2	HNRNPH2			0.75	2	34
			R.DLNYCFSGMSDHR.Y	1600.64	0.96	2	3
			R.STGEAFVQFASQEIAEK.A	1840.88	0.75	2	4
			R.VHIEIGPDGR.V	1091.57	0.65	2	4
			R.ATENDIYNFFSPLNPMR.V	2028.94	0	2	5
P61313	RPL15 60S ribosomal protein L15	RPL15			0.75	2	5
			K.GATYGKPVHHGVNQLK.F	1704.91	0.75	2	5
			R.NPDTQWITKPVHK.H	1562.82	0	2	5
Q96S97	MYADM Myeloid-associated differentiation marker	MYADM			0.75	2	3
			R.TTITTTTTSSSGLGSPMIVGSPR.A	2252.14	0.75	2	3
			R.ALTQPLGLLR.L	1080.67	0	2	4
P49327	FASN Fatty acid synthase	FASN			0.77	2345	2345
			H.AFVSTLTR.G	893.497	0.87	2	3
			H.MVLSSFVLAEK.A	1222.66	0.69	2	4
			H.MVLSSFVLAEK.A	1222.66	0.76	2	5
			K.ACLDTAVENMPSLK.M	1547.73	0.97	2	3
			K.ACLDTAVENMPSLK.M	1547.73	1.04	2	4
			K.ADEASELACPTPK.E	1387.63	0.76	2	3
			K.AFDTAGNGYCR.S	1230.51	0.81	2	3
			K.AGLYGLPR.R	845.476	0.76	2	3
			K.AINCATSGVVGLVNCLR.R	1802.91	0.83	2	4
			K.AINCATSGVVGLVNCLR.R	1802.91	0.77	2	5
			K.AINCATSGVVGLVNCLR.R	1802.91	0.81	3	4
			K.AINCATSGVVGLVNCLR.R	1802.91	0.55	3	5
			K.AQVADVVVSR.W	1042.58	0.79	2	3
			K.CTVFHGAQVEDAFR.Y	1635.75	0.79	2	4
			K.CTVFHGAQVEDAFR.Y	1635.75	0.77	3	4
			K.DTVTISGPQAPVFEFVEQLR.K	2233.15	1.42	2	4
			K.DTVTISGPQAPVFEFVEQLR.K	2233.15	0.72	2	5
			K.DTVTISGPQAPVFEFVEQLR.K	2233.15	0.72	3	4
			K.DTVTISGPQAPVFEFVEQLR.K	2233.15	0.7	3	5
			K.DTVTISGPQAPVFEFVEQLRK.E	2361.24	0.78	2	5
			K.DTVTISGPQAPVFEFVEQLRK.E	2361.24	0.75	3	5
			K.EAHLPPGAMAAVGLSWEECK.Q	2153.01	0.64	2	5
			K.EAHLPPGAMAAVGLSWEECK.Q	2153.01	0.7	3	5
			K.EDGLAQQQTQLNLR.S	1612.82	0.83	2	3
			K.EDGLAQQQTQLNLR.S	1612.82	0.8	2	4
			K.EQGVTFPSGDIQEQLIR.S	1916.97	0.77	2	3
			K.EQGVTFPSGDIQEQLIR.S	1916.97	0.76	2	4
			K.FCFTPHTEEGCLSER.A	1868.78	0.77	2	4
			K.FCFTPHTEEGCLSER.A	1868.78	0.8	3	4
			K.GILADEDSSRPVWLK.A	1684.88	0.75	2	4
			K.GILADEDSSRPVWLK.A	1684.88	0.79	3	4
			K.GLVQALQTK.V	956.566	0.79	2	3
			K.GVDLVLNSLAEEK.L	1385.74	0.81	2	4
			K.GVDLVLNSLAEEK.L	1385.74	0.8	2	5
			K.HGLYLPTR.V	955.524	0.77	2	5
			K.LPEDPLLSGLLDSPALK.A	1776.99	0.71	2	4
			K.LPEDPLLSGLLDSPALK.A	1776.99	0.71	2	5
			K.LPEDPLLSGLLDSPALK.A	1776.99	0.73	3	4
			K.LYTLQDK.A	879.47	0.8	2	3
			K.MVVPGLDGAQIPR.D	1351.73	0.74	2	3
			K.QAHTMDPQLR.L	1195.58	0.44	2	4
			K.RVMGLVPAK.G	969.579	0.77	2	5
			K.SFYGSTLFLCR.R	1349.64	0.82	2	4
			K.SFYGSTLFLCR.R	1349.64	0.82	2	5
			K.SHQGLDR.Q	811.394	0.73	2	4
			K.SNMGHPEPASGLAALAK.V	1649.82	0.73	2	4
			K.SNMGHPEPASGLAALAK.V	1649.82	0.76	3	4
			K.TFCPAHK.S	859.401	0.77	2	5
			K.TGGAYGEDLGADYNLSQVCDGK.V	2289.99	0.77	2	3
			K.TGGAYGEDLGADYNLSQVCDGK.V	2289.99	0.74	3	2
			K.TGTVSLEVR.L	960.524	0.77	2	3
			K.VGDPQELNGITR.A	1297.66	0.74	2	3
			K.VLQGDLVMNVYR.D	1405.74	0.8	2	3
			K.VLQGDLVMNVYR.D	1405.74	0.82	2	4
			K.VLQGDLVMNVYR.D	1405.74	0.8	2	5
			K.VSVHVIEGDHR.T	1246.64	0.79	2	4
			K.VSVHVIEGDHR.T	1246.64	0.89	2	5
			K.VSVHVIEGDHR.T	1246.64	0.78	3	4
			K.VVEVLAGHGHLYSR.I	1535.82	0.81	2	5
			K.VVEVLAGHGHLYSR.I	1535.82	0.8	3	5
			K.VVVQVLAEEPEAVLK.G	1621.93	0.76	2	3
			K.VVVQVLAEEPEAVLK.G	1621.93	0.77	2	4
			K.VVVQVLAEEPEAVLK.G	1621.93	0.79	3	4
			K.VYQWDDPDPR.L	1289.57	0.74	2	3
			K.WDHSLAWDVPAAEDFPNGSGSPSAAIYNIDTSSESPDHYLVDHTLDGR.V	5214.35	0.69	4	5
			K.WDHSLAWDVPAAEDFPNGSGSPSAAIYNIDTSSESPDHYLVDHTLDGR.V	5214.35	0.76	5	5
			K.WTSQDSLLGMEFSGR.D	1712.78	0.8	2	4
			K.YHGNVMLLR.A	1101.58	0.79	2	5
			N.TQPPPAPAPHATLPR.L	1549.84	0.65	2	5
			R.AAEQYTPK.A	906.445	0.8	2	3
			R.AALQEELQLCK.G	1301.66	0.82	2	3
			R.AALQEELQLCK.G	1301.66	0.81	2	4
			R.AFEVSENGNLVVSGK.V	1548.78	0.81	2	4
			R.AFEVSENGNLVVSGK.V	1548.78	0.74	2	5
			R.CLATHGR.F	813.392	0.82	2	5
			R.CVLLSNLSSTSHVPEVDPGSAELQK.V	2667.33	0.82	2	4
			R.CVLLSNLSSTSHVPEVDPGSAELQK.V	2667.33	0.81	2	5
			R.CVLLSNLSSTSHVPEVDPGSAELQK.V	2667.33	0.78	3	4
			R.CVLLSNLSSTSHVPEVDPGSAELQK.V	2667.33	0.78	3	5
			R.DGAWGAFR.H	878.404	0.69	2	2
			R.DGAWGAFR.H	878.404	0.76	2	3
			R.DGLLENQTPEFFQDVCKPK.Y	2265.08	0.74	2	4
			R.DGLLENQTPEFFQDVCKPK.Y	2265.08	0.65	2	5
			R.DGLLENQTPEFFQDVCKPK.Y	2265.08	0.74	3	4
			R.DGVVRPLK.C	882.529	0.75	2	4
			R.DNLEFFLAGIGR.L	1350.69	0.59	2	4
			R.DNLEFFLAGIGR.L	1350.69	0.79	2	5
			R.DPETLVGYSMVGCQR.A	1710.77	0.77	2	3
			R.DPETLVGYSMVGCQR.A	1710.77	0.69	3	3
			R.DPSQQELPR.L	1068.52	0.67	2	2
			R.DTSFEQHVLWHTGGK.G	1740.82	0.68	2	4
			R.DTSFEQHVLWHTGGK.G	1740.82	0.83	2	5
			R.DTSFEQHVLWHTGGK.G	1740.82	0.82	3	5
			R.EACPELDYFVVFSSVSCGR.G	2221.99	0.77	2	5
			R.EACPELDYFVVFSSVSCGR.G	2221.99	0.78	3	5
			R.ELNLVLSVR.E	1041.62	0.95	2	4
			R.ELNLVLSVR.E	1041.62	0.63	2	5
			R.EVWALVQAGIR.D	1240.69	0.75	2	5
			R.FDASFFGVHPK.Q	1250.61	0.79	2	5
			R.FDASFFGVHPK.Q	1250.61	0.77	3	5
			R.FPQLDSTSFANSR.D	1468.69	0.77	2	3
			R.FRDSILR.S	905.508	0.79	2	4
			R.FRDSILR.S	905.508	0.83	2	5
			R.GGPEVQQVPAGERPLWF.I	1866.95	0.71	2	4
			R.GGPEVQQVPAGERPLWFICSGMGTQWR.G	3043.46	0.7	3	5
			R.GLKPSCTIIPLMK.K	1456.81	0.75	2	5
			R.GLKPSCTIIPLMK.K	1456.81	0.75	3	5
			R.GMGLSLMR.L	863.436	0.81	2	3
			R.GMGLSLMR.L	863.436	0.82	2	4
			R.GNAGQSNYGFANSAMER.I	1772.75	0.8	2	3
			R.GTHTGVWVGVSGSETSEALSR.D	2117.02	0.69	2	5
			R.GTHTGVWVGVSGSETSEALSR.D	2117.02	0.85	3	5
			R.GTPLISPLIK.W	1037.65	0.75	2	3
			R.GYDYGPHFQGILEASLEGDSGR.L	2368.08	0.79	3	5
			R.HFLLEEDKPEEPTAH.A	1790.85	0.57	2	4
			R.HFLLEEDKPEEPTAHAFVSTLTR.G	2667.34	0.73	3	5
			R.HFLLEEDKPEEPTAHAFVSTLTR.G	2667.34	0.77	4	5
			R.KLQELSSK.A	931.534	0.77	2	4
			R.LFDHPESPTPNPTEPLFLAQAEVYK.E	2840.41	0.66	2	5
			R.LFDHPESPTPNPTEPLFLAQAEVYK.E	2840.41	0.69	3	5
			R.LGMLSPEGTCK.A	1191.56	0.77	2	3
			R.LHLSGIDANPNALFPPVEFPAPR.G	2472.3	0.72	2	5
			R.LHLSGIDANPNALFPPVEFPAPR.G	2472.3	0.7	3	5
			R.LQVVDQPLPVR.G	1262.73	0.74	2	3
			R.LSIPTYGLQCTR.A	1407.72	0.76	2	3
			R.PKLPEDPLLSGLLDSPALK.A	2003.14	0.75	3	5
			R.QELSFAAR.S	920.472	0.74	2	3
			R.QGVQVQVSTSNISSLEGAR.G	1960.01	1.01	2	3
			R.QGVQVQVSTSNISSLEGAR.G	1960.01	0.8	2	4
			R.QGVQVQVSTSNISSLEGAR.G	1960.01	0.94	2	5
			R.QKLYTLQDK.A	1135.62	0.81	2	4
			R.QQEQQVPILEK.F	1338.71	0.79	2	3
			R.QVQPEGPYR.V	1072.53	0.83	2	3
			R.RPTPQDSPIFLPVDDTSFR.W	2188.1	0.66	2	4
			R.RPTPQDSPIFLPVDDTSFR.W	2188.1	0.67	2	5
			R.RPTPQDSPIFLPVDDTSFR.W	2188.1	0.76	3	4
			R.RPTPQDSPIFLPVDDTSFR.W	2188.1	0.68	3	5
			R.RQGVQVQVSTSNISSLEGAR.G	2116.11	0.89	2	5
			R.RQQEQQVPILEK.F	1494.82	0.77	2	4
			R.RQQEQQVPILEK.F	1494.82	0.86	3	4
			R.RVYATILNAGTNTDGFK.E	1840.95	0.77	2	5
			R.RVYATILNAGTNTDGFKEQGVTFPSGDIQEQLIR.S	3739.91	0.75	3	5
			R.RVYATILNAGTNTDGFKEQGVTFPSGDIQEQLIR.S	3739.91	0.74	4	5
			R.SDEAVKPFGLK.V	1189.63	0.88	2	3
			R.SEGVVAVLLTK.K	1114.66	0.82	2	3
			R.SEGVVAVLLTK.K	1114.66	0.81	2	4
			R.SEGVVAVLLTK.K	1114.66	0.81	2	5
			R.SEGVVAVLLTKK.S	1242.75	0.88	2	5
			R.SLLVNPEGPTLMR.L	1425.77	0.74	2	3
			R.SLYQSAGVAPESFEYIEAHGTGTK.V	2542.21	0.78	2	4
			R.SLYQSAGVAPESFEYIEAHGTGTK.V	2542.21	0.79	3	4
			R.SLYQSAGVAPESFEYIEAHGTGTK.V	2542.21	1.03	3	5
			R.VAAAVDLIIK.S	1011.63	0.77	2	3
			R.VAAAVDLIIK.S	1011.63	0.79	2	4
			R.VAAAVDLIIK.S	1011.63	0.8	2	5
			R.VFTTVGSAEKR.A	1193.64	0.8	2	4
			R.VLEALLPLKGLEER.V	1578.93	0.83	2	5
			R.VLEALLPLKGLEER.V	1578.93	0.78	3	5
			R.VMGLVPAK.G	813.478	0.77	2	3
			R.VTAIHIDPATHR.Q	1329.72	0.77	2	5
			R.VTAIHIDPATHR.Q	1329.72	0.77	3	5
			R.VYATILNAGTNTDGFK.E	1683.85	0.83	2	3
			R.VYATILNAGTNTDGFK.E	1683.85	0.87	2	4
			R.VYATILNAGTNTDGFKEQGVTFPSGDIQEQLIR.S	3583.81	0.84	3	5
			R.WLSTSIPEAQWHSSLAR.T	1968.99	0.78	2	5
			R.WLSTSIPEAQWHSSLAR.T	1968.99	0.8	3	5
			Y.STAYYALVVR.G	1141.61	0.73	2	3
			C.AVAALGDPASALSNMVAALR.E	1898.01	0	2	5
			D.PLLSGLLDSPALK.A	1322.78	0	2	4
			K.ACLDTAVENM(15.9949)PSLK.M	1122.47	0	2	3
			K.ADEASELACPTPK.E	1387.63	0	2	2
			K.ADEASELACPTPKEDGLAQQQTQLNLR.S	2983.44	0	3	4
			K.AKYHGNVM(15.9949)LLR.A	918.438	0	2	5
			K.CTVFHGAQVEDAFR.Y	1635.75	0	2	3
			K.DHRDNLEFFLAGIGR.L	1758.88	0	3	5
			K.DNWVSFMDTMLQM.S	1616.67	0	2	2
			K.FDLSQNHPLGM(15.9949)AIFLK.N	1257.58	0	2	5
			K.FDLSQNHPLGM(15.9949)AIFLK.N	1257.58	0	3	5
			K.FDLSQNHPLGM.A	1257.58	0	2	3
			K.FDLSQNHPLGMAIFLK.N	1830.95	0	3	5
			K.GLATSVLLSPDFLWDVPSNW.T	2217.12	0	2	2
			K.GVDLVLNSLAEEK.L	1385.74	0	2	3
			K.LPEDPLLSGLLDSPALK.A	1776.99	0	3	5
			K.LTPGCEAEAETEAICFF.V	1944.83	0	2	2
			K.LTPGCEAEAETEAICFFVQQF.T	2447.09	0	2	2
			K.M(15.9949)VVPGLDGAQIPR.D	149.051	0	2	3
			K.SHQGLDRQELSFAAR.S	1713.85	0	2	5
			K.SNM(15.9949)GHPEPASGLAALAK.V	350.126	0	2	4
			K.SNM(15.9949)GHPEPASGLAALAK.V	350.126	0	3	4
			K.TGGAYGEDLGADYNLSQVCDGK.V	2289.99	0	2	2
			K.TGGAYGEDLGADYNLSQVCDGK.V	2289.99	0	2	4
			K.VLQGDLVM(15.9949)NVYR.D	873.463	0	2	3
			K.VVVQVLAEEPEAVLK.G	1621.93	0	2	5
			K.VVVQVLAEEPEAVLK.G	1621.93	0	3	3
			K.WDHSLAWDVPAAEDFPNGSGSPSAAIYNIDTSSESPDHYLVDHTLDGR.V	5214.35	0	3	5
			K.WTSQDSLLGM(15.9949)EFSGR.D	1136.52	0	2	3
			K.WTSQDSLLGMEFSGR.D	1712.78	0	2	3
			K.WTSQDSLLGMEFSGR.D	1712.78	0	2	5
			K.WTSQDSLLGMEFSGR.D	1712.78	0	3	4
			K.YHGNVM(15.9949)LLR.A	719.306	0	2	5
			R.AALQEELQLCK.G	1301.66	0	2	5
			R.AAPLDSIHSLAAYYIDCIR.Q	2149.07	0	2	5
			R.AFEVSENGNLVVSGK.V	1548.78	0	2	2
			R.AFEVSENGNLVVSGK.V	1548.78	0	2	3
			R.AKTGGAYGEDLGADYNLSQVCDGK.V	2489.12	0	2	3
			R.CPPGVVPACHNSK.D	1421.65	0	2	4
			R.CPPGVVPACHNSK.D	1421.65	0	2	5
			R.DGLLENQTPEFFQDVCK.P	2039.93	0	2	3
			R.DIMLATGK.L	847.447	0	2	3
			R.DPETLVGYSM(15.9949)VGCQR.A	1110.49	0	2	3
			R.DPSQQELPR.L	1068.52	0	2	3
			R.DTSFEQHVLWH.T	1397.64	0	2	3
			R.DTSFEQHVLWH.T	1397.64	0	2	4
			R.EACPELDYFVVF.S	1487.66	0	2	2
			R.FPQLDSTSFAN.S	1225.56	0	2	2
			R.GGPEVQQVPAGERPLWFICSGM(15.9949)GTQWR.G	2415.15	0	3	5
			R.GLKPSCTIIPLM(15.9949)K.K	1328.72	0	2	5
			R.GMGLSLM(15.9949)R.L	707.335	0	2	3
			R.GMGLSLM(15.9949)R.L	707.335	0	2	4
			R.GNAGQSNYGFANSAM(15.9949)ER.I	1487.61	0	2	3
			R.GPSIALDTACSSSLM.A	1508.69	0	2	2
			R.GPSIALDTACSSSLMALQN.A	1934.91	0	2	2
			R.GPSIALDTACSSSLMALQNAY.Q	2170.01	0	2	2
			R.GPSIALDTACSSSLMALQNAYQAIH.S	2619.25	0	3	5
			R.GYDYGPHFQGILEASLEGDSGR.L	2368.08	0	2	5
			R.HAQPTCPGAQLCTVY.Y	1701.76	0	2	4
			R.HAQPTCPGAQLCTVYY.A	1865.83	0	2	4
			R.HFLLEEDKPEEPTAH.A	1790.85	0	3	4
			R.HFLLEEDKPEEPTAHAFVSTLTR.G	2667.34	0	2	5
			R.KLQELSSKADEASELACPTPK.E	2302.16	0	3	4
			R.LQLNGNLQLELAQVLAQERPK.L	2375.34	0	2	5
			R.SLLVNPEGPTLM(15.9949)R.L	1269.66	0	2	3
			R.VFTTVGSAEK.R	1037.54	0	2	3
			R.VLEALLPLK.G	994.643	0	2	3
			R.VLEALLPLK.G	994.643	0	2	4
			R.VM(15.9949)GLVPAK.G	248.119	0	2	3
			R.WLSTSIPEAQWH.S	1453.7	0	2	3
P42330	AKR1C3 Aldo-keto reductase family 1 member C3	AKR1C3			0.78	234	345
			K.AQLDYVDLYLIHSPMSLKPGEELSPTDENGK.V	3460.7	0.71	3	5
			K.AQLDYVDLYLIHSPMSLKPGEELSPTDENGK.V	3460.7	0.68	4	5
			K.LAIEAGFR.H	875.486	0.78	2	3
			K.LAIEAGFR.H	875.486	0.78	2	4
			K.REDIFYTSK.L	1157.57	0.96	2	3
			K.RTPALIALR.Y	1009.64	0.75	2	5
			K.SKDIVLVAYSALGSQR.D	1705.94	0.78	2	5
			K.SKDIVLVAYSALGSQR.D	1705.94	0.81	3	5
			K.YKPVCNQVECHPYFNR.S	2110.95	0.74	2	5
			K.YKPVCNQVECHPYFNR.S	2110.95	0.74	3	5
			R.HIDSAHLYNNEEQVGLAIR.S	2179.09	0.95	2	5
			R.HIDSAHLYNNEEQVGLAIR.S	2179.09	0.9	3	5
			R.QLEMILNKPGLK.Y	1382.8	0.79	2	5
			R.QNVQVFEFQLTAEDMK.A	1926.92	0.98	2	5
			R.TPALIALR.Y	853.538	0.72	2	3
			R.TPALIALR.Y	853.538	0.8	2	4
			R.WVDPNSPVLLEDPVLCALAK.K	2236.16	0.75	2	4
			R.WVDPNSPVLLEDPVLCALAK.K	2236.16	0.74	2	5
			R.WVDPNSPVLLEDPVLCALAK.K	2236.16	0.7	3	5
			D.PNSPVLLEDPVLCALAK.K	1835.99	0	2	4
			K.AQLDYVDLYLIHSPM(15.9949)SLKPGEELSPTDENGK.V	1776.88	0	3	5
			K.DIVLVAYSALGSQR.D	1490.81	0	2	5
			R.HIDSAHLYNNEEQVGLAIR.S	2179.09	0	2	4
			R.NLHYFNSDSFASHPNYPYSDEY.-	2667.1	0	2	5
			R.NLHYFNSDSFASHPNYPYSDEY.-	2667.1	0	3	5
			R.QLEM(15.9949)ILNKPGLK.Y	519.236	0	2	4
			R.WVDPNSPVLLEDPVLCAL.A	2037.03	0	2	2
			R.WVDPNSPVLLEDPVLCALAK.K	2236.16	0	3	4
Q04828	AKR1C1 Aldo-keto reductase family 1 member C1	AKR1C1			0.78	23	345
			K.LAIEAGFR.H	875.486	0.78	2	3
			K.LAIEAGFR.H	875.486	0.78	2	4
			K.LNDGHFMPVLGFGTYAPAEVPK.S	2360.17	0.69	2	5
			K.REDIFYTSK.L	1157.57	0.96	2	3
			K.RTPALIALR.Y	1009.64	0.75	2	5
			P.WVDPNSPVLLEDPVLCALAK.K	2236.16	0.75	2	4
			P.WVDPNSPVLLEDPVLCALAK.K	2236.16	0.74	2	5
			P.WVDPNSPVLLEDPVLCALAK.K	2236.16	0.7	3	5
			R.HIDSAHLYNNEEQVGLAIR.S	2179.09	0.95	2	5
			R.HIDSAHLYNNEEQVGLAIR.S	2179.09	0.9	3	5
			R.QLEMILNKPGLK.Y	1382.8	0.79	2	5
			R.TPALIALR.Y	853.538	0.72	2	3
			R.TPALIALR.Y	853.538	0.8	2	4
			D.PNSPVLLEDPVLCALAK.K	1835.99	0	2	4
			K.YKPVCNQVECHPYFNQR.K	2239.01	0	3	5
			P.WVDPNSPVLLEDPVLCALAK.K	2236.16	0	3	4
			R.HIDSAHLYNNEEQVGLAIR.S	2179.09	0	2	4
			R.QLEM(15.9949)ILNKPGLK.Y	519.236	0	2	4
			R.YLTLDIFAGPPNYPFSDEY.-	2222.03	0	2	2
Q6V1X1	DPP8 Dipeptidyl peptidase 8	DPP8			0.78	23	2345
			K.DGGPQGFTQQPLRPNLVETSCPNIR.M	2781.37	0.69	3	4
			K.LEPFYVER.Y	1051.53	0.8	2	3
			K.LSSPEDDPTCK.T	1247.53	0.72	2	2
			K.MSEIMIDAEGR.I	1250.56	0.69	2	3
			K.YAWSILLDR.S	1135.6	0.77	2	5
			R.AGKPYDLQIYPQER.H	1676.85	0.74	2	4
			R.ENTLFYSEIPK.T	1339.67	0.81	2	3
			R.HGSNIQVDEVRR.L	1408.72	0.92	2	4
			R.IYYLAMSGENR.E	1315.62	0.97	2	3
			R.IYYLAMSGENR.E	1315.62	0.82	2	4
			R.KYHGYMMAK.A	1127.53	0.78	2	5
			R.YDFIDLDR.V	1055.49	0.81	2	3
			R.YMGHPDQNEQGYYLGSVAMQAEK.F	2616.15	0.68	2	4
			R.YMGHPDQNEQGYYLGSVAMQAEK.F	2616.15	0.7	3	4
			R.YSGYWWCPK.A	1245.53	0.93	2	4
			K.CPIKEEIAITSGEWEVLGR.H	2187.11	0	2	5
			K.DSPLEHHLYVVSYVNPGEVTR.L	2411.2	0	3	5
			K.MGQIEIDDQVEGLQYLASR.Y	2165.05	0	2	4
			K.MGQIEIDDQVEGLQYLASR.Y	2165.05	0	2	5
			R.GYSHSCCISQHCDFFISK.Y	2232.92	0	2	5
			R.HGSNIQVDEVRR.L	1408.72	0	3	4
			R.LTYVHNELANMEEDAR.S	1903.87	0	2	3
O60656	UGT1A9 UDP-glucuronosyltransferase 1-9	UGT1A9			0.79	2	45
			K.GAGVTLNVLEMTSEDLENALK.A	2204.11	0.85	2	5
			K.IPQTVLWR.Y	1011.59	0.73	2	4
			K.WLPQNDLLGHPMTR.A	1676.85	0	2	5
O95372	LYPLA2 Acyl-protein thioesterase 2	LYPLA2			0.79	23	345
			K.ALIEHEMK.N	969.495	0.82	2	3
			K.ALIEHEMK.N	969.495	0.83	2	4
			K.DLAILQCHGELDPMVPVR.F	2063.04	0.78	2	5
			K.DLAILQCHGELDPMVPVR.F	2063.04	0.78	3	5
			K.MVMPSWFDLMGLSPDAPEDEAGIK.K	2636.2	0.71	2	5
			K.MVMPSWFDLMGLSPDAPEDEAGIK.K	2636.2	0.73	3	5
			K.TYPGVMHSSCPQEMAAVK.E	1992.89	0.79	2	4
			K.TYPGVMHSSCPQEMAAVK.E	1992.89	0.79	3	4
			K.YICPHAPR.I	1012.49	0.75	2	5
			R.AFPQAANGSAK.D	1060.53	0.79	2	3
			R.FGALTAEK.L	835.444	0.82	2	3
			R.IPVTLNMK.M	914.526	0.8	2	3
			K.ALIEHEM(15.9949)K.N	841.4	0	2	4
			K.DLAILQCH.G	968.475	0	2	2
			K.DLAILQCHGELD.P	1382.65	0	2	3
			K.DLAILQCHGELDPM(15.9949)VPVR.F	1610.74	0	2	4
			K.DLAILQCHGELDPM(15.9949)VPVR.F	1610.74	0	2	5
			K.DLAILQCHGELDPM(15.9949)VPVR.F	1610.74	0	3	4
			K.DLAILQCHGELDPM(15.9949)VPVR.F	1610.74	0	3	5
			K.MVM(15.9949)PSWFDLMGLSPDAPEDEAGIKK.A	379.16	0	3	5
			K.MVMPSWFDLM(15.9949)GLSPDAPEDEAGIK.K	1255.54	0	2	5
			K.MVMPSWFDLM(15.9949)GLSPDAPEDEAGIKK.A	1255.54	0	2	5
			K.MVMPSWFDLM(15.9949)GLSPDAPEDEAGIKK.A	1255.54	0	3	5
			K.TYPGVM(15.9949)HSSCPQEMAAVK.E	666.305	0	2	4
			K.TYPGVMHSSCPQEM(15.9949)AAVK.E	1622.65	0	2	4
			K.TYPGVMHSSCPQEM(15.9949)AAVK.E	1622.65	0	3	4
			K.TYPGVMHSSCPQEM.A	1622.65	0	2	3
			K.TYPGVMHSSCPQEMAAVK.E	1992.89	0	2	5
			R.ETAAVIFLHGLGDTGH.S	1636.82	0	2	5
			Y.PGVMHSSCPQEMAAVK.E	1727.78	0	2	4
P11150	LIPC Hepatic triacylglycerol lipase	LIPC			0.79	2	345
			R.FLLFGETNQGCQIR.I	1681.82	0.84	2	4
			R.LSPDDANFVDAIHTFTR.E	1918.93	0.89	2	5
			R.MTFCSENTDDLLLRPTQEK.I	2298.07	0.79	2	4
			R.WLEESVQLSR.S	1245.64	0.7	2	3
			R.WLEESVQLSR.S	1245.64	0.65	2	4
			R.ITGLDAAGPLFEGSAPSNR.L	1872.94	0	2	3
P19224	UGT1A6 UDP-glucuronosyltransferase 1-6	UGT1A6			0.79	2	45
			K.GAGVTLNVLEMTSEDLENALK.A	2204.11	0.85	2	5
			K.IPQTVLWR.Y	1011.59	0.73	2	4
			K.WLPQNDLLGHPMTR.A	1676.85	0	2	5
P22309	UGT1A1 UDP-glucuronosyltransferase 1-1	UGT1A1			0.79	2	45
			K.GAGVTLNVLEMTSEDLENALK.A	2204.11	0.85	2	5
			K.IPQTVLWR.Y	1011.59	0.73	2	4
			K.WLPQNDLLGHPMTR.A	1676.85	0	2	5
P22310	UGT1A4 UDP-glucuronosyltransferase 1-4	UGT1A4			0.79	2	45
			K.GAGVTLNVLEMTSEDLENALK.A	2204.11	0.85	2	5
			K.IPQTVLWR.Y	1011.59	0.73	2	4
			K.WLPQNDLLGHPMTR.A	1676.85	0	2	5
P29144	TPP2 Tripeptidyl-peptidase 2	TPP2			0.79	23	2345
			A.DVIPVHYYLIPPPTK.T	1751.97	6.51	2	5
			K.ADVIPVHYYLIPPPTK.T	1823.01	0.83	2	5
			K.ADVIPVHYYLIPPPTK.T	1823.01	0.92	3	5
			K.AIEFCIAR.W	978.496	0.7	2	3
			K.AYDYLVQNTSFANK.L	1632.78	0.88	2	3
			K.AYDYLVQNTSFANK.L	1632.78	20	2	4
			K.CDLVNYSYGEATHWPNSGR.I	2225.96	0.74	2	4
			K.CDLVNYSYGEATHWPNSGR.I	2225.96	0.86	3	4
			K.DGEIVGLSGR.V	1001.51	0.82	2	2
			K.DLKEEFTEALR.D	1349.68	0.77	2	4
			K.DLKEEFTEALR.D	1349.68	0.74	3	4
			K.DLPFIVSHR.L	1082.59	0.55	2	4
			K.EELQSQVELLNSFEK.K	1791.89	0.81	2	4
			K.FVLHAVQLVK.Q	1152.7	0.56	2	5
			K.GAGPGCYLAGSLTLSK.T	1550.78	0.64	2	3
			K.GAGPGCYLAGSLTLSK.T	1550.78	0.54	2	4
			K.GAGPGCYLAGSLTLSK.T	1550.78	0.77	2	5
			K.GTLTEAFPVLGGK.A	1288.7	0.66	2	3
			K.IPASWTNPSGK.Y	1156.59	0.79	2	3
			K.IVDIIDTTGSGDVNTATEVEPK.D	2274.13	0.82	2	2
			K.IVDIIDTTGSGDVNTATEVEPK.D	2274.13	0.89	2	3
			K.IWDPVHR.V	921.482	0.79	2	4
			K.KETGAASFLCR.Y	1238.61	0.76	2	4
			K.KETGAASFLCR.Y	1238.61	1.28	3	4
			K.LDSSDIYNELK.E	1295.62	0.81	2	2
			K.LIKEELQSQVELLNSFEK.K	2147.16	0.83	2	5
			K.LIKEELQSQVELLNSFEK.K	2147.16	0.8	3	5
			K.LPANQYTWSSR.G	1321.64	0.74	2	3
			K.NWVQTLRPVSAK.T	1397.78	0.82	2	5
			K.STLVDALCR.K	1033.52	0.79	2	3
			K.VLTFAYK.H	840.475	0.88	2	3
			K.WTDLFDNK.V	1037.48	0.84	2	3
			K.YEDLAPCITLK.N	1321.66	0.84	2	3
			K.YNQPFFVTSLPDDK.I	1669.8	0.7	2	3
			K.YNQPFFVTSLPDDKIPK.G	2009.03	0.78	2	5
			K.YSDPGPVYDCLVWHDGEVWR.A	2450.08	0.75	2	5
			K.YSDPGPVYDCLVWHDGEVWR.A	2450.08	0.78	3	5
			R.ACIDSNEDGDLSK.S	1422.59	0.79	2	2
			R.AMIEVINHK.C	1053.56	0.82	2	4
			R.DPVQVAAPSDHGVGIEPVFPENTENSEK.I	2962.4	0.61	3	3
			R.DPVQVAAPSDHGVGIEPVFPENTENSEK.I	2962.4	0.64	3	4
			R.EGLHYTEVCGYDIASPNAGPLFR.V	2566.2	0.77	2	5
			R.EGLHYTEVCGYDIASPNAGPLFR.V	2566.2	0.77	3	5
			R.EKLPANQYTWSSR.G	1578.78	0.87	2	4
			R.FDVQSSLK.Y	922.476	0.86	2	3
			R.GIYLRDPVQVAAPSDHGVGIEPVFPENTENSEK.I	3565.76	0.79	3	5
			R.GPSADGALGVSISAPGGAIASVPNWTLR.G	2621.36	0.73	2	5
			R.GPSADGALGVSISAPGGAIASVPNWTLR.G	2621.36	0.77	3	5
			R.GVLIAVLDTGVDPGAPGMQVTTDGKPK.I	2636.39	0.94	3	5
			R.ICEVINEAVWK.H	1359.69	0.66	2	3
			R.LHQLDAEKER.M	1237.64	0.76	2	4
			R.LSTMETGTGLIR.A	1277.66	0.79	2	3
			R.QMGSGDAYPHQYSLK.L	1680.76	0.74	2	4
			R.RALENTAVK.A	1000.57	0.75	2	4
			R.VPITAVIAAK.V	981.622	0.79	2	3
			H.CASFTENWLPIMYPPDYCVF.-	2510.08	0	2	2
			K.ADNIEVFAQGHGIIQVDK.A	1954	0	2	5
			K.ETYPNYLPLYVAR.L	1597.81	0	2	3
			K.KYSDPGPVYDCLVWHDGEVWR.A	2578.18	0	3	5
			K.LGFTVTVGNNR.G	1176.63	0	2	5
			K.NGYDFYPK.A	1002.44	0	2	2
			K.YNQPFFVTSLPDDKIPK.G	2009.03	0	2	4
			R.EKLPANQYTWSSR.G	1578.78	0	3	4
			R.KQEEFDVANNGSSQANK.L	1864.86	0	2	3
			R.NGVAPGAQILSIK.I	1266.73	0	2	2
P31942	HNRNPH3 Heterogeneous nuclear ribonucleoprotein H3	HNRNPH3			0.79	2	5
			R.ATENDIANFFSPLNPIR.V	1918.96	0.79	2	5
			R.DGMDNQGGYGSVGR.M	1411.58	0	2	2
P35503	UGT1A3 UDP-glucuronosyltransferase 1-3	UGT1A3			0.79	2	45
			K.GAGVTLNVLEMTSEDLENALK.A	2204.11	0.85	2	5
			K.IPQTVLWR.Y	1011.59	0.73	2	4
			K.WLPQNDLLGHPMTR.A	1676.85	0	2	5
P35504	UGT1A5 UDP-glucuronosyltransferase 1-5	UGT1A5			0.79	2	45
			K.GAGVTLNVLEMTSEDLENALK.A	2204.11	0.85	2	5
			K.IPQTVLWR.Y	1011.59	0.73	2	4
			K.WLPQNDLLGHPMTR.A	1676.85	0	2	5
P38646	HSPA9 Stress-70 protein, mitochondrial	HSPA9			0.79	2	3
			K.DAGQISGLNVLR.V	1241.67	0.79	2	3
			K.MKETAENYLGHTAK.N	1591.77	0	2	4
			R.AQFEGIVTDLIR.R	1360.74	0	2	4
P60900	PSMA6 Proteasome subunit alpha type-6	PSMA6			0.79	23	2345
			K.AINQGGLTSVAVR.G	1284.71	0.84	2	3
			K.DCAVIVTQK.K	1032.53	0.84	2	2
			K.ITENIGCVMTGMTADSR.S	1854.83	0.75	2	3
			K.ITENIGCVMTGMTADSR.S	1854.83	0.76	2	4
			K.ITENIGCVMTGMTADSR.S	1854.83	0.58	3	3
			K.LLDSSTVTHLFK.I	1359.74	0.84	2	5
			K.LLDSSTVTHLFK.I	1359.74	0.81	3	5
			R.ARYEAANWK.Y	1107.55	0.71	2	4
			R.GKDCAVIVTQK.K	1217.64	0.72	2	4
			R.HITIFSPEGR.L	1155.6	0.83	2	5
			R.LYQVEYAFK.A	1159.59	0.79	2	4
			R.GKDCAVIVTQK.K	1217.64	0	2	3
			R.HITIFSPEGR.L	1155.6	0	2	4
			R.ILTEAEIDAHLVALAERD.-	1979.04	0	3	5
Q05469	LIPE Hormone-sensitive lipase	LIPE			0.79	23	234
			K.HCALLGSTGER.I	1199.57	0.7	2	4
			R.EGQDSEELSSLIK.S	1433.69	0.85	2	2
			R.LVLTPPAGAGPSGETGAAGVDGGCGGRH.-	2518.21	0.73	3	4
			R.NETGLSVAASSLFTSGR.F	1695.84	1.13	2	4
			R.SVSEAALAQPQGPLGTDSLK.N	1969.02	0.19	2	3
			R.VPDGIMAAYPATMLQPAASPSR.L	2244.11	1	2	4
			K.ALGMMGLVR.R	946.509	0	2	4
			R.FAIDPELR.G	959.508	0	2	3
			R.ITQNLDVHFWK.A	1399.72	0	2	5
			R.LIHNMDLR.T	1010.53	0	2	4
			R.LLGVAHLFDLDPETPANGYR.S	2198.12	0	3	5
			R.LLSLMDPLLPLSVLSK.C	1738.03	0	2	5
			R.LSGVFAGVR.E	904.513	0	2	3
			R.NLGQPVTLR.V	996.572	0	2	3
			R.RSSQGATQMPLYSSPIVK.N	1950.01	0	2	5
Q6UWW8	CES3 Carboxylesterase 3	CES3			0.79	2	35
			A.TGPEVAQPEVDTTLGR.V	1668.83	0.86	2	3
			R.EAWMQFWSETLPSK.I	1738.8	0.72	2	5
			K.ADHGAEGAFVFGGPFLMDESSR.L	2297.03	0	3	5
			K.EGEELVLSK.K	1002.52	0	2	2
			R.AITQSGVITTPGIIDSHPWPLAQK.I	2530.36	0	3	5
Q9HAW7	UGT1A7 UDP-glucuronosyltransferase 1-7	UGT1A7			0.79	2	45
			K.GAGVTLNVLEMTSEDLENALK.A	2204.11	0.85	2	5
			K.IPQTVLWR.Y	1011.59	0.73	2	4
			K.WLPQNDLLGHPMTR.A	1676.85	0	2	5
Q9HAW8	UGT1A10 UDP-glucuronosyltransferase 1-10	UGT1A10			0.79	2	45
			K.GAGVTLNVLEMTSEDLENALK.A	2204.11	0.85	2	5
			K.IPQTVLWR.Y	1011.59	0.73	2	4
			K.WLPQNDLLGHPMTR.A	1676.85	0	2	5
Q9HAW9	UGT1A8 UDP-glucuronosyltransferase 1-8	UGT1A8			0.79	2	45
			K.GAGVTLNVLEMTSEDLENALK.A	2204.11	0.85	2	5
			K.IPQTVLWR.Y	1011.59	0.73	2	4
			K.WLPQNDLLGHPMTR.A	1676.85	0	2	5
P24752	ACAT1 Acetyl-CoA acetyltransferase, mitochondrial	ACAT1			0.8	2	345
			K.EAYMGNVLQGGEGQAPTR.Q	1876.87	0.83	2	3
			K.FGNEVIPVTVTVK.G	1401.79	0.86	2	3
			K.LGSIAIQGAIEK.A	1198.69	0.79	2	4
			K.RLNVTPLAR.I	1038.63	0.59	2	5
			K.VNINGGAVSLGHPIGMSGAR.I	1906.99	0.64	2	5
			R.IVGHLTHALK.Q	1087.65	0.8	2	5
			R.NEQDAYAINSYTR.S	1543.69	0.81	2	3
			K.EVVIVSATR.T	972.56	0	2	3
			K.IHMGSCAENTAK.K	1317.58	0	2	4
			R.TPIGSFLGSLSLLPATK.L	1700.97	0	2	5
P68402	PAFAH1B2 Platelet-activating factor acetylhydrolase IB subu	PAFAH1B2			0.8	23	2345
			H.AAEDIQGDDR.W	1088.47	0.79	2	2
			K.IIVLGLLPR.G	992.675	0.82	2	5
			K.NGELENIKPK.V	1140.61	0.8	2	3
			L.HALNFGIGGDTTR.H	1357.67	0.7	2	4
			R.GEKPNPLR.Q	909.503	0.76	2	4
			R.LKNGELENIKPK.V	1381.79	0.81	2	5
			R.LKNGELENIKPK.V	1381.79	0.82	3	5
			R.WMSQHNR.F	957.424	0.83	2	5
			F.SPLHALNFGIGGDTTR.H	1654.84	0	2	5
			L.IMQLLEETPEEK.Q	1458.73	0	2	3
			R.ELFSPLHALNF.G	1286.67	0	2	5
			R.ELFSPLHALNFGIGGDTTR.H	2045.04	0	2	5
			R.LKNGELENIKPK.V	1381.79	0	2	4
			R.WM(15.9949)SQHNR.F	335.13	0	2	5
Q14697	GANAB Neutral alpha-glucosidase AB	GANAB			0.8	2	25
			R.DENSVELTMAEGPYK.I	1681.75	0.78	2	2
			R.VVIIGAGKPAAVVLQTK.G	1663.04	0.82	2	5
			R.DENSVELTM(15.9949)AEGPYK.I	1036.44	0	2	2
Q86TI2	DPP9 Dipeptidyl peptidase 9	DPP9			0.8	234	2345
			K.APHDFQFVQK.T	1215.6	0.81	2	4
			K.APHDFQFVQK.T	1215.6	0.85	3	4
			K.DTPLEHHLYVVSYEAAGEIVR.L	2398.2	0.86	2	5
			K.DTPLEHHLYVVSYEAAGEIVR.L	2398.2	0.81	3	5
			K.DTPLEHHLYVVSYEAAGEIVR.L	2398.2	0.81	4	5
			K.ELVQPFSSLFPK.V	1390.75	0.81	2	4
			K.ELVQPFSSLFPK.V	1390.75	0.77	2	5
			K.HSWDGLR.S	869.414	0.83	2	4
			K.IWVNEETK.L	1017.51	0.84	2	3
			K.LAEFQTDSQGK.I	1222.58	0.85	2	3
			K.LSGPDDDPLHK.Q	1192.57	0.79	2	3
			K.LSGPDDDPLHKQPR.F	1573.78	0.73	2	4
			K.LVYFQGTK.D	954.518	0.88	2	3
			K.NGFMVSPMKPLEIK.T	1589.83	0.75	2	5
			K.NGFMVSPMKPLEIK.T	1589.83	0.81	3	5
			K.NQMGQVEIEDQVEGLQFVAEK.Y	2391.15	0.81	2	4
			K.NQMGQVEIEDQVEGLQFVAEK.Y	2391.15	0.78	2	5
			K.NQMGQVEIEDQVEGLQFVAEK.Y	2391.15	0.83	3	4
			K.NQMGQVEIEDQVEGLQFVAEK.Y	2391.15	0.68	3	5
			K.SQGYDWSEPFSPGEDEFK.C	2104.87	0.78	2	3
			K.TGFCHLYK.V	1024.48	0.87	2	5
			K.VAIAGAPVTVWMAYDTGYTER.Y	2271.11	0.8	2	5
			K.VAIAGAPVTVWMAYDTGYTER.Y	2271.11	0.81	3	5
			K.YGFIDLSR.V	969.492	0.84	2	3
			R.AGKPYQLQIYPNER.H	1675.87	0.87	2	4
			R.AGKPYQLQIYPNER.H	1675.87	0.66	2	5
			R.AGKPYQLQIYPNER.H	1675.87	0.8	3	4
			R.ENSLLYSEIPK.K	1291.67	0.8	2	3
			R.ENSLLYSEIPKK.V	1419.76	0.8	2	3
			R.FTGYWWCPTASWEGSEGLK.T	2261.99	0.82	2	5
			R.GDAAATDDPAAR.F	1129.5	0.77	2	2
			R.ILYEEVDESEVEVIHVPSPALEER.K	2781.38	0.8	3	5
			R.KYSGLIVNK.A	1020.6	0.83	2	5
			R.LTFCHQGLSNVLDDPK.S	1842.89	0.79	2	4
			R.LTFCHQGLSNVLDDPK.S	1842.89	0.64	2	5
			R.LTFCHQGLSNVLDDPK.S	1842.89	0.71	3	4
			R.LYGMIYKPH.A	1120.57	0.78	2	5
			R.LYYLGMPYGSR.E	1318.64	0.79	2	3
			R.YMDVPENNQHGYEAGSVALHVEK.L	2587.18	0.74	2	4
			R.YMDVPENNQHGYEAGSVALHVEK.L	2587.18	0.83	3	4
			R.YMDVPENNQHGYEAGSVALHVEK.L	2587.18	0.76	3	5
			F.LFQASNSLFHCR.D	1478.71	0	2	5
			F.VYGGPQVQLVNNSFK.G	1648.86	0	2	3
			K.CPIKEEIALTSGEWEVLAR.H	2201.12	0	2	5
			K.CPIKEEIALTSGEWEVLAR.H	2201.12	0	3	5
			K.NGFMVSPMKPLEIK.T	1589.83	0	2	4
			K.NQM(15.9949)GQVEIEDQVEGLQFVAEK.Y	391.153	0	2	4
			K.NQMGQVEIEDQVEGLQFVAEK.Y	2391.15	0	2	3
			K.QMLDHFQATPH.H	1323.6	0	2	4
			R.ILYEEVDESEVEVIHVPSPALEER.K	2781.38	0	2	5
			R.KEALLLLSWK.Q	1199.73	0	2	5
			R.LYYLGM(15.9949)PYGSR.E	758.367	0	2	3
Q9H3G5	CPVL Probable serine carboxypeptidase CPVL	CPVL			0.8	23	345
			D.SGQPLFLTPYIEAGK.I	1619.86	0.89	2	4
			G.DSGQPLFLTPYIEAGK.I	1734.88	0.8	2	3
			H.LIHSLNPVR.E	1047.62	0.73	2	5
			K.FLSLPEVR.Q	959.544	0.81	2	3
			K.GDSGQPLFLTPYIEAGK.I	1792.91	0.73	2	3
			K.IFKSDSEVAGYIR.Q	1483.77	0.86	2	4
			K.QNWFEAFEILDK.L	1538.74	0.85	2	5
			K.SDSEVAGYIR.Q	1095.52	0.8	2	3
			K.SDSEVAGYIR.Q	1095.52	0.67	2	4
			P.KGDSGQPLFLTPYIEAGK.I	1921	0.78	2	4
			P.KGDSGQPLFLTPYIEAGK.I	1921	0.41	2	5
			R.CTEPEDQLYYVK.F	1543.69	0.68	2	3
			R.DRDFPWTTTLSML.Y	1581.75	0.72	2	5
			R.EDTVQSVKPWLTEIMNNYK.V	2295.13	0.92	2	5
			R.EDTVQSVKPWLTEIMNNYK.V	2295.13	0.82	3	5
			R.ELSLVGPFPGLNMK.S	1500.8	0.8	2	5
			R.GGGHILPYDQPLR.A	1421.74	0.78	2	4
			R.GGGHILPYDQPLR.A	1421.74	0.82	3	4
			R.KQNWFEAFEILDK.L	1666.84	0.85	2	5
			R.KQNWFEAFEILDK.L	1666.84	0.82	3	5
			R.QAGDFHQVIIR.G	1282.68	0.85	2	4
			R.QAGDFHQVIIR.G	1282.68	0.82	3	4
			R.SLMGMDWK.G	966.43	0.86	2	3
			S.MPPKGDSGQPLFLTPYIEAGK.I	2246.15	0.67	2	5
			S.MPPKGDSGQPLFLTPYIEAGK.I	2246.15	0.71	3	5
			D.SGQPLFLTPYIEAGK.I	1619.86	0	2	3
			K.INLNGIAIGDGYSDPESIIGGYAEF.L	2585.24	0	2	2
			K.YLREDTVQSVKPWLTEIM(15.9949)NNYK.V	2208.13	0	3	5
			K.YVPAIAHLIH.S	1132.64	0	2	5
			N.WFEAFEILDK.L	1296.64	0	2	5
			P.KGDSGQPLFLTPYIEAGK.I	1921	0	3	4
			R.CTEPEDQLYYVK.F	1543.69	0	2	2
			R.DLYSALIQF.F	1068.55	0	2	2
			R.DLYSALIQFF.Q	1215.62	0	2	2
			R.EDTVQSVKPWLTEIM(15.9949)NNYK.V	1774.88	0	3	5
			R.ELSLVGPFPGLNM(15.9949)K.S	1372.71	0	2	4
			R.ELSLVGPFPGLNMK.S	1500.8	0	2	4
P11166	SLC2A1 Solute carrier family 2, facilitated glucose trans	SLC2A1			0.81	23	45
			K.VTILELFR.S	989.591	0.81	2	5
			R.QGGASQSDKTPEELFHPLGADSQV.-	2498.18	0.58	2	4
			R.QGGASQSDKTPEELFHPLGADSQV.-	2498.18	0.9	3	4
			R.GTADVTHDLQEMKEESR.Q	1944.88	0	2	3
P35610	SOAT1 Sterol O-acyltransferase 1	SOAT1			0.81	2	5
			K.LTAEAEELKPFFMK.E	1652.85	0.81	2	5
			K.SASLDNGGCALTTFSVLEGEK.N	2156.01	0	2	4
P57053	H2BFS Histone H2B type F-S	H2BFS			0.81	2	35
			K.AMGIMNSFVNDIFER.I	1742.81	0.81	2	5
			K.ESYSVYVYK.V	1136.54	1.03	2	3
			R.LLLPGELAK.H	952.596	0.42	2	3
			K.AM(15.9949)GIMNSFVNDIFER.I	220.088	0	2	5
			R.KESYSVYVYK.V	1264.63	0	2	4
Q5QNW6	HIST2H2BF Histone H2B type 2-F	HIST2H2BF			0.81	2	35
			K.AMGIMNSFVNDIFER.I	1742.81	0.81	2	5
			K.ESYSVYVYK.V	1136.54	1.03	2	3
			R.LLLPGELAK.H	952.596	0.42	2	3
			K.AM(15.9949)GIMNSFVNDIFER.I	220.088	0	2	5
			R.KESYSVYVYK.V	1264.63	0	2	4
Q7L211	ABHD13 Abhydrolase domain-containing protein 13	ABHD13			0.81	23	345
			K.FQDVLLYFPEQPSSSR.L	1912.94	0.73	2	4
			K.QLYELSPSR.T	1091.56	0.65	2	3
			K.SEGEASEEGLYLDSEAVLDYVMTRPDLDK.T	3231.48	0.89	3	5
			R.YLPLWCYK.N	1141.56	0.94	2	4
			K.VNLLLVDYR.G	1103.63	0	2	4
Q99879	HIST1H2BM Histone H2B type 1-M	HIST1H2BM			0.81	2	35
			K.AMGIMNSFVNDIFER.I	1742.81	0.81	2	5
			K.ESYSVYVYK.V	1136.54	1.03	2	3
			R.LLLPGELAK.H	952.596	0.42	2	3
			K.AM(15.9949)GIMNSFVNDIFER.I	220.088	0	2	5
			R.KESYSVYVYK.V	1264.63	0	2	4
Q99880	HIST1H2BL Histone H2B type 1-L	HIST1H2BL			0.81	2	35
			K.AMGIMNSFVNDIFER.I	1742.81	0.81	2	5
			K.ESYSVYVYK.V	1136.54	1.03	2	3
			R.LLLPGELAK.H	952.596	0.42	2	3
			K.AM(15.9949)GIMNSFVNDIFER.I	220.088	0	2	5
			R.KESYSVYVYK.V	1264.63	0	2	4
O00763	ACACB Acetyl-CoA carboxylase 2	ACACB			0.82	23	2345
			K.DMYDQVLK.F	1010.47	0.87	2	2
			K.EASFEYLQNEGER.L	1570.69	0.96	2	3
			K.FGAYIVDGLR.Q	1109.59	0.77	2	3
			K.FGAYIVDGLR.Q	1109.59	0.81	2	4
			K.MHLYLGAAK.V	1002.53	0.89	2	5
			K.VLIANNGIAAVK.C	1181.71	0.87	2	3
			R.AIGIGAYLVR.L	1031.61	0.85	2	4
			R.DFTVASPAEFVTR.F	1438.71	0.82	2	3
			R.EEAISNMVVALK.E	1302.69	0.82	2	3
			R.FVVMVTPEDLK.A	1276.67	0.79	2	3
			R.FVVMVTPEDLK.A	1276.67	0.93	2	4
			R.HLEPALAFQLELNR.M	1649.89	0.72	2	5
			R.IPVQAVWAGWGHASENPK.L	1946.98	0.84	2	5
			R.IPVQAVWAGWGHASENPK.L	1946.98	0.74	3	5
			R.ITSENPDEGFKPSSGTVQELNFR.S	2552.22	0.83	2	3
			R.ITSENPDEGFKPSSGTVQELNFR.S	2552.22	0.66	2	4
			R.ITSENPDEGFKPSSGTVQELNFR.S	2552.22	0.78	3	3
			R.ITSENPDEGFKPSSGTVQELNFR.S	2552.22	0.85	3	4
			K.DM(15.9949)YDQVLK.F	264.078	0	2	2
			K.DVDEGLEAAER.I	1202.54	0	2	2
			K.EASFEYLQNEGER.L	1570.69	0	2	4
			R.AIGIGAYLVR.L	1031.61	0	2	5
			R.AQVVHLLSTMDSPAST.-	1655.82	0	2	3
O60506	SYNCRIP Heterogeneous nuclear ribonucleoprotein Q	SYNCRIP			0.82	2	4
			K.VTEGLTDVILYHQPDDK.K	1942.97	0.71	2	4
			R.GFCFLEYEDHK.T	1443.61	0.94	2	4
			K.AGPIWDLR.L	926.497	0	2	3
			R.DLFEDELVPLFEK.A	1592.8	0	2	4
			R.DLFEDELVPLFEK.A	1592.8	0	2	5
			R.LFVGSIPK.S	859.517	0	2	3
			R.LMMDPLTGLNR.G	1259.64	0	2	3
O75153	KIAA0664 Clustered mitochondria protein homolog	KIAA0664			0.82	23	2345
			K.ASDAFHFFQSGQAK.V	1539.71	0.78	2	4
			K.AVGSISSTAFDIR.F	1322.68	0.77	2	3
			K.DAAAFLLSCQIPGLVK.D	1701.91	0.99	2	5
			K.ELAETIAADDGTDPR.S	1572.73	0.72	2	2
			K.NYFDFDLECETVDQAVETYGLQK.I	2784.23	0.89	2	5
			K.SEDPPGQEAGSEEEGSSASGLAK.V	2218.95	0.72	2	2
			K.VALSHHLVAR.V	1101.64	1.04	2	5
			K.VLELVLR.S	840.543	1.02	2	3
			R.DWNEELQTTR.E	1290.58	0.75	2	2
			R.HYILDLLR.T	1041.6	0.78	2	5
			R.IATPFQVYSWTAPQAEHAMDCVR.A	2678.25	0.82	3	5
			R.LHYIMGDYAEALSNQQK.A	1980.94	0.92	2	5
			R.QELVDAFVEHR.Y	1341.67	0.84	2	3
			R.VTAQSIIPGILER.D	1395.81	0.83	2	4
			R.YLELLER.T	934.512	0.77	2	3
			K.AVGSISSTAFDIR.F	1322.68	0	2	4
			K.DCMEHAVLPVDGATLAEVMR.Q	2214.03	0	2	5
			K.DCMEHAVLPVDGATLAEVMR.Q	2214.03	0	3	5
			K.DFGGDVAAYVAPTNDLNGVR.T	2050.98	0	2	3
			K.GLEMDPIDCTPPEYILPGSR.E	2260.06	0	2	4
			K.TGIQVLLK.E	870.554	0	2	3
			K.TGIQVLLK.E	870.554	0	2	4
			K.VLTMSGWNPPPGNRK.M	1652.85	0	2	5
			K.VQQGFLK.E	818.465	0	2	3
			R.GAMAVIDGNVMAINPSEETK.M	2046.98	0	2	4
			R.LHYIMGDYAEALSNQQK.A	1980.94	0	3	5
P13798	APEH Acylamino-acid-releasing enzyme	APEH			0.82	23	2345
			A.IKGDQFVFYEDWGENMVSK.S	2292.06	0.91	2	5
			A.IKGDQFVFYEDWGENMVSK.S	2292.06	1.03	3	5
			F.AVDTQVGTVTSLTAGGSGGSWK.L	2079.03	0.68	2	3
			F.AVLLVNYR.G	946.56	0.79	2	3
			H.HQCSQLCLYDWYTK.V	1901.83	1	2	5
			H.HQCSQLCLYDWYTK.V	1901.83	0.76	3	5
			K.AGGTGPGEEK.Q	901.414	0.61	2	3
			K.ALDVSASDDEIAR.L	1360.65	0.8	2	2
			K.CELLSDDSLAVSSPR.L	1647.78	0.99	2	2
			K.CELLSDDSLAVSSPR.L	1647.78	0.82	2	3
			K.CELLSDDSLAVSSPR.L	1647.78	0.81	2	4
			K.CELLSDDSLAVSSPR.L	1647.78	0.73	3	3
			K.GDQFVFYEDWGENMVSK.S	2050.88	0.87	2	4
			K.GDQFVFYEDWGENMVSK.S	2050.88	0.85	2	5
			K.KPDQAIKGDQFVFYEDWGENMVSK.S	2831.33	20	3	5
			K.LLTIDQDLMVAQFSTPSLPPTLK.V	2528.36	0.78	2	5
			K.LLTIDQDLMVAQFSTPSLPPTLK.V	2528.36	0.76	3	5
			K.QFLEVWEK.N	1077.55	0.85	2	3
			K.QGMEYYR.A	945.402	0.84	2	3
			K.SFNLSALEK.H	1007.53	0.84	2	3
			K.SFNLSALEK.H	1007.53	0.81	2	4
			K.TPLLLMLGQEDR.R	1384.74	0.81	2	4
			K.TPLLLMLGQEDR.R	1384.74	0.86	2	5
			K.TPLLLMLGQEDRR.V	1540.84	0.8	2	5
			K.TPLLLMLGQEDRR.V	1540.84	0.73	3	5
			K.VGFLPSAGK.E	874.491	0.81	2	3
			K.VTSVVVDVVPR.Q	1168.68	0.82	2	3
			K.VTSVVVDVVPR.Q	1168.68	0.81	2	4
			K.VTSVVVDVVPR.Q	1168.68	0.88	2	5
			R.ESPSGTMK.A	835.375	0.84	2	3
			R.GSTGFGQDSILSLPGNVGHQDVK.D	2313.14	0.85	2	4
			R.GSTGFGQDSILSLPGNVGHQDVK.D	2313.14	0.82	2	5
			R.GSTGFGQDSILSLPGNVGHQDVK.D	2313.14	0.85	3	4
			R.GSTGFGQDSILSLPGNVGHQDVK.D	2313.14	0.84	3	5
			R.LKKPDQAIK.G	1039.64	0.77	2	5
			R.LSPDQCR.I	874.397	0.81	2	3
			R.QDLFAVDTQVGTVTSLTAGGSGGSWK.L	2582.27	0.85	2	5
			R.QDLFAVDTQVGTVTSLTAGGSGGSWK.L	2582.27	0.8	3	5
			R.QLGENFSGIYCSLLPLGCWSADSQR.V	2858.32	0.84	2	5
			R.QLGENFSGIYCSLLPLGCWSADSQR.V	2858.32	0.95	3	5
			R.QPALSAACLGPEVTTQYGGQYR.T	2367.14	0.79	2	3
			R.QPALSAACLGPEVTTQYGGQYR.T	2367.14	0.77	3	3
			R.QPALSAACLGPEVTTQYGGQYR.T	2367.14	0.82	3	4
			R.QVLLSEPEEAAALYR.G	1687.88	0.78	2	3
			R.QYLVFHDGDSVVFAGPAGNSVETR.G	2565.23	0.81	2	5
			R.QYLVFHDGDSVVFAGPAGNSVETR.G	2565.23	0.81	3	5
			R.RSALYYVDLIGGK.C	1453.79	0.88	2	5
			R.RSALYYVDLIGGK.C	1453.79	0.87	3	5
			R.SALYYVDLIGGK.C	1297.69	0.86	2	5
			R.SRQDLFAVDTQVGTVTSLTAGGSGGSWK.L	2825.4	0.79	2	5
			R.SRQDLFAVDTQVGTVTSLTAGGSGGSWK.L	2825.4	0.73	3	5
			R.TVHTEWTQR.D	1156.56	0.84	2	4
			R.VLQPPPEQENVQYAGLDFEAILLQPGSPPDK.T	3389.72	0.72	3	5
			R.VVFDSAQR.S	920.472	0.83	2	3
			C.SLLPLGCWSADSQR.V	1588.77	0	2	4
			F.AVDTQVGTVTSLTAGGSGGSWK.L	2079.03	0	2	4
			K.CELLSDDSLAVSSPR.L	1647.78	0	3	4
			K.EQSVLWVSLEEAEPIPDIH.W	2191.09	0	2	5
			K.GDQFVFYEDWGENM(15.9949)VSK.S	1735.68	0	2	4
			K.LLTIDQDLM(15.9949)VAQFSTPSLPPTLK.V	1060.55	0	2	5
			K.LLTIDQDLMVAQF.S	1505.78	0	2	2
			K.QFLEVWEK.N	1077.55	0	2	4
			K.SIPVLCVLDVESGNISVLEGVPENVSPGQAF.W	3225.63	0	3	2
			K.TPLLLM(15.9949)LGQEDR.R	686.404	0	2	3
			K.TPLLLM(15.9949)LGQEDRR.V	686.404	0	3	4
			K.TPLLLMLGQEDR.R	1384.74	0	2	3
			K.TQVPM(15.9949)VVMPH.G	574.279	0	2	3
			K.TQVPMVVMPH.G	1137.57	0	2	3
			K.TQVPMVVMPHGGPH.S	1485.72	0	2	5
			Q.YAGLDFEAILLQPGSPPDK.T	2031.04	0	2	5
			R.ESPSGTM(15.9949)K.A	707.28	0	2	3
			R.IVYLQYPSLIPH.H	1441.8	0	2	4
			R.NPVINIASMLGSTDIPDWCVVEAGFPF.S	2949.41	0	2	2
			R.QDLFAVDTQVGTVTSLTAGGSGGSWK.L	2582.27	0	2	4
			R.QLGENFSGIYCSLLPLGCW.S	2214.03	0	2	2
			R.QPALSAACLGPEVTTQYGGQYR.T	2367.14	0	2	4
			R.QVLLSEPEEAAALYR.G	1687.88	0	2	4
			R.QVLLSEPEEAAALYR.G	1687.88	0	3	3
			R.QYLVFHDGDSVVFAGPAGN.S	1992.94	0	2	4
			R.QYLVFHDGDSVVFAGPAGN.S	1992.94	0	2	5
			R.SALYYVDLIGGK.C	1297.69	0	2	3
			R.SALYYVDLIGGK.C	1297.69	0	2	4
			R.VLQPPPEQENVQYAGLDFEAILLQPGSPPDK.T	3389.72	0	2	5
			Y.CSLLPLGCWSADSQR.V	1748.8	0	2	4
P28062	PSMB8 Proteasome subunit beta type-8	PSMB8			0.82	23	345
			K.FQHGVIAAVDSR.A	1298.67	0.88	2	4
			K.LLSNMMCQYR.G	1314.59	0.84	2	3
			K.VESTDVSDLLHQYR.E	1660.81	0.83	2	3
			K.VESTDVSDLLHQYR.E	1660.81	0.83	2	4
			K.VESTDVSDLLHQYR.E	1660.81	0.81	3	3
			K.VESTDVSDLLHQYR.E	1660.81	0.7	3	4
			K.VIEINPYLLGTMSGCAADCQYWER.L	2846.29	0.82	2	5
			K.VIEINPYLLGTMSGCAADCQYWER.L	2846.29	0.86	3	5
			R.AIAYATHR.D	901.477	0.8	2	5
			R.ASAGSYISALR.V	1094.57	0.8	2	3
			R.DSYSGGVVNMYHMK.E	1586.69	0.83	2	3
			R.GMGLSMGSMICGWDK.K	1628.68	0.86	2	5
			R.LSGNMFSTGSGNTYAYGVMDSGYRPNLSPEEAYDLGR.R	3977.77	0.78	3	5
			R.LSGNMFSTGSGNTYAYGVMDSGYRPNLSPEEAYDLGRR.A	4133.88	0.75	3	5
			K.KGPGLYYVDEHGTR.L	1590.78	0	2	5
			K.LLSNMM(15.9949)CQYR.G	707.335	0	2	3
			R.DSYSGGVVNM(15.9949)YHMK.E	1027.43	0	2	3
			R.DSYSGGVVNMYH.M	1327.55	0	2	2
			R.DSYSGGVVNMYHMK.E	1586.69	0	2	4
			R.GM(15.9949)GLSMGSMICGWDK.K	206.072	0	2	4
			Y.LLGTMSGCAADCQYWER.L	2017.85	0	2	3
P28070	PSMB4 Proteasome subunit beta type-4	PSMB4			0.82	2	45
			R.AIHSWLTR.A	982.535	0.73	2	5
			R.VNNSTMLGASGDYADFQYLK.Q	2194.01	0.91	2	4
			K.GVEIEGPLSTETNWDIAHMISGFE.-	2632.22	0	2	5
			K.QVLGQMVIDEELLGDGHSYSPR.A	2443.19	0	3	5
			R.FQIATVTEK.G	1035.56	0	2	3
P48147	PREP Prolyl endopeptidase	PREP			0.82	234	345
			F.LSPGIIYHCDLTK.E	1515.78	0.82	2	4
			K.AFVEAQNK.I	905.461	0.89	2	3
			K.DGTKIPMFIVHK.K	1384.75	0.78	2	5
			K.DVLEWIACVR.S	1259.63	0.85	2	5
			K.ELPDVLER.V	969.513	0.79	2	3
			K.FIATLQYIVGR.S	1279.73	0.84	2	5
			K.FSCMAWTHDGK.G	1338.55	0.84	2	4
			K.FSCMAWTHDGK.G	1338.55	0.86	3	4
			K.GIDASDYQTVQIFYPSK.D	1931.93	1.25	2	3
			K.GIDASDYQTVQIFYPSK.D	1931.93	0.83	2	4
			K.GMFYNSYPQQDGK.S	1533.66	0.81	2	3
			K.GMFYNSYPQQDGKSDGTETSTNLHQK.L	2933.3	0.9	3	4
			K.ICDPYAWLEDPDSEQTK.A	2066.9	0.79	2	3
			K.ICDPYAWLEDPDSEQTK.A	2066.9	0.76	3	3
			K.IPMFIVHK.K	983.563	0.8	2	5
			K.IPMFIVHKK.G	1111.66	0.89	2	5
			K.ITVPFLEQCPIR.G	1471.79	0.79	2	4
			K.ITVPFLEQCPIR.G	1471.79	0.74	2	5
			K.LIDNFEGEYDYVTNEGTVFTFK.T	2601.2	0.85	2	5
			K.LIDNFEGEYDYVTNEGTVFTFK.T	2601.2	0.82	3	5
			K.LPEADDIQYPSMLLLTADHDDR.V	2528.19	0.78	2	5
			K.LPEADDIQYPSMLLLTADHDDR.V	2528.19	0.77	3	5
			K.LYYHVLGTDQSEDILCAEFPDEPK.W	2839.31	0.79	2	5
			K.LYYHVLGTDQSEDILCAEFPDEPK.W	2839.31	0.75	3	5
			K.NILQLHDLTTGALLK.T	1648.95	0.85	2	5
			K.NILQLHDLTTGALLK.T	1648.95	0.86	3	5
			K.QNCFDDFQCAAEYLIK.E	2021.87	0.86	2	4
			K.QNCFDDFQCAAEYLIK.E	2021.87	0.86	2	5
			K.QSNPLLIHVDTK.A	1363.75	0.81	2	4
			K.QSNPLLIHVDTK.A	1363.75	0.83	3	4
			K.SDGTETSTNLHQK.L	1416.65	0.82	2	3
			K.TFPLDVGSIVGYSGQK.K	1666.86	0.75	2	3
			K.TFPLDVGSIVGYSGQK.K	1666.86	0.81	2	4
			K.TFPLDVGSIVGYSGQK.K	1666.86	0.75	2	5
			K.TFPLDVGSIVGYSGQK.K	1666.86	0.82	3	4
			K.TFPLDVGSIVGYSGQKK.D	1795.95	0.89	2	5
			K.VLVPEHEKDVLEWIACVR.S	2192.15	0.77	2	5
			K.VLVPEHEKDVLEWIACVR.S	2192.15	0.8	3	5
			K.WMGGAELSDDGR.Y	1292.55	0.82	2	3
			K.WMGGAELSDDGR.Y	1292.55	0.81	2	4
			K.WMGGAELSDDGR.Y	1292.55	0.91	2	5
			K.YSCHFK.K	840.359	0.85	2	5
			K.YSCHFKK.G	968.454	1.04	2	5
			K.YSPLHNVK.L	956.508	0.79	2	5
			K.YTIGHAWTTDYGCSDSK.Q	1961.83	0.87	2	3
			K.YTIGHAWTTDYGCSDSK.Q	1961.83	0.85	2	4
			K.YTIGHAWTTDYGCSDSK.Q	1961.83	0.93	3	3
			K.YTIGHAWTTDYGCSDSK.Q	1961.83	0.87	3	4
			L.KTFPLDVGSIVGYSGQK.K	1795.95	0.92	2	5
			R.DETAVQDYHGHK.I	1398.62	0.75	2	3
			R.EGCDPVNR.L	945.397	0.76	2	3
			R.GGGEYGETWHK.G	1219.53	0.82	2	3
			R.KQSNPLLIHVDTK.A	1491.84	0.83	2	5
			R.LWYCDLQQESSGIAGILK.W	2081.03	0.87	2	5
			R.LWYCDLQQESSGIAGILK.W	2081.03	0.86	3	5
			R.MTELYDYPK.Y	1158.53	0.8	2	3
			R.SNFLVLCYLHDVK.N	1606.82	0.81	2	5
			R.SNFLVLCYLHDVK.N	1606.82	0.91	3	5
			R.VFLDPNILSDDGTVALR.G	1844.97	0.81	2	4
			R.VFLDPNILSDDGTVALR.G	1844.97	0.74	2	5
			R.VFLDPNILSDDGTVALR.G	1844.97	0.82	3	4
			R.VINIDFR.D	875.486	0.81	2	3
			R.VINIDFRDPEESK.W	1560.78	0.76	2	3
			R.VINIDFRDPEESK.W	1560.78	0.55	2	4
			R.VINIDFRDPEESK.W	1560.78	0.76	3	3
			R.VINIDFRDPEESKWK.V	1875.96	0.76	2	4
			R.VINIDFRDPEESKWK.V	1875.96	0.79	3	4
			R.VINIDFRDPEESKWK.V	1875.96	0.89	4	4
			R.VLYVQDSLEGEAR.V	1477.74	0.83	2	3
			R.VLYVQDSLEGEAR.V	1477.74	0.86	2	4
			R.VLYVQDSLEGEAR.V	1477.74	0.83	2	5
			R.VVPLHSLK.F	891.554	0.82	2	5
			R.YFYFYNTGLQNQR.V	1712.79	0.87	2	4
			R.YFYFYNTGLQNQR.V	1712.79	1.36	2	5
			R.YFYFYNTGLQNQR.V	1712.79	1.11	3	4
			R.YVLLSIR.E	862.528	0.83	2	3
			R.YVLLSIR.E	862.528	0.83	2	4
			R.YVLLSIR.E	862.528	0.78	2	5
			D.PYAWLEDPDSEQTK.A	1677.75	0	2	3
			H.VLGTDQSEDILCAEFPDEPK.W	2263.04	0	2	3
			K.DTEIFYQFTSF.L	1396.62	0	2	2
			K.FSCM(15.9949)AWTHDGK.G	543.182	0	2	4
			K.GIDASDYQTVQIFYPSK.D	1931.93	0	2	5
			K.GIDASDYQTVQIFYPSK.D	1931.93	0	3	4
			K.GM(15.9949)FYNSYPQQDGK.S	206.072	0	2	3
			K.IPM(15.9949)FIVHK.K	359.188	0	2	5
			K.IPM(15.9949)FIVHKK.G	359.188	0	2	5
			K.ITVPFLEQCPIR.G	1471.79	0	3	4
			K.KDTEIFYQFTSF.L	1524.71	0	2	5
			K.LDGSHPAFLYGY.G	1338.62	0	2	3
			K.LIDNFEGEYDYVTNEGTVFTFK.T	2601.2	0	2	4
			K.LPEADDIQYPSM(15.9949)LLLTADHDDR.V	1377.61	0	3	5
			K.LPEADDIQYPSMLLLTADHDDRVVPLHSLK.F	3402.74	0	3	5
			K.QNCFDDFQCAAEYLIK.E	2021.87	0	3	4
			K.TFPLDVGSIVGY.S	1266.65	0	2	2
			K.TFPLDVGSIVGYSGQK.K	1666.86	0	3	5
			K.VIEEVSDM(15.9949)FAFIAR.C	920.416	0	2	5
			K.VIEEVSDMFAF.I	1285.59	0	2	2
			K.VIEEVSDMFAFIAR.C	1625.81	0	2	5
			K.VLVPEHEKDVLEWIACVR.S	2192.15	0	4	5
			R.HM(15.9949)GGILAVANIR.G	286.11	0	2	5
			R.HM(15.9949)GGILAVANIR.G	286.11	0	3	5
			R.KQSNPLLIHVDTK.A	1491.84	0	3	5
			R.LWYCDLQQESSGIAGILK.W	2081.03	0	2	4
			R.M(15.9949)TELYDYPK.Y	149.051	0	2	3
			R.VFLDPNILSDDGTVALR.G	1844.97	0	2	3
			R.VINIDFRDPEESKWK.V	1875.96	0	2	5
			R.VINIDFRDPEESKWK.V	1875.96	0	3	5
			R.YFYFYNTGLQNQR.V	1712.79	0	2	3
			Y.FYNTGLQNQR.V	1239.6	0	2	3
P49721	PSMB2 Proteasome subunit beta type-2	PSMB2			0.82	23	345
			K.NGIHDLDNISFPK.Q	1468.73	0.81	2	4
			K.NGIHDLDNISFPK.Q	1468.73	0.87	3	4
			R.FILNLPTFSVR.I	1305.74	0.83	2	5
			R.IIDKNGIHDLDNISFPK.Q	1939.02	0.8	2	5
			R.NGYELSPTAAANFTR.R	1610.77	0.81	2	3
			R.NLADCLR.S	860.417	0.93	2	3
			R.RNLADCLR.S	1016.52	0.64	2	4
			R.VAASNIVQMK.D	1059.57	0.82	2	3
			R.VAASNIVQMKDDHDK.M	1669.81	0.87	2	3
			R.VAASNIVQMKDDHDK.M	1669.81	0.6	2	4
			K.NGIHDLDNISFPK.Q	1468.73	0	2	3
			R.NGYELSPTAAANFTR.R	1610.77	0	2	2
P62258	YWHAE 14-3-3 protein epsilon	YWHAE			0.82	2	4
			K.HLIPAANTGESK.V	1236.65	0.78	2	4
			K.LICCDILDVLDK.H	1475.74	0.86	2	4
			K.DSTLIMQLLR.D	1188.65	0	2	4
			K.EAAENSLVAYK.A	1193.59	0	2	3
			R.NLLSVAYK.N	906.518	0	2	3
Q13085	ACACA Acetyl-CoA carboxylase 1	ACACA			0.82	23	2345
			K.AVVMDLLR.Q	915.521	0.83	2	3
			K.AYVWDNNKDLAEWLEK.Q	1993.96	0.85	2	5
			K.AYVWDNNKDLAEWLEK.Q	1993.96	0.72	3	5
			K.DLAEWLEK.Q	1002.5	0.86	2	3
			K.DMYDQVLK.F	1010.47	0.87	2	2
			K.DVDDGLQAAEEVGYPVMIK.A	2048.98	0.9	2	3
			K.DVDDGLQAAEEVGYPVMIK.A	2048.98	0.84	3	3
			K.EASFEYLQNEGER.L	1570.69	0.96	2	3
			K.FGAYIVDGLR.E	1109.59	0.77	2	3
			K.FGAYIVDGLR.E	1109.59	0.81	2	4
			K.GVISDILDWK.T	1144.61	0.81	2	4
			K.GVISDILDWK.T	1144.61	0.81	2	5
			K.IASSIVAQTAGIPTLPWSGSGLR.V	2282.25	0.76	2	5
			K.IASSIVAQTAGIPTLPWSGSGLR.V	2282.25	0.82	3	5
			K.IHNANPELTDGQIQAMLR.R	2021.02	0.89	2	4
			K.IHNANPELTDGQIQAMLR.R	2021.02	0.84	3	4
			K.IIEEAPATIATPAVFEHMEQCAVK.L	2655.31	0.86	2	5
			K.IIEEAPATIATPAVFEHMEQCAVK.L	2655.31	0.8	3	5
			K.IIQQAGQVWFPDSAFK.T	1834.94	0.89	2	4
			K.IIQQAGQVWFPDSAFK.T	1834.94	0.74	2	5
			K.ITDIIGKEEGIGPENLR.G	1852.99	0.93	2	3
			K.ITDIIGKEEGIGPENLR.G	1852.99	0.81	2	4
			K.ITDIIGKEEGIGPENLR.G	1852.99	0.8	3	3
			K.ITDIIGKEEGIGPENLR.G	1852.99	0.76	3	4
			K.LLETESFQMNR.I	1366.66	0.95	2	3
			K.LLETESFQMNR.I	1366.66	0.92	2	4
			K.MHLYLGAAK.V	1002.53	0.89	2	5
			K.NGIAFMGPPSQAMWALGDK.I	1990.95	0.82	2	5
			K.QLTEEDGVHSVIEENIK.C	1939.96	0.75	2	3
			K.QLTEEDGVHSVIEENIK.C	1939.96	0.69	2	4
			K.RPGAALDPGCVLAK.M	1423.76	0.77	2	5
			K.SVHSSVPLLNSK.D	1266.69	0.79	2	5
			K.SVHSSVPLLNSKDPIDR.I	1862.98	0.8	2	5
			K.SVHSSVPLLNSKDPIDR.I	1862.98	0.73	3	5
			K.TCVFEKENDPSVMR.S	1710.77	0.92	2	3
			K.TCVFEKENDPSVMR.S	1710.77	0.75	3	3
			K.TDCDIEDDR.L	1137.42	0.93	2	2
			K.TDCDIEDDRLAAMFR.E	1826.79	0.81	3	4
			K.VLIANNGIAAVK.C	1181.71	0.87	2	3
			K.VNNADDFPNLFR.Q	1420.67	0.84	2	3
			K.VQQAELHTGSLPR.I	1434.76	0.81	2	4
			Q.SLGTTYIYDIPEMFR.Q	1805.87	0.93	2	5
			R.AIGIGAYLVR.L	1031.61	0.85	2	4
			R.AYIAYELNSVQHR.Q	1562.78	0.86	2	4
			R.DEPIHILNVAIK.T	1360.77	0.79	2	4
			R.DFTVASPAEFVTR.F	1438.71	0.82	2	3
			R.DIIVIGNDITYR.I	1390.75	0.78	2	4
			R.ECCQPVLVYIPPQAELR.G	2072.03	0.7	2	3
			R.EEAISNMVVALK.E	1302.69	0.82	2	3
			R.EGLPLMVFANWR.G	1431.73	0.84	2	5
			R.FIIGSVSEDNSEDEISNLVK.L	2195.07	0.83	2	4
			R.FQAQSLGTTYIYDIPEMFR.Q	2280.1	0.8	2	5
			R.FVVMVTPEDLK.A	1276.67	0.79	2	3
			R.FVVMVTPEDLK.A	1276.67	0.93	2	4
			R.GGSWVVIDSSINPR.H	1485.76	0.82	2	3
			R.GGSWVVIDSSINPR.H	1485.76	0.8	2	4
			R.HLEPALAFQLELNR.M	1649.89	0.72	2	5
			R.IDTGWLDR.L	974.482	0.82	2	3
			R.IGLAEEIR.H	899.508	0.84	2	3
			R.IGSFGPQEDLLFLR.A	1590.84	0.82	2	5
			R.IIEFVPTK.T	945.553	0.87	2	3
			R.ILNVPQELYEK.G	1344.73	0.83	2	3
			R.IPVQAVWAGWGHASENPK.L	1946.98	0.84	2	5
			R.IPVQAVWAGWGHASENPK.L	1946.98	0.74	3	5
			R.ITSENPDEGFKPSSGTVQELNFR.S	2552.22	0.83	2	3
			R.ITSENPDEGFKPSSGTVQELNFR.S	2552.22	0.66	2	4
			R.ITSENPDEGFKPSSGTVQELNFR.S	2552.22	0.78	3	3
			R.ITSENPDEGFKPSSGTVQELNFR.S	2552.22	0.85	3	4
			R.KVNNADDFPNLFR.Q	1548.77	0.75	2	4
			R.KVNNADDFPNLFR.Q	1548.77	0.73	3	4
			R.LGGIPVGVVAVETR.T	1365.8	0.82	2	3
			R.LGGIPVGVVAVETR.T	1365.8	0.82	2	4
			R.LGTPELSTAER.K	1172.6	0.77	2	3
			R.LPGGNEIGMVAWK.M	1370.7	0.82	2	4
			R.MMYGVSPWGDSPIDFEDSAHVPCPR.G	2850.23	0.92	2	5
			R.MMYGVSPWGDSPIDFEDSAHVPCPR.G	2850.23	0.77	3	5
			R.NFDLTAIPCANHK.M	1499.72	0.83	2	4
			R.NFDLTAIPCANHK.M	1499.72	0.8	3	4
			R.NSVSNFLHSLER.G	1401.7	0.94	3	5
			R.QVLIASHLPSYELR.H	1624.89	0.86	2	5
			R.QVLIASHLPSYELR.H	1624.89	0.78	3	5
			R.QVQAEVPGSPIFVMR.L	1656.87	0.74	2	4
			R.RLLLEDLVK.K	1097.68	0.75	2	5
			R.RLTFLVAQK.D	1074.65	0.82	2	5
			R.RVDPVYIHLAER.L	1466.8	0.8	2	5
			R.RVDPVYIHLAER.L	1466.8	0.89	3	5
			R.RWSYEMFR.N	1173.54	0.75	2	5
			R.SSMSGLHLVK.Q	1057.56	0.93	2	5
			R.TAQIMFQAYGDK.Q	1371.65	0.93	2	3
			R.TAQIMFQAYGDK.Q	1371.65	0.82	2	4
			R.TFEDFVR.I	912.434	0.82	2	3
			R.TFFYWR.L	918.439	0.88	2	5
			R.TIQVENSHLILTGAGALNK.V	1979.09	0.89	2	5
			R.TIQVENSHLILTGAGALNK.V	1979.09	0.87	3	5
			R.TVELSIPADPANLDSEAK.I	1868.94	0.78	2	3
			R.VDWQENDFSK.R	1266.55	0.86	2	3
			R.VDWQENDFSKR.I	1422.65	0.9	2	3
			R.VSALNSVHCEHVEDEGESR.Y	2153.95	0.78	2	3
			R.VSALNSVHCEHVEDEGESR.Y	2153.95	0.85	3	3
			R.WSYEMFR.N	1017.44	0.85	2	3
			R.YLYLTPQDYK.R	1302.65	0.85	2	3
			R.YLYLTPQDYKR.V	1458.75	1.11	2	4
			K.ATLVDHGIR.R	980.54	0	2	4
			K.AYVWDNNK.D	1008.47	0	2	3
			K.DM(15.9949)YDQVLK.F	264.078	0	2	2
			K.DNTCVVEFQFMLPTSHPNR.G	2292.05	0	3	5
			K.DVDDGLQAAEEVGYPVM(15.9949)IK.A	1806.8	0	2	3
			K.EASFEYLQNEGER.L	1570.69	0	2	4
			K.IIQQAGQVWFPDSAFK.T	1834.94	0	3	4
			K.NGIAFMGPPSQAMWALGDK.I	1990.95	0	2	3
			K.NGIAFMGPPSQAMWALGDK.I	1990.95	0	2	4
			K.TDCDIEDDRLAAMFR.E	1826.79	0	2	4
			K.VEVGTEVTDYR.F	1266.61	0	2	3
			R.AIGIGAYLVR.L	1031.61	0	2	5
			R.DPSLPLLELQDIMTSVSGR.I	2071.07	0	2	5
			R.GGSWVVIDSSINPR.H	1485.76	0	2	5
			R.LPGGNEIGM(15.9949)VAWK.M	886.422	0	2	3
			R.LSDGGLLLSYDGSSYTTYM(15.9949)KEEVDR.Y	2042.92	0	3	5
			R.LSDGGLLLSYDGSSYTTYMK.E	2171.02	0	2	4
			R.LSDGGLLLSYDGSSYTTYMK.E	2171.02	0	2	5
			R.LSDGGLLLSYDGSSYTTYMKEEVDR.Y	2799.3	0	3	5
			R.M(15.9949)MYGVSPWGDSPIDFEDSAHVPCPR.G	149.051	0	3	5
			R.MAALEVYVR.R	1050.55	0	2	4
			R.MGGMVSFR.T	883.404	0	2	4
			R.MM(15.9949)YGVSPWGDSPIDFEDSAHVPCPR.G	280.091	0	3	5
			R.NSVSNFLHSLER.G	1401.7	0	2	5
			R.QVQAEVPGSPIFVMR.L	1656.87	0	2	3
			R.VSALNSVHCEHVEDEGESR.Y	2153.95	0	2	4
			R.YKITDIIGKEEGIGPENLR.G	2145.15	0	2	5
			R.YKITDIIGKEEGIGPENLR.G	2145.15	0	3	5
Q5JUR7	TEX30 Testis-expressed sequence 30 protein	TEX30			0.82	23	345
			K.GLNIVHR.I	807.471	0.83	2	5
			K.LAGVFLGGR.S	888.518	0.85	2	4
			K.LLDAVCLVPNK.S	1240.68	0.81	2	3
			K.LRDEDLFR.L	1062.55	0.82	2	3
			R.AAASVMCHIEPDDGDDFVR.G	2104.9	0.79	2	3
			R.AAASVMCHIEPDDGDDFVR.G	2104.9	0.81	2	4
			R.AAASVMCHIEPDDGDDFVR.G	2104.9	0.74	3	3
			R.LKEPVLFVSGSADEMCEK.N	2038.98	0.82	2	4
			R.LKEPVLFVSGSADEMCEK.N	2038.98	0.85	3	4
			K.ANHSMAVK.G	856.423	0	2	5
			R.AAASVMCHIEPDDGDDFVR.G	2104.9	0	3	4
			R.LKEPVLFVSGSADEM(15.9949)CEK.N	1620.81	0	2	4
			R.LKEPVLFVSGSADEMCEK.N	2038.98	0	2	5
Q8NCC3	PLA2G15 Group XV phospholipase A2	PLA2G15			0.82	234	345
			H.CLYGTGVPTPDSFYYESFPDRDPK.I	2811.26	0.8	3	5
			K.FFQDIGFEDGWLMR.Q	1760.81	0.9	2	5
			K.ICFGDGDGTVNLK.S	1394.65	0.9	2	3
			K.ICFGDGDGTVNLK.S	1394.65	0.88	2	4
			K.LDKPTVVHYLCSK.K	1558.82	0.84	2	5
			K.LDKPTVVHYLCSK.K	1558.82	0.8	3	5
			K.SALQCQAWQSR.Q	1333.62	0.86	2	3
			K.TFSLEFLDPSK.S	1282.64	0.85	2	4
			K.TFSLEFLDPSK.S	1282.64	0.84	2	5
			R.AFVSLGAPWGGVAK.T	1358.73	0.85	2	4
			R.AFVSLGAPWGGVAK.T	1358.73	0.88	2	5
			R.APNENGPYFLALR.E	1460.74	0.82	2	3
			R.APNENGPYFLALR.E	1460.74	0.8	2	4
			R.ATQFPDGVDVR.V	1203.59	0.82	2	3
			R.GAPYDWR.R	863.393	0.84	2	3
			R.HPPVVLVPGDLGNQLEAK.L	1883.03	0.8	2	5
			R.HPPVVLVPGDLGNQLEAK.L	1883.03	0.81	3	5
			R.IPVIGPLK.I	835.553	0.82	2	4
			R.QDTEGLVEATMPPGVQLHCLYGTGVPTPDSFYYESFPDRDPK.I	4715.17	0.75	3	5
			R.QDTEGLVEATMPPGVQLHCLYGTGVPTPDSFYYESFPDRDPK.I	4715.17	0.74	4	5
			R.RAPNENGPYFLALR.E	1616.84	0.69	2	5
			R.RAPNENGPYFLALR.E	1616.84	0.78	3	5
			R.VLASGDNNRIPVIGPLK.I	1762.01	0.82	2	5
			R.VLASGDNNRIPVIGPLK.I	1762.01	0.85	3	5
			K.FFQDIGFEDGWLM(15.9949)R.Q	1603.7	0	2	5
			K.FFQDIGFEDGWLMR.Q	1760.81	0	3	5
			K.TFSLEFLDPSK.S	1282.64	0	2	3
			K.VFVQTPTINYTLR.D	1550.85	0	2	4
			R.EMIEEMYQLYGGPVVLVAH.S	2178.06	0	2	5
			R.QDTEGLVEATMPPGVQLH.C	1921.93	0	2	3
			R.VLASGDNNRIPVIGPLK.I	1762.01	0	2	4
Q99487	PAFAH2 Platelet-activating factor acetylhydrolase 2, cyto	PAFAH2			0.82	23	2345
			K.AEETMEQPLWIPR.Y	1598.78	0.78	2	3
			K.ARGPVFFINTEK.F	1377.74	0.85	2	5
			K.FFSTETR.G	886.418	0.73	2	3
			K.FQTMESVNLMK.K	1326.63	0.85	2	3
			K.FQTMESVNLMK.K	1326.63	0.81	2	4
			K.ICAQHEQSR.I	1127.51	0.54	2	4
			K.ILQEVTAGQTVFNILPGGLDLMTLK.G	2671.47	0.86	3	5
			K.QAPEENQPTNESLQEEWIPFRR.V	2698.28	0.84	3	4
			R.AMLAFLQK.H	920.515	0.88	2	3
			R.CAVALDAWMFPLER.D	1677.8	0.78	2	2
			R.CAVALDAWMFPLER.D	1677.8	0.82	2	5
			R.GFVVAVPEHR.D	1109.6	0.82	2	4
			R.GPVFFINTEK.F	1150.6	0.89	2	3
			R.GSLDPYEGQEVMVR.A	1578.73	0.83	2	3
			R.GSLDPYEGQEVMVR.A	1578.73	0.62	2	4
			R.IITVLGSVHR.S	1093.66	0.87	2	5
			R.LPVSWNGPFK.T	1143.61	0.8	2	4
			R.LPVSWNGPFK.T	1143.61	0.84	2	5
			R.RVEEGEKEFHVR.N	1513.76	0.78	2	5
			R.SAATTYFCK.Q	1047.47	0.9	2	3
			R.SQTDFAFVTGNLIGK.F	1596.81	0.9	2	4
			R.SQTDFAFVTGNLIGK.F	1596.81	0.87	2	5
			R.SQTDFAFVTGNLIGK.F	1596.81	0.76	3	4
			R.VEEGEKEFHVR.N	1357.66	0.66	2	4
			R.YEYCTGLAEYLQFNKR.C	2054.96	0.83	2	5
			R.YEYCTGLAEYLQFNKR.C	2054.96	0.82	3	5
			H.LVGCGDVMEGQNLQGSFFR.L	2113.98	0	2	4
			K.AEETM(15.9949)EQPLWIPR.Y	579.221	0	2	3
			K.AEETMEQPLWIPR.Y	1598.78	0	3	3
			K.DSGYPLIIFSH.G	1247.62	0	2	3
			K.EDYNQWNNLIEGIGPSLTPGAPHHLSSL.-	3059.48	0	3	5
			K.ILQEVTAGQTVFNILPGGLDLMTLK.G	2671.47	0	2	5
			K.KICAQHEQSR.I	1255.61	0	2	5
			K.QAPEENQPTNESLQEEWIPFR.R	2542.18	0	2	3
			K.QAPEENQPTNESLQEEWIPFR.R	2542.18	0	2	4
			K.QAPEENQPTNESLQEEWIPFR.R	2542.18	0	3	3
			R.AM(15.9949)LAFLQK.H	220.088	0	2	3
			R.GPVFFINTEK.F	1150.6	0	2	4
			R.GSLDPYEGQEVM(15.9949)VR.A	1323.57	0	2	3
			R.SQTDFAFVTGNLIGK.F	1596.81	0	2	3
			R.YEYCTGLAEYLQF.N	1655.72	0	2	2
Q9P035	PTPLAD1 3-hydroxyacyl-CoA dehydratase 3	PTPLAD1			0.82	2	5
			K.RPLFLAPDFDR.W	1345.71	0.82	2	5
			R.FSFTLPYPVK.I	1197.64	0	2	4
Q9Y6Y8	SEC23IP SEC23-interacting protein	SEC23IP			0.82	2	23
			K.DMASLPSESNEPK.R	1403.62	0.75	2	2
			R.SIIECVDDFR.V	1252.58	0.88	2	3
P09651	HNRNPA1 Heterogeneous nuclear ribonucleoprotein A1	HNRNPA1			0.83	2	2345
			K.IEVIEIMTDR.G	1217.63	0.94	2	4
			Q.WGTLTDCVVMR.D	1336.63	0.73	2	3
			R.DYFEQYGK.I	1048.45	0.91	2	2
			R.EDSQRPGAHLTVK.K	1436.74	0.8	2	4
			R.GFAFVTFDDHDSVDK.I	1698.75	0.83	2	4
			R.GFAFVTFDDHDSVDK.I	1698.75	1.12	2	5
			R.SSGPYGGGGQYFAKPR.N	1627.77	0.65	2	5
			R.SSGPYGGGGQYFAK.P	1374.62	0	2	3
P11498	PC Pyruvate carboxylase, mitochondrial	PC			0.83	234	345
			D.PVVPAVPIGPPPAGFR.D	1569.9	0.64	2	5
			K.ADEAYLIGR.G	1006.51	0.76	2	3
			K.ASPSPTDPVVPAVPIGPPPAGFR.D	2226.19	0.66	2	5
			K.ASPSPTDPVVPAVPIGPPPAGFR.D	2226.19	0.65	3	5
			K.AYVEANQMLGDLIK.V	1563.8	0.88	2	4
			K.DFTATFGPLDSLNTR.L	1653.8	0.85	2	4
			K.DMAGLLKPTAC.T	1175.57	0.88	2	3
			K.DMAGLLKPTACTMLVSSLR.D	2064.06	0.84	2	5
			K.DMAGLLKPTACTMLVSSLR.D	2064.06	0.88	3	5
			K.EMHFHPK.A	924.428	0.86	2	5
			K.ENGMDVFR.V	966.423	0.87	2	3
			K.ENNVDAVHPGYGFLSER.A	1903.89	0.84	2	3
			K.ENNVDAVHPGYGFLSER.A	1903.89	0.82	3	3
			K.FIEKPR.H	788.455	20	2	4
			K.GQIGAPMPGK.V	954.496	0.81	2	3
			K.HYFIEVNSR.L	1163.57	0.83	2	5
			K.IAEEFEVELER.G	1362.67	0.88	2	4
			K.IAEEFEVELER.G	1362.67	0.85	2	5
			K.IAPYVAHNFSK.L	1245.65	0.83	2	5
			K.IVGDLAQFMVQNGLSR.A	1746.91	0.89	2	5
			K.IVGDLAQFMVQNGLSR.A	1746.91	0.87	3	5
			K.KAYVEANQMLGDLIK.V	1691.89	0.83	2	5
			K.KAYVEANQMLGDLIK.V	1691.89	0.82	3	5
			K.KIAPYVAHNFSK.L	1373.75	0.82	2	5
			K.QVGYENAGTVEFLVDR.H	1795.87	0.83	2	4
			K.QVGYENAGTVEFLVDR.H	1795.87	0.89	2	5
			K.SGNSDVYENEIPGGQYTNLHFQAHSMGLGSK.F	3337.51	0.97	3	5
			K.SGNSDVYENEIPGGQYTNLHFQAHSMGLGSK.F	3337.51	0.92	4	5
			K.VIAHGKDHPTAATK.M	1444.78	0.81	2	5
			K.VLKDLPR.V	839.523	0.82	2	4
			K.VVEIAPAAHLDPQLR.T	1627.9	0.8	2	4
			K.VVEIAPAAHLDPQLR.T	1627.9	0.8	3	4
			N.AVGYTNYPDNVVFK.F	1585.78	0.86	2	3
			R.ADFAQACQDAGVR.F	1407.62	0.84	2	3
			R.AEAEAQAEELSFPR.S	1546.73	0.8	2	3
			R.AEAEAQAEELSFPR.S	1546.73	0.89	3	3
			R.AGTHILCIK.D	1011.55	0.88	2	5
			R.AYSEALAAFGNGALFVEK.F	1857.93	0.88	2	5
			R.AYSEALAAFGNGALFVEK.F	1857.93	0.88	3	5
			R.DAHQSLLATR.V	1110.58	0.84	2	3
			R.DAHQSLLATR.V	1110.58	0.89	2	4
			R.EGPEGFAR.A	861.398	0.82	2	3
			R.ELIPNIPFQMLLR.G	1582.89	0.85	2	5
			R.FIGPSPEVVR.K	1099.6	0.8	2	3
			R.GANAVGYTNYPDNVVFK.F	1828.88	0.86	2	3
			R.GANAVGYTNYPDNVVFK.F	1828.88	0.82	2	4
			R.GLYAAFDCTATMK.S	1447.65	0.91	2	4
			R.GLYAAFDCTATMK.S	1447.65	0.87	2	5
			R.GTPLDTEVPMER.V	1343.64	0.79	2	3
			R.LDNASAFQGAVISPHYDSLLVK.V	2345.21	0.8	2	5
			R.LDNASAFQGAVISPHYDSLLVK.V	2345.21	0.77	3	5
			R.LFLQGPK.I	801.475	0.84	2	4
			R.NHPGLLLMDTTFR.D	1513.77	0.84	2	5
			R.NHPGLLLMDTTFR.D	1513.77	0.85	3	5
			R.PGASLPPLDLQALEK.E	1547.86	0.76	2	4
			R.PGASLPPLDLQALEK.E	1547.86	0.73	3	4
			R.QKADEAYLIGR.G	1262.66	0.8	2	3
			R.RLEYKPIK.K	1045.63	0.75	2	5
			R.RLEYKPIKK.V	1173.72	0.74	2	5
			R.SGEGMGIR.L	805.375	0.83	2	3
			R.SLPDLGLR.Q	869.497	0.82	2	3
			R.TSTAPAASPNVR.R	1170.6	0.65	2	3
			R.TVAIYSEQDTGQMHR.Q	1734.8	0.87	2	3
			R.TVAIYSEQDTGQMHR.Q	1734.8	0.97	3	3
			R.VEGRPGASLPPLDLQALEK.E	1990.09	0.68	2	4
			R.VEGRPGASLPPLDLQALEK.E	1990.09	0.75	2	5
			R.VEGRPGASLPPLDLQALEK.E	1990.09	0.78	3	4
			R.VEGRPGASLPPLDLQALEK.E	1990.09	0.77	3	5
			R.VFDYSEYWEGAR.G	1520.66	0.87	2	3
			R.VFDYSEYWEGAR.G	1520.66	0.89	2	4
			R.VTTEDPAR.S	887.435	0.78	2	3
			R.VVHSYEELEENYTR.A	1766.81	0.86	2	3
			R.VVHSYEELEENYTR.A	1766.81	0.79	3	3
			Y.MGLAEELVR.A	1016.53	0.61	2	3
			H.FKDFTATFGPLDSLNTR.L	1929.97	0	2	5
			K.AYVEANQM(15.9949)LGDLIK.V	924.401	0	2	3
			K.AYVEANQM(15.9949)LGDLIK.V	924.401	0	2	4
			K.AYVEANQMLGDLIK.V	1563.8	0	2	3
			K.DFTATFGPLDSLNTR.L	1653.8	0	2	3
			K.DM(15.9949)AGLLKPTACTMLVSSLR.D	264.078	0	2	5
			K.DM(15.9949)AGLLKPTACTMLVSSLR.D	264.078	0	3	5
			K.DMAGLLKPTACTM(15.9949)LVSSLR.D	1407.66	0	2	5
			K.DMAGLLKPTACTM(15.9949)LVSSLR.D	1407.66	0	3	5
			K.DMTLEGDDLILEIE.-	1604.75	0	2	1
			K.DMTLEGDDLILEIE.-	1604.75	0	2	2
			K.ENNVDAVHPGYGFLSER.A	1903.89	0	2	4
			K.HYFIEVNSR.L	1163.57	0	2	4
			K.IVGDLAQFMVQN.G	1333.67	0	2	2
			K.IVGDLAQFMVQNGL.S	1503.78	0	2	2
			K.IVGDLAQFMVQNGLSR.A	1746.91	0	2	4
			K.KAYVEANQM(15.9949)LGDLIK.V	1052.5	0	2	4
			K.LFSM(15.9949)ENWGGATFDVAMR.F	496.236	0	2	5
			K.LFSMENWGGATF.D	1358.6	0	2	2
			K.LFSMENWGGATFDVAM(15.9949)R.F	1774.77	0	2	5
[truncated: 2,298 more rows]

## Sheet: 4j (10 µM) rep 1
Uniprot ID	description	symbol	sequence	mass	median ratio	charge	segment
P02538	KRT6A Keratin, type II cytoskeletal 6A	KRT6A			0.14	2	4
			K.NKYEDEINKR.T	1307.65	0.14	2	4
			K.ADTLTDEINFLR.A	1406.7	0	2	2
			K.ADTLTDEINFLR.A	1406.7	0	2	3
			K.DVDAAYM(15.9949)NK.V	783.311	0	2	2
			K.DVDAAYMNK.V	1025.45	0	2	2
			K.FASFIDK.V	826.423	0	2	3
			K.LALDVEIATYR.K	1262.69	0	2	4
			K.YEELQVTAGR.H	1164.58	0	2	3
			R.AEAESWYQTK.Y	1211.55	0	2	3
			R.ALYDAELSQM(15.9949)QTH.I	1139.52	0	2	2
			R.ALYDAELSQMQTH.I	1505.68	0	2	2
			R.ALYDAELSQMQTHISDTSVVLSM(15.9949)DNNR.N	2539.2	0	3	4
			R.GRLDSELR.G	944.504	0	2	3
			R.ISIGGGSCAISGGYGSR.A	1597.75	0	2	3
			R.LLKEYQELMNVK.L	1506.81	0	3	4
			R.NLDLDSIIAEVK.A	1328.72	0	2	3
			R.QLDSIVGER.G	1015.53	0	2	3
			R.QNLEPLFEQYINNLR.R	1890.97	0	2	3
			R.QNLEPLFEQYINNLR.R	1890.97	0	2	4
			R.QNLEPLFEQYINNLR.R	1890.97	0	2	5
			R.QNLEPLFEQYINNLR.R	1890.97	0	3	3
			R.QNLEPLFEQYINNLR.R	1890.97	0	3	4
			R.SGFSSVSVSR.S	1011.5	0	2	3
			R.SLYGLGGSKR.I	1036.57	0	2	5
			R.SRAEAESWYQTK.Y	1454.68	0	2	3
			R.TAAENEFVTLK.K	1221.62	0	2	3
P13647	KRT5 Keratin, type II cytoskeletal 5	KRT5			0.14	2	4
			K.NKYEDEINKR.T	1307.65	0.14	2	4
			K.DVDAAYM(15.9949)NK.V	783.311	0	2	2
			K.DVDAAYMNK.V	1025.45	0	2	2
			K.FASFIDK.V	826.423	0	2	3
			K.LAELEEALQK.A	1142.62	0	2	3
			K.LALDVEIATYR.K	1262.69	0	2	4
			R.EYQELMNTK.L	1154.53	0	2	3
			R.GRLDSELR.N	944.504	0	2	3
			R.ISISTSGGSFR.N	1110.57	0	2	3
			R.NLDLDSIIAEVK.A	1328.72	0	2	3
			R.NMQDLVEDFK.N	1237.56	0	2	3
			R.QLDSIVGER.G	1015.53	0	2	3
			R.QNLEPLFEQYINNLR.R	1890.97	0	2	3
			R.QNLEPLFEQYINNLR.R	1890.97	0	2	4
			R.QNLEPLFEQYINNLR.R	1890.97	0	2	5
			R.QNLEPLFEQYINNLR.R	1890.97	0	3	3
			R.QNLEPLFEQYINNLR.R	1890.97	0	3	4
			R.VSLAGACGVGGYGSR.S	1409.67	0	2	3
P02533	KRT14 Keratin, type I cytoskeletal 14	KRT14			0.15	2	3
			R.LAADDFR.T	806.392	0.15	2	3
			K.ASLENSLEETK.G	1219.59	0	2	2
			K.DAEEWFFTK.T	1171.52	0	2	2
			K.DYSPYFK.T	918.412	0	2	2
			K.ILTATVDNANVLLQIDNAR.L	2054.12	0	2	4
			K.IRDWYQR.Q	1035.53	0	2	5
			K.TRLEQEIATYR.R	1378.72	0	2	4
			K.VTM(15.9949)QNLNDR.L	349.167	0	2	3
			K.VTMQNLNDR.L	1089.52	0	2	3
			R.ALEEANADLEVK.I	1300.65	0	2	2
			R.APSTYGGGLSVSSSR.F	1424.69	0	2	3
			R.EVATNSELVQSGK.S	1360.68	0	2	2
			R.GQVGGDVNVEM(15.9949)DAAPGVDLSR.I	1103.49	0	2	2
			R.LEQEIATYR.R	1121.57	0	2	3
			R.LLEGEDAHLSSSQFSSGSQSSR.D	2309.06	0	2	3
			R.LLEGEDAHLSSSQFSSGSQSSR.D	2309.06	0	3	3
			R.MSVEADINGLR.R	1203.59	0	2	4
P13645	KRT10 Keratin, type I cytoskeletal 10	KRT10			0.15	2	3
			R.LAADDFR.L	806.392	0.15	2	3
			K.ADLEM(15.9949)QIESLTEELAYLK.K	577.242	0	2	3
			K.ADLEM(15.9949)QIESLTEELAYLK.K	577.242	0	3	3
			K.ADLEMQIESLTEELAYLK.K	2096.04	0	2	3
			K.ADLEMQIESLTEELAYLK.K	2096.04	0	2	4
			K.ADLEMQIESLTEELAYLKK.N	2224.14	0	3	5
			K.DAEAWFNEK.S	1108.48	0	2	2
			K.ELTTEIDNNIEQISSYK.S	1996.97	0	2	2
			K.ELTTEIDNNIEQISSYK.S	1996.97	0	2	3
			K.GSLGGGFSSGGFSGGSFSR.G	1706.76	0	2	3
			K.IKEWYEK.H	994.512	0	2	4
			K.IRLENEIQTYR.S	1433.76	0	2	4
			K.IRLENEIQTYR.S	1433.76	0	3	4
			K.NQILNLTTDNANILLQIDNAR.L	2367.26	0	2	4
			K.NQILNLTTDNANILLQIDNAR.L	2367.26	0	2	5
			K.NQILNLTTDNANILLQIDNAR.L	2367.26	0	3	3
			K.NQILNLTTDNANILLQIDNAR.L	2367.26	0	3	4
			K.NQILNLTTDNANILLQIDNAR.L	2367.26	0	3	5
			K.QSLEASLAETEGR.Y	1389.67	0	2	3
			K.SKELTTEIDNNIEQISSYK.S	2212.09	0	2	3
			K.SKELTTEIDNNIEQISSYK.S	2212.09	0	3	3
			K.SSSSGSVGESSSK.G	1184.52	0	2	3
			K.VTM(15.9949)QNLNDR.L	349.167	0	2	3
			K.VTMQNLNDR.L	1089.52	0	2	3
			R.AETECQNTEYQQLLDIK.I	2082.96	0	2	2
			R.ALEESNYELEGK.I	1380.64	0	2	2
			R.GSSGGGCFGGSSGGYGGLGGFGGGSFR.G	2342.98	0	2	3
			R.GSSGGGCFGGSSGGYGGLGGFGGGSFR.G	2342.98	0	2	4
			R.LKYENEVALR.Q	1233.67	0	2	3
			R.LKYENEVALR.Q	1233.67	0	2	4
			R.NVQALEIELQSQLALK.Q	1796	0	2	4
			R.NVSTGDVNVEM(15.9949)NAAPGVDLTQLLNNMR.S	1163.51	0	2	3
			R.NVSTGDVNVEM(15.9949)NAAPGVDLTQLLNNMR.S	1163.51	0	2	4
			R.NVSTGDVNVEM(15.9949)NAAPGVDLTQLLNNMR.S	1163.51	0	3	3
			R.NVSTGDVNVEM(15.9949)NAAPGVDLTQLLNNMR.S	1163.51	0	3	4
			R.NVSTGDVNVEMNAAPGVDLTQLLNNM(15.9949)R.S	2716.29	0	2	3
			R.NVSTGDVNVEMNAAPGVDLTQLLNNM(15.9949)R.S	2716.29	0	2	4
			R.NVSTGDVNVEMNAAPGVDLTQLLNNM(15.9949)R.S	2716.29	0	3	3
			R.NVSTGDVNVEMNAAPGVDLTQLLNNMR.S	2872.39	0	2	3
			R.NVSTGDVNVEMNAAPGVDLTQLLNNMR.S	2872.39	0	2	4
			R.NVSTGDVNVEMNAAPGVDLTQLLNNMR.S	2872.39	0	2	5
			R.NVSTGDVNVEMNAAPGVDLTQLLNNMR.S	2872.39	0	3	3
			R.NVSTGDVNVEMNAAPGVDLTQLLNNMR.S	2872.39	0	3	4
			R.SLLEGEGSSGGGGR.G	1261.59	0	2	3
			R.YCVQLSQIQAQISALEEQLQQIR.A	2746.42	0	2	5
P08779	KRT16 Keratin, type I cytoskeletal 16	KRT16			0.26	2	23
			R.LAADDFR.T	806.392	0.15	2	3
			R.TDLEMQIEGLK.E	1275.64	0.36	2	2
			K.ASLENSLEETK.G	1219.59	0	2	2
			K.DYSPYFK.T	918.412	0	2	2
			K.IIAATIENAQPILQIDNAR.L	2064.14	0	2	3
			K.IIAATIENAQPILQIDNAR.L	2064.14	0	3	3
			K.IIAATIENAQPILQIDNAR.L	2064.14	0	3	4
			K.IRDWYQR.Q	1035.53	0	2	5
			K.TEELNKEVASNSELVQSSR.S	2120.04	0	2	3
			K.TRLEQEIATYR.R	1378.72	0	2	4
			K.VTM(15.9949)QNLNDR.L	349.167	0	2	3
			K.VTMQNLNDR.L	1089.52	0	2	3
			R.ALEEANADLEVK.I	1300.65	0	2	2
			R.APSTYGGGLSVSSR.F	1337.66	0	2	3
			R.CEMEQQSQEYQILLDVK.T	2140.99	0	2	2
			R.CEMEQQSQEYQILLDVK.T	2140.99	0	2	3
			R.CEMEQQSQEYQILLDVK.T	2140.99	0	2	4
			R.DAETWFLSK.T	1095.52	0	2	2
			R.GQTGGDVNVEM(15.9949)DAAPGVDLSR.I	1105.47	0	2	2
			R.GQTGGDVNVEMDAAPGVDLSR.I	2087.96	0	2	2
			R.GQTGGDVNVEMDAAPGVDLSR.I	2087.96	0	2	3
			R.GQTGGDVNVEMDAAPGVDLSR.I	2087.96	0	2	4
			R.LEQEIATYR.R	1121.57	0	2	3
			R.LLEGEDAHLSSQQASGQS.Y	1855.85	0	2	2
			R.LLEGEDAHLSSQQASGQSY.S	2019.92	0	2	2
			R.LLEGEDAHLSSQQASGQSYSSR.E	2350.09	0	2	3
			R.LLEGEDAHLSSQQASGQSYSSR.E	2350.09	0	3	3
			R.TDLEM(15.9949)QIEGLKEELAYLR.K	607.252	0	3	4
			R.TDLEMQIEGLKEELAYLR.K	2151.1	0	3	4
			R.TDLEMQIEGLKEELAYLR.K	2151.1	0	3	5
			R.YCM(15.9949)QLSQIQGLIGSVEEQLAQLR.C	472.145	0	3	5
Q04695	KRT17 Keratin, type I cytoskeletal 17	KRT17			0.52	2	3
			R.LAADDFR.T	806.392	0.15	2	3
			R.TKFETEQALR.L	1221.64	0.89	2	3
			K.IRDWYQR.Q	1035.53	0	2	5
			K.TRLEQEIATYR.R	1378.72	0	2	4
			R.ALEEANTELEVK.I	1344.68	0	2	2
			R.EVATNSELVQSGK.S	1360.68	0	2	2
			R.LEQEIATYR.R	1121.57	0	2	3
P43251	BTD Biotinidase	BTD			0.59	23	345
			K.VDLITFDTPFAGR.F	1450.75	0.67	2	3
			R.GDMFLVANLGTK.E	1264.65	0.6	2	3
			R.GDMFLVANLGTK.E	1264.65	0.64	2	4
			R.LSCMAIR.G	849.42	0.58	2	3
			R.LSSGLVTAALYGR.L	1306.72	0.63	2	4
			R.QEALELMNQNLDIYEQQVMTAAQK.D	2808.35	0.53	3	3
			R.QEALELMNQNLDIYEQQVMTAAQK.D	2808.35	0.69	3	4
			R.TSIYPFLDFMPSPQVVR.W	1997.02	0.56	2	3
			R.TSIYPFLDFMPSPQVVR.W	1997.02	0.55	2	4
			R.TSIYPFLDFMPSPQVVR.W	1997.02	0.53	2	5
			R.GDM(15.9949)FLVANLGTK.E	321.099	0	2	3
			R.QEALELMNQNLDIYEQQVM(15.9949)TAAQK.D	2309.07	0	3	3
			R.TSIYPFLDFM(15.9949)PSPQVVR.W	1232.58	0	2	3
			R.TSIYPFLDFM(15.9949)PSPQVVR.W	1232.58	0	2	4
			R.TSIYPFLDFMPSPQVVR.W	1997.02	0	3	3
Q6UWW8	CES3 Carboxylesterase 3	CES3			0.63	2	5
			R.FSAPHPAQPWEGVR.D	1577.77	0.63	2	5
			K.ADHGAEGAFVFGGPFLMDESSR.L	2297.03	0	3	3
			K.EGEELVLSK.K	1002.52	0	2	2
			R.EAWMQFWSETLPSK.I	1738.8	0	2	3
			R.EAWMQFWSETLPSK.I	1738.8	0	2	4
P11586	MTHFD1 C-1-tetrahydrofolate synthase, cytoplasmic	MTHFD1			0.65	2	2
			K.TDTESELDLISR.L	1377.66	0.65	2	2
			K.TDPTTLTDEEINR.F	1503.71	0	2	2
P62314	SNRPD1 Small nuclear ribonucleoprotein Sm D1	SNRPD1			0.66	2	4
			K.NREPVQLETLSIR.G	1553.85	0.66	2	4
			R.YFILPDSLPLDTLLVDVEPK.V	2287.24	0	2	5
Q9Y6Y8	SEC23IP SEC23-interacting protein	SEC23IP			0.66	23	25
			R.IDENYSLPTCK.G	1338.61	0.8	2	2
			R.RLEFPSGETIVMHNPK.V	1854.95	0.51	3	5
			K.DMASLPSESNEPK.R	1403.62	0	2	2
			K.GFFNIYHPLDPVAYR.L	1808.91	0	3	5
			K.IANFVEHK.A	956.508	0	2	4
P04264	KRT1 Keratin, type II cytoskeletal 1	KRT1			0.68	2	34
			R.NKYEDEINKR.T	1307.65	0.14	2	4
			T.LLEGEESR.M	931.461	1.22	2	3
			K.AEAESLYQSK.Y	1124.54	0	2	2
			K.DVDGAYM(15.9949)TK.V	769.295	0	2	2
			K.DVDGAYMTK.V	998.438	0	2	2
			K.KQISNLQQSISDAEQR.G	1843.94	0	2	4
			K.LNDLEDALQQAK.E	1356.69	0	2	2
			K.NKLNDLEDALQQAK.E	1598.83	0	2	3
			K.NKLNDLEDALQQAK.E	1598.83	0	3	3
			K.NMQDMVEDYR.N	1299.52	0	2	2
			K.NMQDMVEDYR.N	1299.52	0	2	3
			K.QISNLQQSISDAEQR.G	1715.84	0	2	3
			K.SKAEAESLYQSK.Y	1339.66	0	2	3
			K.SKAEAESLYQSKYEELQITAGR.H	2501.25	0	3	4
			K.SLNNQFASFIDKVR.F	1637.85	0	2	4
			K.SLNNQFASFIDKVR.F	1637.85	0	3	4
			K.WELLQQVDTSTR.T	1474.74	0	2	4
			K.YEELQITAGR.H	1178.59	0	2	3
			K.YEELQITAGR.H	1178.59	0	2	4
			Q.FASFIDK.V	826.423	0	2	3
			R.DYQELM(15.9949)NTK.L	797.327	0	2	2
			R.DYQELMNTK.L	1140.51	0	2	2
			R.FSSCGGGGGSFGAGGGFGSR.S	1764.73	0	2	3
			R.GSYGSGGSSYGSGGGSYGSGGGGGGHGSYGSGSSSGGYR.G	3312.3	0	3	4
			R.LLRDYQELMNTK.L	1522.78	0	2	4
			R.LLRDYQELMNTK.L	1522.78	0	3	4
			R.LRSEIDNVKK.Q	1200.68	0	2	4
			R.M(15.9949)SGECAPNVSVSVSTSHTTISGGGSR.G	149.051	0	3	3
			R.SGGGFSSGSAGIINYQR.R	1656.79	0	2	3
			R.SLDLDSIIAEVK.A	1301.71	0	2	2
			R.SLDLDSIIAEVK.A	1301.71	0	2	3
			R.SLDLDSIIAEVK.A	1301.71	0	2	4
			R.SLVNLGGSK.S	873.492	0	2	3
			R.SLVNLGGSKSISISVAR.G	1686.96	0	2	5
			R.SLVNLGGSKSISISVAR.G	1686.96	0	3	5
			R.THNLEPYFESFINNLR.R	1993.97	0	2	5
			R.THNLEPYFESFINNLR.R	1993.97	0	3	5
			R.TLLEGEESR.M	1032.51	0	2	3
			R.TNAENEFVTIK.K	1264.63	0	2	3
			R.TNAENEFVTIKK.D	1392.72	0	2	3
P23141	CES1 Liver carboxylesterase 1	CES1			0.69	23	2345
			K.AGQLLSELFTNR.K	1347.71	0.79	2	3
			K.FWANFAR.N	910.445	0.64	2	4
			K.TEEELLETTLK.M	1304.67	0.69	2	2
			K.TVIGDHGDELFSVFGAPFLK.E	2149.09	0.57	2	5
			K.TVIGDHGDELFSVFGAPFLK.E	2149.09	0.67	3	4
			R.DAGAPTYMYEFQYR.P	1710.73	0.67	2	2
			R.ESQPLLGTVIDGMLLLK.T	1827.03	0.73	2	5
			R.FTPPQPAEPWSFVK.N	1629.82	0.69	2	4
			R.GNWGHLDQVAALR.W	1435.73	0.73	2	4
			R.LGIWGFFSTGDEHSR.G	1707.8	0.87	2	5
			R.NFHTVPYMVGINK.Q	1518.77	0.76	2	5
			K.EGASEEEIR.L	1018.46	0	2	2
			K.EVAFWTNLFAK.K	1324.68	0	2	3
			K.EVAFWTNLFAK.K	1324.68	0	2	4
			K.EVAFWTNLFAK.K	1324.68	0	2	5
			K.LSEDCLYLNIYTPADLTK.K	2129.04	0	2	4
			R.DAGAPTYMYEFQYRPSFSSDMKPK.T	2816.27	0	3	4
			R.LGIWGFFSTGDEHSR.G	1707.8	0	3	5
			R.NGNPNGEGLPHWPEYNQK.E	2050.93	0	2	4
			R.QKTEEELLETTLK.M	1560.82	0	2	3
P11150	LIPC Hepatic triacylglycerol lipase	LIPC			0.7	23	345
			R.FLLFGETNQGCQIR.I	1681.82	0.91	2	3
			R.HIAQHGFNAITQTIK.C	1677.9	0.77	2	5
			R.LSPDDANFVDAIHTFTR.E	1918.93	0.61	3	4
			R.WLEESVQLSR.S	1245.64	0.63	2	3
			K.RLFLVTR.A	903.565	0	2	5
P50395	GDI2 Rab GDP dissociation inhibitor beta	GDI2			0.7	2	2
			R.TDDYLDQPCYETINR.I	1901.81	0.7	2	2
			K.DLGTESQIFISR.T	1364.69	0	2	2
Q14697	GANAB Neutral alpha-glucosidase AB	GANAB			0.7	2	5
			R.VVIIGAGKPAAVVLQTK.G	1663.04	0.7	2	5
			R.DENSVELTMAEGPYK.I	1681.75	0	2	2
P18283	GPX2 Glutathione peroxidase 2	GPX2			0.72	2	25
			K.YVRPGGGYQPTFTLVQK.C	1911.01	0.54	2	5
			R.DFTQLNELQCR.F	1422.66	0.89	2	2
			K.LIIWSPVR.R	982.596	0	2	4
			K.YVRPGGGYQPTFTLVQK.C	1911.01	0	3	5
Q9Y277	VDAC3 Voltage-dependent anion-selective channel protein	VDAC3			0.75	3	5
			K.VNNASLIGLGYTQTLRPGVK.L	2101.17	0.75	3	5
			K.LTLDTIFVPNTGKK.S	1545.88	0	2	4
			K.VNNASLIGLGYTQTLRPGVK.L	2101.17	0	2	5
P12956	XRCC6 X-ray repair cross-complementing protein 6	XRCC6			0.76	2	2
			K.TEGDEEAEEEQEENLEASGDYK.Y	2500.99	0.76	2	2
			R.DIISIAEDEDLR.V	1387.68	0	2	2
Q99497	PARK7 Protein DJ-1	PARK7			0.76	2	24
			K.DGLILTSR.G	873.492	0.85	2	2
			K.VTVAGLAGKDPVQCSR.D	1656.86	0.67	2	4
Q9BSH5	HDHD3 Haloacid dehalogenase-like hydrolase domain-contai	HDHD3			0.76	23	35
			K.DFSHPCTWQVLDGAEDTLR.E	2247.01	0.76	3	3
			R.AQSHSFPNYGLSHGLTSR.Q	1958.94	0.76	3	5
			R.AVGMHSFLVVGPQALDPVVR.D	2092.13	0.75	3	5
			R.LEGILGGLGLR.E	1096.66	0.88	2	3
			R.LRHPLGEAYATK.A	1354.74	0.68	2	5
			K.EHILPSLAHLLPALDCLEGSTPGL.-	2553.33	0	3	5
			R.AQSHSFPNYGLSHGLTSR.Q	1958.94	0	2	5
			R.RLEGILGGLGLR.E	1252.76	0	2	5
P27635	RPL10 60S ribosomal protein L10	RPL10			0.77	2	2
			K.FNADEFEDMVAEK.R	1543.65	0.77	2	2
			K.FNADEFEDM(15.9949)VAEK.R	1116.41	0	2	2
P04406	GAPDH Glyceraldehyde-3-phosphate dehydrogenase	GAPDH			0.78	23	345
			K.LISWYDNEFGYSNR.V	1762.8	0.76	2	3
			K.LVINGNPITIFQER.D	1612.89	0.58	2	3
			K.VDIVAINDPFIDLNYMVYMFQYDSTHGK.F	3309.56	1.17	3	5
			R.VPTANVSVVDLTCR.L	1529.79	0.78	2	3
			R.VVDLMAHMASK.E	1200.6	1.12	2	4
			K.LVINGNPITIFQER.D	1612.89	0	2	4
			R.VIISAPSADAPMFVMGVNHEK.Y	2213.11	0	2	4
P11021	HSPA5 78 kDa glucose-regulated protein	HSPA5			0.78	2	2
			K.ELEEIVQPIISK.L	1396.78	0.78	2	2
			K.VTHAVVTVPAYFNDAQR.Q	1887.97	0	3	4
P68366	TUBA4A Tubulin alpha-4A chain	TUBA4A			0.78	23	2345
			K.AYHEQLSVAEITNACFEPANQMVK.C	2750.29	0.67	3	3
			K.VGINYQPPTVVPGGDLAK.V	1824.98	0.74	2	3
			K.YMACCLLYR.G	1248.55	1.05	2	3
			R.AVCMLSNTTAIAEAWAR.L	1863.9	0.79	2	3
			R.AVCMLSNTTAIAEAWAR.L	1863.9	0.74	2	4
			R.AVCMLSNTTAIAEAWAR.L	1863.9	0.89	3	3
			R.AVFVDLEPTVIDEIR.N	1714.91	0.67	2	3
			R.EDMAALEK.D	905.416	0.8	2	2
			R.FDGALNVDLTEFQTNLVPYPR.I	2409.2	0.81	2	5
			R.IHFPLATYAPVISAEK.A	1756.96	0.6	2	5
			R.IHFPLATYAPVISAEK.A	1756.96	0.61	3	5
			R.NLDIERPTYTNLNR.L	1717.87	0.76	2	3
			R.QLFHPEQLITGKEDAANNYAR.G	2415.2	0.98	3	4
			R.SIQFVDWCPTGFK.V	1583.74	0.88	2	3
			K.AYHEQLSVAEITNACFEPANQMVK.C	2750.29	0	3	4
			K.EDAANNYAR.G	1022.44	0	2	2
			K.TIGGGDDSFTTFFCETGAGK.H	2067.89	0	2	3
			K.YM(15.9949)ACCLLYR.G	312.114	0	2	3
			R.AFVHWYVGEGMEEGEFSEAR.E	2330.01	0	2	5
			R.FDGALNVDLTEFQTNLVPYPR.I	2409.2	0	2	3
			R.FDGALNVDLTEFQTNLVPYPR.I	2409.2	0	2	4
			R.NLDIERPTYTNLNR.L	1717.87	0	3	3
Q71U36	TUBA1A Tubulin alpha-1A chain	TUBA1A			0.78	23	2345
			K.AYHEQLSVAEITNACFEPANQMVK.C	2750.29	0.67	3	3
			K.DVNAAIATIK.T	1014.57	0.86	2	2
			K.EIIDLVLDR.I	1084.61	0.81	2	3
			K.TIGGGDDSFNTFFSETGAGK.H	2007.89	0.78	2	2
			K.TIGGGDDSFNTFFSETGAGK.H	2007.89	0.78	2	3
			K.VGINYQPPTVVPGGDLAK.V	1824.98	0.74	2	3
			K.YMACCLLYR.G	1248.55	1.05	2	3
			R.AVCMLSNTTAIAEAWAR.L	1863.9	0.79	2	3
			R.AVCMLSNTTAIAEAWAR.L	1863.9	0.74	2	4
			R.AVCMLSNTTAIAEAWAR.L	1863.9	0.89	3	3
			R.AVFVDLEPTVIDEVR.T	1700.9	0.77	2	3
			R.AVFVDLEPTVIDEVR.T	1700.9	0.59	2	4
			R.AVFVDLEPTVIDEVR.T	1700.9	0.69	3	3
			R.EDMAALEK.D	905.416	0.8	2	2
			R.FDGALNVDLTEFQTNLVPYPR.I	2409.2	0.81	2	5
			R.IHFPLATYAPVISAEK.A	1756.96	0.6	2	5
			R.IHFPLATYAPVISAEK.A	1756.96	0.61	3	5
			R.NLDIERPTYTNLNR.L	1717.87	0.76	2	3
			R.QLFHPEQLITGKEDAANNYAR.G	2415.2	0.98	3	4
			K.AYHEQLSVAEITNACFEPANQMVK.C	2750.29	0	3	4
			K.DYEEVGVDSVEGEGEEEGEEY.-	2348.9	0	2	1
			K.EDAANNYAR.G	1022.44	0	2	2
			K.YM(15.9949)ACCLLYR.G	312.114	0	2	3
			R.AFVHWYVGEGMEEGEFSEAR.E	2330.01	0	2	5
			R.FDGALNVDLTEFQTNLVPYPR.I	2409.2	0	2	3
			R.FDGALNVDLTEFQTNLVPYPR.I	2409.2	0	2	4
			R.NLDIERPTYTNLNR.L	1717.87	0	3	3
B4DLN1	SLC25A10 cDNA FLJ60124, highly similar to Mitochondrial dic	SLC25A10			0.8	2	4
			K.LGPLAFYK.G	907.517	1.01	2	4
			R.NYAHALDGLYR.V	1291.63	0.6	2	4
Q5JUR7	TEX30 Testis-expressed sequence 30 protein	TEX30			0.8	23	345
			K.EINTQILFWIQEITEMDKK.C	2379.22	0.74	2	5
			K.GLNIVHR.I	807.471	0.87	2	5
			K.LAGVFLGGR.S	888.518	0.83	2	4
			K.LLDAVCLVPNK.S	1240.68	0.8	2	3
			K.LRDEDLFR.L	1062.55	0.78	2	3
			K.SVLNYLK.T	835.48	0.84	2	3
			R.AAASVMCHIEPDDGDDFVR.G	2104.9	0.84	2	3
			R.AAASVMCHIEPDDGDDFVR.G	2104.9	0.86	2	4
			R.AAASVMCHIEPDDGDDFVR.G	2104.9	0.78	3	3
			R.GLICISYPLHHPK.Q	1533.81	0.81	2	5
			R.GLICISYPLHHPK.Q	1533.81	0.78	3	5
			R.LKEPVLFVSGSADEMCEK.N	2038.98	0.74	2	3
			R.LKEPVLFVSGSADEMCEK.N	2038.98	0.85	2	4
			R.LKEPVLFVSGSADEMCEK.N	2038.98	0.77	3	3
			K.EINTQILFWIQEITEM(15.9949)DKK.C	2008.01	0	2	5
			K.EPVLFVSGSADEMCEK.N	1796.8	0	2	2
			K.LRDEDLFR.L	1062.55	0	2	4
			R.LKEPVLFVSGSADEM(15.9949)CEK.N	1620.81	0	2	3
			R.LKEPVLFVSGSADEM(15.9949)CEK.N	1620.81	0	2	4
Q9UBX3	SLC25A10 Mitochondrial dicarboxylate carrier	SLC25A10			0.8	2	4
			K.LGPLAFYK.G	907.517	1.01	2	4
			R.NYAHALDGLYR.V	1291.63	0.6	2	4
O00748	CES2 Cocaine esterase	CES2			0.81	23	2345
			K.ADHGDELPFVFR.S	1401.67	0.89	3	3
			K.FTEEEEQLSR.K	1266.57	0.77	2	2
			K.HATGNWGYLDQVAALR.W	1770.88	0.86	3	4
			K.MIPGVVDGVFLPR.H	1398.77	0.75	2	3
			K.NIRPPHMK.A	991.539	0.75	2	5
			K.YWANFAR.N	926.44	0.85	2	4
			R.APVYFYEFQHQPSWLK.N	2040	0.81	2	5
			R.APVYFYEFQHQPSWLK.N	2040	0.81	3	5
			R.FAPPEPPESWSGVR.D	1554.75	0.46	2	3
			R.HPQELLASADFQPVPSIVGVNNNEFGWLIPK.V	3417.76	0.72	3	5
			R.LGVLGFFSTGDK.H	1239.65	0.96	2	3
			R.LGVLGFFSTGDK.H	1239.65	0.9	2	4
			R.LGVLGFFSTGDK.H	1239.65	0.76	2	5
			R.TTHTGQVLGSLVHVK.G	1575.87	0.89	2	5
			R.TTHTGQVLGSLVHVK.G	1575.87	20	3	5
			K.HATGNWGYLDQVAALR.W	1770.88	0	2	4
			K.IQELEEPEER.H	1270.6	0	2	2
			K.MIPGVVDGVFLPR.H	1398.77	0	2	4
			K.MIPGVVDGVFLPR.H	1398.77	0	3	3
			K.SKEEILAINKPFK.M	1515.87	0	2	5
			R.EEYIGDNGDPQTLQAQFQEMMADSMFVIPALQVAHFQCSR.A	4603.08	0	3	5
			R.NGNPNGEGLPHWPLFDQEEQYLQLNLQPAVGR.A	3631.77	0	3	5
Q7KZF4	SND1 Staphylococcal nuclease domain-containing protein	SND1			0.82	2	2
			K.DTPDEPWAFPAR.E	1400.64	0.82	2	2
			R.ADDADEFGYSR.-	1244.49	0	2	2
Q92945	KHSRP Far upstream element-binding protein 2	KHSRP			0.82	23	234
			K.DAFADAVQR.A	991.472	0.85	2	2
			R.GGPPGQFHDNANGGQNGTVQEIMIPAGK.A	2791.32	0.68	3	4
			R.IINDLLQSLR.S	1183.69	0.82	2	3
			R.SVSLTGAPESVQK.A	1301.68	0	2	3
P63244	GNB2L1 Guanine nucleotide-binding protein subunit beta-2-	GNB2L1			0.83	23	25
			K.DGQAMLWDLNEGK.H	1475.67	0.83	2	2
			K.TNHIGHTGYLNTVTVSPDGSLCASGGK.D	2743.31	0.82	3	5
			R.DETNYGIPQR.A	1191.55	0.96	2	2
			K.DVLSVAFSSDNR.Q	1308.63	0	2	2
P06733	ENO1 Alpha-enolase	ENO1			0.84	2	2
			K.DATNVGDEGGFAPNILENK.E	1960.92	0.84	2	2
			K.LAMQEFMILPVGAANFR.E	1907.98	0	2	3
			K.LAMQEFMILPVGAANFR.E	1907.98	0	2	4
			R.AAVPSGASTGIYEALELR.D	1803.94	0	2	3
			R.IGAEVYHNLK.N	1142.61	0	2	4
			R.YISPDQLADLYK.S	1424.72	0	2	3
P28062	PSMB8 Proteasome subunit beta type-8	PSMB8			0.84	23	345
			F.STGSGNTYAYGVMDSGYRPNLSPEEAYDLGR.R	3327.48	0.8	3	3
			K.GPGLYYVDEHGTR.L	1462.68	1.14	3	3
			K.LLSNMMCQYR.G	1314.59	0.84	2	3
			K.VESTDVSDLLHQYR.E	1660.81	0.86	2	3
			K.VESTDVSDLLHQYR.E	1660.81	0.83	3	3
			K.VIEINPYLLGTMSGCAADCQYWER.L	2846.29	1.39	2	3
			K.VIEINPYLLGTMSGCAADCQYWER.L	2846.29	0.84	2	4
			K.VIEINPYLLGTMSGCAADCQYWER.L	2846.29	0.86	2	5
			K.VIEINPYLLGTMSGCAADCQYWER.L	2846.29	0.79	3	3
			K.VIEINPYLLGTMSGCAADCQYWER.L	2846.29	0.84	3	4
			K.VIEINPYLLGTMSGCAADCQYWER.L	2846.29	0.84	3	5
			R.AIAYATHR.D	901.477	0.87	2	5
			R.ASAGSYISALR.V	1094.57	0.84	2	3
			R.DSYSGGVVNMYHMK.E	1586.69	0.83	2	3
			R.GMGLSMGSMICGWDK.K	1628.68	0.88	2	4
			R.GMGLSMGSMICGWDK.K	1628.68	0.9	2	5
			R.LSGNMFSTGSGNTYAYGVMDSGYRPNLSPEEAYDLGR.R	3977.77	0.77	3	3
			R.LSGNMFSTGSGNTYAYGVMDSGYRPNLSPEEAYDLGR.R	3977.77	0.74	3	4
			Y.LLGTMSGCAADCQYWER.L	2017.85	0.84	2	3
			K.KGPGLYYVDEHGTR.L	1590.78	0	2	5
			K.LLSNMM(15.9949)CQYR.G	707.335	0	2	3
			K.VIEINPYLLGTM(15.9949)SGCAADCQYWER.L	1361.73	0	2	3
			K.VIEINPYLLGTM(15.9949)SGCAADCQYWER.L	1361.73	0	3	3
			K.VIEINPYLLGTM(15.9949)SGCAADCQYWER.L	1361.73	0	3	4
			N.MFSTGSGNTYAYGVMDSGYRPNLSPEEAYDLGR.R	3606.59	0	3	3
			N.MFSTGSGNTYAYGVMDSGYRPNLSPEEAYDLGR.R	3606.59	0	3	4
			R.DSYSGGVVNM(15.9949)YHMK.E	1027.43	0	2	3
			R.GM(15.9949)GLSMGSMICGWDK.K	206.072	0	2	3
			R.GMGLSMGSM(15.9949)ICGWDK.K	869.345	0	2	3
			R.GMGLSMGSM(15.9949)ICGWDK.K	869.345	0	2	4
			R.GMGLSMGSM(15.9949)ICGWDK.K	869.345	0	2	5
			R.GMGLSMGSMICGWDK.K	1628.68	0	2	3
			R.LSGNM(15.9949)FSTGSGNTYAYGVMDSGYRPNLSPEEAYDLGR.R	520.231	0	3	3
			R.LSGNM(15.9949)FSTGSGNTYAYGVMDSGYRPNLSPEEAYDLGR.R	520.231	0	3	4
			R.LSGNMFSTGSGNTYAYGVM(15.9949)DSGYRPNLSPEEAYDLGR.R	1956.84	0	3	3
			R.LSGNMFSTGSGNTYAYGVM(15.9949)DSGYRPNLSPEEAYDLGR.R	1956.84	0	3	4
			Y.LLGTMSGCAADCQYWER.L	2017.85	0	2	4
Q8N8N7	PTGR2 Prostaglandin reductase 2	PTGR2			0.84	23	2345
			K.DKFEPGILQLSQWFK.E	1835.97	0.87	2	5
			K.DKFEPGILQLSQWFK.E	1835.97	0.79	3	5
			K.DVPYPPPLSPAIEAIQK.E	1834.99	0.8	2	3
			R.MEEVYLPDNINEGQVQVR.T	2133.02	0.79	2	2
			R.TLYLSVDPYMR.C	1356.67	1.02	2	3
			R.VVGICGTHEK.C	1098.55	0.92	2	4
			K.DKFEPGILQLSQWFK.E	1835.97	0	3	4
			K.IKETVINGLENMGAAFQSMMTGGNIGK.Q	2811.38	0	3	5
			K.TMVVSGAAGACGSVAGQIGHFLGCSR.V	2550.2	0	3	5
			R.M(15.9949)EEVYLPDNINEGQVQVR.T	149.051	0	2	2
			R.TLYLSVDPYMR.C	1356.67	0	2	4
			R.VVLNSRPGK.N	968.577	0	2	5
P07437	TUBB Tubulin beta chain	TUBB			0.85	23	2345
			K.EVDEQMLNVQNK.N	1445.68	0.85	2	2
			K.GHYTEGAELVDSVLDVVR.K	1958.98	0.81	3	3
			K.GHYTEGAELVDSVLDVVR.K	1958.98	0.88	3	4
			K.MAVTFIGNSTAIQELFK.R	1869.97	1.05	2	5
			K.NSSYFVEWIPNNVK.T	1695.83	0.83	2	3
			R.AILVDLEPGTMDSVR.S	1614.83	0.87	2	3
			R.ALTVPELTQQVFDAK.N	1658.89	0.57	2	3
			R.IMNTFSVVPSPK.V	1318.7	0.85	2	3
			R.ISVYYNEATGGK.Y	1300.63	1.08	2	3
			R.KLAVNMVPFPR.L	1270.72	0.73	2	5
			R.SGPFGQIFRPDNFVFGQSGAGNNWAK.G	2798.34	0.77	3	5
			R.YLTVAAVFR.G	1038.59	0.95	2	4
			K.GHYTEGAELVDSVLDVVR.K	1958.98	0	2	3
			K.GHYTEGAELVDSVLDVVR.K	1958.98	0	2	5
			K.LAVNM(15.9949)VPFPR.L	546.284	0	2	4
			K.LAVNMVPFPR.L	1142.63	0	2	4
			R.AILVDLEPGTMDSVR.S	1614.83	0	2	4
			R.IM(15.9949)NTFSVVPSPK.V	262.135	0	2	3
			R.ISEQFTAM(15.9949)FR.R	925.422	0	2	3
			R.ISEQFTAMFR.R	1228.59	0	2	3
			R.ISEQFTAMFR.R	1228.59	0	2	4
			R.YLTVAAVFR.G	1038.59	0	2	3
P37231	PPARG Peroxisome proliferator-activated receptor gamma	PPARG			0.85	2	245
			K.ASGFHYGVHACEGCK.G	1678.7	0.78	2	5
			K.DGVLISEGQGFMTR.E	1508.73	0.79	2	2
			K.HLYDSYIK.S	1037.52	1	2	4
			K.LLAEISSDIDQLNPESADLR.A	2199.11	0.94	2	4
			R.IFQGCQFR.S	1054.5	0.87	2	4
			R.KPFGDFMEPK.F	1194.57	0.68	2	4
			R.QIVTEHVQLLQVIK.K	1646.97	0.83	2	4
			R.SVEAVQEITEYAK.S	1465.73	0.88	2	2
			K.LLAEISSDIDQLNPESADLR.A	2199.11	0	2	3
			K.LNHPESSQLFAK.L	1369.7	0	2	4
			K.SPFVIYDMNSLMMGEDK.I	1976.88	0	2	4
			K.TQLYNKPHEEPSNSLMAIECR.V	2517.18	0	3	4
			K.TTDKSPFVIYDMNSLMMGEDK.I	2422.09	0	3	4
			R.TDPVVADYK.Y	1006.5	0	2	2
P61353	RPL27 60S ribosomal protein L27	RPL27			0.86	2	5
			K.VYNYNHLMPTR.Y	1406.68	0.86	2	5
			K.NIDDGTSDRPYSHALVAGIDR.Y	2272.09	0	3	3
			R.YSVDIPLDK.T	1048.54	0	2	2
P62266	RPS23 40S ribosomal protein S23	RPS23			0.86	2	5
			R.KGHAVGDIPGVR.F	1204.67	0.86	2	5
			K.GHAVGDIPGVR.F	1076.57	0	2	4
			K.VANVSLLALYK.G	1189.71	0	2	3
Q99436	PSMB7 Proteasome subunit beta type-7	PSMB7			0.86	3	45
			K.LDFLRPYTVPNK.K	1461.8	0.8	3	4
			K.LDFLRPYTVPNKK.G	1589.89	0.92	3	5
O95870	ABHD16A Abhydrolase domain-containing protein 16A	ABHD16A			0.87	23	2345
			K.ALMPVLLQGQAR.L	1295.74	0.87	2	4
			K.DEIITTTVPEDIMSNR.G	1832.88	0.89	2	2
			K.DEIITTTVPEDIMSNR.G	1832.88	0.78	3	2
			K.KLPCQITSYLVAH.T	1528.81	0.81	2	5
			K.LLACDGNEIDTMFVDR.R	1867.84	0.89	2	2
			K.LLACDGNEIDTMFVDR.R	1867.84	0.91	2	3
			K.LLACDGNEIDTMFVDR.R	1867.84	0.8	2	4
			K.LLACDGNEIDTMFVDRR.G	2024.95	1.02	3	3
			K.LLSCVLGPR.L	1013.57	0.91	2	3
			K.LPCQITSYLVAHTLGR.R	1828.97	0.84	3	5
			R.APASVPETPTAVTAPHSSSWDTYYQPR.A	2916.38	0.85	2	3
			R.APASVPETPTAVTAPHSSSWDTYYQPR.A	2916.38	0.79	3	3
			R.APASVPETPTAVTAPHSSSWDTYYQPR.A	2916.38	0.74	3	4
			R.GVALLRPEPLHR.G	1356.8	0.82	2	5
			R.GVALLRPEPLHR.G	1356.8	0.87	3	5
			R.KGYLSLSK.V	894.518	0.91	2	5
			R.LVEECNGR.R	975.444	1.07	2	3
			R.MLYPGSVYLLQK.A	1410.76	0.82	2	3
			R.QFITILEATHR.N	1327.72	0.97	2	4
			R.QFITILEATHR.N	1327.72	0.93	3	4
			R.QHLNLNNAEQLCR.Y	1608.78	0.92	2	4
			R.QHLNLNNAEQLCR.Y	1608.78	0.83	3	4
			R.QLALFLAR.K	930.565	0.91	2	4
			R.QLANYNFDFR.S	1286.6	1.01	2	3
			R.QWLEASSQLEEASIYSR.W	1996.96	0.87	2	3
			R.QWLEASSQLEEASIYSR.W	1996.96	1.03	2	4
			R.RQLALFLAR.K	1086.67	0.88	2	5
			R.SWPVDFHWEEPSSR.K	1757.78	0.84	2	3
			R.SWPVDFHWEEPSSR.K	1757.78	0.9	2	4
			R.SYQAEHGPDFPWSVGEDMSADGR.R	2538.06	0.84	2	3
			R.SYQAEHGPDFPWSVGEDMSADGR.R	2538.06	0.76	3	3
			R.SYQAEHGPDFPWSVGEDMSADGRR.Q	2694.16	1	3	3
			R.TKDEIITTTVPEDIMSNR.G	2063.03	0.86	2	3
			R.TKDEIITTTVPEDIMSNR.G	2063.03	0.85	3	3
			R.WTNPQYR.Q	963.456	0.87	2	3
			R.YQGPVLLIR.R	1057.63	1.06	2	3
			R.YQGPVLLIR.R	1057.63	0.95	2	4
			K.DEIITTTVPEDIM(15.9949)SNR.G	1475.71	0	2	2
			K.LLACDGNEIDTM(15.9949)FVDR.R	1350.58	0	2	2
			K.LLACDGNEIDTM(15.9949)FVDRR.G	1350.58	0	3	3
			R.APASVPETPTAVTAPH.S	1544.78	0	2	3
			R.APASVPETPTAVTAPHSSSWDTY.Y	2372.1	0	2	3
			R.APASVPETPTAVTAPHSSSWDTYYQPR.A	2916.38	0	2	4
			R.GTADTLLNR.V	959.504	0	2	3
			R.QLALFLAR.K	930.565	0	2	3
			R.QWLEASSQLEEASIYSR.W	1996.96	0	2	5
			R.SYQAEHGPDFPWSVGEDMSADGRR.Q	2694.16	0	3	4
			R.WEVEEDWCLSVLR.S	1719.79	0	2	4
			R.WEVEEDWCLSVLR.S	1719.79	0	2	5
P14618	PKM Pyruvate kinase isozymes M1/M2	PKM			0.87	23	234
			K.DPVQEAWAEDVDLR.V	1641.76	0.84	2	2
			K.GADFLVTEVENGGSLGSK.K	1778.87	0.73	2	2
			K.IYVDDGLISLQVK.Q	1461.81	0.99	2	3
			K.IYVDDGLISLQVK.Q	1461.81	0.87	2	4
			R.AEGSDVANAVLDGADCIMLSGETAK.G	2494.14	0.96	2	3
			R.GDLGIEIPAEK.V	1140.6	0.78	2	2
			R.TATESFASDPILYRPVAVALDTK.G	2465.29	0.89	3	3
			K.KGVNLPGAAVDLPAVSEK.D	1763.98	0	3	4
			R.AEGSDVANAVLDGADCIMLSGETAK.G	2494.14	0	2	4
			R.AEGSDVANAVLDGADCIMLSGETAK.G	2494.14	0	3	3
			R.AGKPVICATQMLESMIK.K	1875.96	0	3	5
			R.EAEAAIYHLQLFEELR.R	1931.98	0	2	5
			R.LAPITSDPTEATAVGAVEASFK.C	2175.11	0	2	4
			R.LNFSHGTHEYHAETIK.N	1883.9	0	2	5
			R.LNFSHGTHEYHAETIK.N	1883.9	0	3	5
			R.NTGIICTIGPASR.S	1358.7	0	2	3
P35579	MYH9 Myosin-9	MYH9			0.87	2	2
			R.ELEDATETADAMNR.E	1564.67	0.87	2	2
			R.IAEFTTNLTEEEEK.S	1652.78	0	2	2
Q6V1X1	DPP8 Dipeptidyl peptidase 8	DPP8			0.87	23	2345
			K.DGGPQGFTQQPLRPNLVETSCPNIR.M	2781.37	0.82	3	4
			K.LSSPEDDPTCK.T	1247.53	0.8	2	2
			K.MGQIEIDDQVEGLQYLASR.Y	2165.05	0.75	2	3
			K.MGQIEIDDQVEGLQYLASR.Y	2165.05	0.87	2	4
			K.MSEIMIDAEGR.I	1250.56	1.03	2	3
			R.AGKPYDLQIYPQER.H	1676.85	0.82	2	3
			R.ENTLFYSEIPK.T	1339.67	0.97	2	3
			R.GYSHSCCISQHCDFFISK.Y	2232.92	1.01	2	5
			R.KYHGYMMAK.A	1127.53	0.91	2	5
			R.LTYVHNELANMEEDAR.S	1903.87	0.83	2	3
			R.RLTYVHNELANMEEDAR.S	2060.98	0.88	3	4
			R.YDFIDLDR.V	1055.49	0.86	2	2
			R.YSGYWWCPK.A	1245.53	1.01	2	3
			K.CPIKEEIAITSGEWEVLGR.H	2187.11	0	3	4
			K.ELIQPFEILFEGVEYIAR.A	2166.14	0	2	5
			K.MGQIEIDDQVEGLQYLASR.Y	2165.05	0	3	3
			R.ILYEENDESEVEIIHVTSPMLETR.R	2846.37	0	3	3
			R.VAIAGAPVTLWIFYDTGYTER.Y	2343.2	0	2	5
			R.YMGHPDQNEQGYYLGSVAMQAEK.F	2616.15	0	3	3
O75153	KIAA0664 Clustered mitochondria protein homolog	KIAA0664			0.88	23	2345
			K.ASDAFHFFQSGQAK.V	1539.71	0.93	2	4
			K.ASDAFHFFQSGQAK.V	1539.71	0.87	3	4
			K.AVGSISSTAFDIR.F	1322.68	0.97	2	3
			K.DAAAFLLSCQIPGLVK.D	1701.91	0.88	2	4
			K.DCMEHAVLPVDGATLAEVMR.Q	2214.03	1.09	3	3
			K.DFGGDVAAYVAPTNDLNGVR.T	2050.98	0.68	2	2
			K.ELAETIAADDGTDPR.S	1572.73	0.88	2	2
			K.SLDPSDAFNGVDCNSLSFLSVFTDGDLGDSGKR.K	3492.58	0.86	3	5
			K.VALSHHLVAR.V	1101.64	0.89	2	5
			K.VLELVLR.S	840.543	0.87	2	3
			R.DQEQSVIYGSIDFGK.T	1684.79	0.89	2	2
			R.DWKPLQCLK.V	1186.62	0.73	2	4
			R.DWNEELQTTR.E	1290.58	1.06	2	2
			R.HKPAFTEEDVLNIFPVVK.H	2083.12	0.88	3	5
			R.HQLDHVFK.I	1022.53	1.17	2	5
			R.LGYEEHIPGQTR.D	1398.69	0.89	2	3
			R.LHYIMGDYAEALSNQQK.A	1980.94	0.82	2	4
			R.LHYIMGDYAEALSNQQK.A	1980.94	0.85	3	4
			K.CLTQQAVALQR.T	1286.68	0	2	3
			K.DAAAFLLSCQIPGLVK.D	1701.91	0	2	3
			K.GLEMDPIDCTPPEYILPGSR.E	2260.06	0	2	3
			K.SEDPPGQEAGSEEEGSSASGLAK.V	2218.95	0	2	2
			K.VLTMSGWNPPPGNR.K	1524.75	0	2	4
			R.HYILDLLR.T	1041.6	0	2	4
			R.TYNAVDVEGLYTLGTVVVDYR.G	2347.18	0	2	5
P0CG48	UBC Polyubiquitin-C	UBC			0.88	2	24
			K.ESTLHLVLR.L	1066.61	0.92	2	4
			K.TITLEVEPSDTIENVK.A	1786.92	0.83	2	2
			R.TLSDYNIQK.E	1080.55	0	2	3
P62979	RPS27A Ubiquitin-40S ribosomal protein S27a	RPS27A			0.88	2	24
			K.ESTLHLVLR.L	1066.61	0.92	2	4
			K.TITLEVEPSDTIENVK.A	1786.92	0.83	2	2
			R.TLSDYNIQK.E	1080.55	0	2	3
P62987	UBA52 Ubiquitin-60S ribosomal protein L40	UBA52			0.88	2	24
			K.ESTLHLVLR.L	1066.61	0.92	2	4
			K.TITLEVEPSDTIENVK.A	1786.92	0.83	2	2
			R.TLSDYNIQK.E	1080.55	0	2	3
Q05469	LIPE Hormone-sensitive lipase	LIPE			0.88	23	2345
			K.HCALLGSTGER.I	1199.57	1.02	2	4
			K.NPFMSPLLAPDSMLK.S	1659.84	0.82	2	3
			K.NPFMSPLLAPDSMLK.S	1659.84	0.66	2	4
			R.EGQDSEELSSLIK.S	1433.69	0.97	2	2
			R.LLGVAHLFDLDPETPANGYR.S	2198.12	0.93	2	5
			R.VPDGIMAAYPATMLQPAASPSR.L	2244.11	0.86	2	3
			R.VVEDLPHGFLTLAALCR.E	1911.01	0.75	2	5
			R.VVEDLPHGFLTLAALCR.E	1911.01	0.91	3	5
			R.ALEECFFAYCWAIK.H	1807.81	0	2	5
			R.FAIDPELR.G	959.508	0	2	3
			R.ITQNLDVHFWK.A	1399.72	0	2	4
			R.LGASSWLNSFLELSGR.K	1735.89	0	2	5
			R.LLSLMDPLLPLSVLSK.C	1738.03	0	2	3
Q15758	SLC1A5 Neutral amino acid transporter B(0)	SLC1A5			0.88	2	34
			K.SELPLDPLPVPTEEGNPLLK.H	2158.16	0.73	2	3
			R.NIFPSNLVSAAFR.S	1434.76	1.04	2	4
			K.EVLDSFLDLAR.N	1276.67	0	2	3
			R.NIFPSNLVSAAFR.S	1434.76	0	2	3
Q8TB40	ABHD4 Abhydrolase domain-containing protein 4	ABHD4			0.88	2	345
			K.IWTVTVSPEQNDR.T	1543.76	0.91	2	3
			K.MQRPDSYVR.D	1150.56	0.92	2	4
			R.DPEGAEDEFVTSIETWR.E	1980.88	0.72	2	3
			R.TLHTFDLLGFGR.S	1375.72	0.57	2	5
			R.VAGPWGPGLVQR.F	1235.68	0.88	2	4
			K.FADFFEDDTISEYIYHCNAQNPSGETAFK.A	3417.47	0	3	5
			K.GASHHVYADQPHIFNAVVEEICDSVD.-	2909.31	0	3	5
			R.DPEGAEDEFVTSIETWR.E	1980.88	0	2	4
Q92876	KLK6 Kallikrein-6	KLK6			0.88	234	2345
			K.EKPGVYTNVCR.Y	1321.64	0.83	2	4
			K.KPNLQVFLGK.H	1142.68	0.84	2	5
			K.LSELIQPLPLER.D	1406.81	0.84	2	3
			K.LVHGGPCDK.T	981.47	0.86	2	4
			K.TADGDFPDTIQCAYIHLVSR.E	2279.07	0.61	2	4
			K.TADGDFPDTIQCAYIHLVSR.E	2279.07	1	2	5
			K.TADGDFPDTIQCAYIHLVSR.E	2279.07	0.91	3	3
			K.TADGDFPDTIQCAYIHLVSR.E	2279.07	0.89	3	4
			K.TADGDFPDTIQCAYIHLVSR.E	2279.07	0.85	3	5
			R.AVIHPDYDAASHDQDIMLLR.L	2280.1	0.85	4	3
			R.AVIHPDYDAASHDQDIMLLR.L	2280.1	0.88	4	4
			R.EECEHAYPGQITQNMLCAGDEK.Y	2580.08	0.9	2	3
			R.EECEHAYPGQITQNMLCAGDEK.Y	2580.08	0.91	3	3
			R.EECEHAYPGQITQNMLCAGDEK.Y	2580.08	1.01	3	4
			R.ESSQEQSSVVR.A	1234.58	1.4	2	2
			R.GLVSWGNIPCGSK.E	1373.68	0.89	2	3
			K.TADGDFPDTIQCAYIH.L	1822.78	0	2	2
			K.TADGDFPDTIQCAYIHLVSR.E	2279.07	0	2	3
			R.AVIHPDYDAASHDQDIM(15.9949)LLR.L	1897.83	0	2	3
			R.AVIHPDYDAASHDQDIM(15.9949)LLR.L	1897.83	0	2	4
			R.AVIHPDYDAASHDQDIM(15.9949)LLR.L	1897.83	0	3	3
			R.AVIHPDYDAASHDQDIM(15.9949)LLR.L	1897.83	0	3	4
			R.AVIHPDYDAASHDQDIM(15.9949)LLR.L	1897.83	0	4	3
			R.AVIHPDYDAASHDQDIM(15.9949)LLR.L	1897.83	0	4	4
			R.AVIHPDYDAASHDQDIMLLR.L	2280.1	0	2	3
			R.AVIHPDYDAASHDQDIMLLR.L	2280.1	0	2	4
			R.AVIHPDYDAASHDQDIMLLR.L	2280.1	0	3	3
			R.AVIHPDYDAASHDQDIMLLR.L	2280.1	0	3	4
			R.ESSQEQSSVVR.A	1234.58	0	2	3
Q96LJ7	DHRS1 Dehydrogenase/reductase SDR family member 1	DHRS1			0.88	23	2345
			K.AFWETPASMWDDINNVGLR.G	2222.03	0.97	2	3
			K.AFWETPASMWDDINNVGLR.G	2222.03	0.81	2	4
			K.AFWETPASMWDDINNVGLR.G	2222.03	0.88	2	5
			K.CVVALATDPNILSLSGK.V	1756.94	0.8	2	3
			K.EEVLQDPVLK.Q	1168.63	0.88	2	2
			K.SAFSSAETTELSGK.C	1413.66	1.04	2	3
			R.GHYFCSVYGAR.L	1315.58	1.05	2	5
			R.HGVSCVSLWPGIVQTELLK.E	2123.13	0.89	2	5
			R.HGVSCVSLWPGIVQTELLK.E	2123.13	0.97	3	5
			R.LDVLVNNAYAGVQTILNTR.N	2074.13	0.72	3	3
			R.LDVLVNNAYAGVQTILNTR.N	2074.13	0.67	3	4
			R.SLFEQVDR.E	992.493	1.11	2	3
			R.VVAQEAQSLGGQCVPVVCDSSQESEVR.S	2918.36	0.8	2	2
			R.VVAQEAQSLGGQCVPVVCDSSQESEVR.S	2918.36	0.95	3	2
			R.GIALQLCK.A	901.505	0	2	3
			R.LDVLVNNAYAGVQTILNTR.N	2074.13	0	2	3
			R.LDVLVNNAYAGVQTILNTR.N	2074.13	0	2	5
P05091	ALDH2 Aldehyde dehydrogenase, mitochondrial	ALDH2			0.89	23	2345
			K.KILGYINTGK.Q	1105.65	0.85	2	5
			K.TEQGPQVDETQFK.K	1505.7	0.89	2	2
			K.VAEQTPLTALYVANLIK.E	1844.05	0.97	2	3
			K.VAEQTPLTALYVANLIK.E	1844.05	0.9	2	4
			R.AAFQLGSPWR.R	1131.58	0.91	2	4
			R.GYFIQPTVFGDVQDGMTIAK.E	2187.08	0.79	2	3
			R.GYFIQPTVFGDVQDGMTIAK.E	2187.08	0.91	2	4
			R.KTFPTVNPSTGEVICQVAEGDKEDVDK.A	2963.43	0.89	3	3
			R.TFVQEDIYDEFVER.S	1788.82	0.88	2	3
			K.EEIFGPVMQILK.F	1402.75	0	2	3
			K.EEIFGPVMQILK.F	1402.75	0	2	4
			K.LGPALATGNVVVM(15.9949)K.V	1240.68	0	2	3
			K.TIPIDGDFFSYTR.H	1530.74	0	2	3
			R.KTFPTVNPSTGEVICQVAEGDKEDVDK.A	2963.43	0	3	4
			R.VIQVAAGSSNLK.R	1185.67	0	2	3
P35637	FUS RNA-binding protein FUS	FUS			0.89	2	2
			K.GEATVSFDDPPSAK.A	1419.65	0.89	2	2
			R.HDSEQDNSDNNTIFVQGLGENVTIESVADYFK.Q	3586.62	0	3	5
O75884	RBBP9 Putative hydrolase RBBP9	RBBP9			0.9	23	345
			K.ANCPYIVQFGSTDDPFLPWK.E	2355.11	0.87	2	3
			K.ANCPYIVQFGSTDDPFLPWK.E	2355.11	0.9	2	4
			K.ANCPYIVQFGSTDDPFLPWK.E	2355.11	0.86	2	5
			K.ANCPYIVQFGSTDDPFLPWK.E	2355.11	0.92	3	3
			K.AVIVPGNGGGDVTTHGWYGWVK.K	2270.13	0.93	2	4
			K.AVIVPGNGGGDVTTHGWYGWVK.K	2270.13	0.93	2	5
			K.IPGFQCLAK.N	1032.54	0.93	2	4
			R.ASGYFTRPWQWEK.I	1654.79	0.92	2	5
			R.ESIWLPFMETELHCDEK.T	2163.97	0.89	2	3
			R.ESIWLPFMETELHCDEK.T	2163.97	0.98	2	4
			R.ESIWLPFMETELHCDEK.T	2163.97	0.86	2	5
			R.ESIWLPFMETELHCDEK.T	2163.97	0.84	3	4
			Y.IVQFGSTDDPFLPWK.E	1749.88	0.8	2	3
			K.AVIVPGNGGGDVTTHGWYGWVK.K	2270.13	0	2	3
			K.EQQEVADRLETK.L	1444.72	0	2	3
			K.FTDCGHFQNTEFHELITVVK.S	2422.15	0	3	4
			Y.IVQFGSTDDPFLPWK.E	1749.88	0	2	4
P08238	HSP90AB1 Heat shock protein HSP 90-beta	HSP90AB1			0.9	23	235
			K.EDQTEYLEER.R	1310.56	1.01	2	2
			K.HSQFIGYPITLYLEK.E	1808.95	0.88	2	5
			R.ELISNASDALDK.I	1274.64	0.89	2	2
			R.GFEVVYMTEPIDEYCVQQLK.E	2448.14	0.85	2	3
			R.NPDDITQEEYGEFYK.S	1846.79	0.97	2	2
			R.YHTSQSGDEMTSLSEYVSR.M	2176.94	0.92	3	3
			K.HLEINPDHPIVETLR.Q	1781.94	0	2	4
			K.HLEINPDHPIVETLR.Q	1781.94	0	3	4
			K.HSQFIGYPITLYLEK.E	1808.95	0	3	5
			K.SLTNDWEDHLAVK.H	1526.74	0	2	3
			K.VILHLKEDQTEYLEER.R	2015.04	0	2	4
			R.YESLTDPSK.L	1038.49	0	2	2
P28070	PSMB4 Proteasome subunit beta type-4	PSMB4			0.9	23	35
			K.QVLGQMVIDEELLGDGHSYSPR.A	2443.19	0.83	2	3
			K.QVLGQMVIDEELLGDGHSYSPR.A	2443.19	1	3	3
			R.AIHSWLTR.A	982.535	0.94	2	5
			R.FQIATVTEK.G	1035.56	0.91	2	3
			R.TQNPMVTGTSVLGVK.F	1530.81	0.87	2	3
			R.VNNSTMLGASGDYADFQYLK.Q	2194.01	0.89	2	3
			K.FEGGVVIAADMLGSYGSLAR.F	2013.01	0	2	4
			K.FEGGVVIAADMLGSYGSLAR.F	2013.01	0	2	5
			K.GVEIEGPLSTETNWDIAHM(15.9949)ISGFE.-	2098.97	0	2	4
			K.GVEIEGPLSTETNWDIAHMISGFE.-	2632.22	0	2	3
			K.GVEIEGPLSTETNWDIAHMISGFE.-	2632.22	0	2	4
			R.VNNSTMLGASGDYADFQYLK.Q	2194.01	0	2	4
P38571	LIPA Lysosomal acid lipase/cholesteryl ester hydrolase	LIPA			0.9	234	345
			K.DLFGDKEFLPQSAFLK.W	1854.96	0.62	2	3
			K.DLFGDKEFLPQSAFLK.W	1854.96	0.97	3	3
			K.DLFGDKEFLPQSAFLK.W	1854.96	0.8	3	4
			K.FQAFDWGSSAK.N	1242.57	0.9	2	3
			K.TLSVSQDEFWAFSYDEMAK.Y	2254	0.85	2	4
			R.VDVYTTHSPAGTSVQNMLHWSQAVK.F	2756.34	0.94	3	5
			R.VDVYTTHSPAGTSVQNMLHWSQAVK.F	2756.34	1	4	5
			K.DLFGDKEFLPQSAFLK.W	1854.96	0	2	4
			K.TLSVSQDEFWAFSYDEM(15.9949)AK.Y	2054.86	0	2	4
			K.TLSVSQDEFWAFSYDEMAK.Y	2254	0	2	3
			K.TLSVSQDEFWAFSYDEMAK.Y	2254	0	2	5
			R.VDVYTTHSPAGTSVQNMLHWSQAVK.F	2756.34	0	2	5
P68104	EEF1A1 Elongation factor 1-alpha 1	EEF1A1			0.9	23	345
			K.DGNASGTTLLEALDCILPPTRPTDKPLR.L	3021.56	0.72	3	5
			K.IGYNPDTVAFVPISGWNGDNMLEPSANMPWFK.G	3568.67	0.95	3	5
			K.SGDAAIVDMVPGKPMCVESFSDYPPLGR.F	2995.4	0.82	3	3
			K.SGDAAIVDMVPGKPMCVESFSDYPPLGR.F	2995.4	0.81	3	4
			K.THINIVVIGHVDSGK.S	1587.87	1.27	2	5
			K.YYVTIIDAPGHR.D	1403.72	0.97	2	4
			K.YYVTIIDAPGHR.D	1403.72	0.96	3	4
			R.EHALLAYTLGVK.Q	1313.73	0.86	2	4
			R.EHALLAYTLGVK.Q	1313.73	0.93	2	5
			R.EHALLAYTLGVK.Q	1313.73	0.82	3	4
			R.LPLQDVYK.I	974.544	0.9	2	3
			R.VETGVLKPGMVVTFAPVNVTTEVK.S	2515.38	0.96	3	3
			R.VETGVLKPGMVVTFAPVNVTTEVK.S	2515.38	0.85	3	4
			K.SGDAAIVDM(15.9949)VPGKPMCVESFSDYPPLGR.F	877.385	0	3	3
			K.SGDAAIVDMVPGKPM(15.9949)CVESFSDYPPLGR.F	1486.72	0	3	3
			R.VETGVLKPGM(15.9949)VVTFAPVNVTTEVK.S	1029.55	0	2	4
			R.VETGVLKPGM(15.9949)VVTFAPVNVTTEVK.S	1029.55	0	3	3
			R.VETGVLKPGM(15.9949)VVTFAPVNVTTEVK.S	1029.55	0	3	4
			R.VETGVLKPGMVVTFAPVNVTTEVK.S	2515.38	0	2	3
			R.VETGVLKPGMVVTFAPVNVTTEVK.S	2515.38	0	2	4
			R.VETGVLKPGMVVTFAPVNVTTEVK.S	2515.38	0	2	5
Q53FA7	TP53I3 Quinone oxidoreductase PIG3	TP53I3			0.9	23	345
			K.EVAKPSPGEGEVLLK.V	1551.85	0.84	2	3
			K.GAGVNLILDCIGGSYWEK.N	1951.95	1.24	2	4
			K.QMLVNAFTEQILPHFSTEGPQR.L	2543.27	0.96	3	5
			R.GSLITSLLR.S	958.581	0.8	2	3
			R.MAGAIPLVTAGSQK.K	1342.73	0.85	2	3
			R.WVLYGLMGGGDINGPLFSK.L	2024.03	1.01	2	5
			K.GAGVNLILDCIGGSYWEK.N	1951.95	0	2	3
			K.QM(15.9949)LVNAFTEQILPHFSTEGPQR.L	277.11	0	3	5
			K.RGSLITSLLR.S	1114.68	0	2	5
			R.IYPVTEIQEAHK.Y	1426.75	0	2	3
Q75T13	PGAP1 GPI inositol-deacylase	PGAP1			0.9	2	235
			K.LSHHTSALSVVSSAVPK.T	1718.93	0.9	2	5
			R.AFFDLIDADTK.Q	1254.61	0.82	2	3
			R.LSANDAEDSLR.M	1189.56	1.12	2	2
			K.ILPLTGIPVLFLPGNAGSYK.Q	2070.2	0	2	5
			R.LQDYPSLSHLVVYVPSVR.G	2072.11	0	3	5
Q86TI2	DPP9 Dipeptidyl peptidase 9	DPP9			0.9	23	2345
			F.SFINNSDLWVANIETGEER.R	2194.04	0.88	2	3
			F.SFINNSDLWVANIETGEER.R	2194.04	0.92	2	4
			K.APHDFQFVQK.T	1215.6	0.91	2	4
			K.APHDFQFVQK.T	1215.6	0.96	3	4
			K.DTPLEHHLYVVSYEAAGEIVR.L	2398.2	0.91	3	5
			K.EEIALTSGEWEVLAR.H	1701.86	0.79	2	3
			K.EEIALTSGEWEVLAR.H	1701.86	0.9	2	4
			K.ELVQPFSSLFPK.V	1390.75	0.85	2	3
			K.ELVQPFSSLFPK.V	1390.75	0.9	2	4
			K.HPTVLFVYGGPQVQLVNNSFK.G	2344.24	0.89	3	5
			K.ICPADPAFFSFINNSDLWVANIETGEER.R	3212.5	0.86	2	5
			K.ICPADPAFFSFINNSDLWVANIETGEER.R	3212.5	0.92	3	3
			K.ICPADPAFFSFINNSDLWVANIETGEER.R	3212.5	0.89	3	4
			K.ICPADPAFFSFINNSDLWVANIETGEER.R	3212.5	0.81	3	5
			K.NGFMVSPMKPLEIK.T	1589.83	0.85	2	4
			K.NGFMVSPMKPLEIK.T	1589.83	0.85	2	5
			K.NGFMVSPMKPLEIK.T	1589.83	0.83	3	4
			K.NQMGQVEIEDQVEGLQFVAEK.Y	2391.15	0.96	2	3
			K.NQMGQVEIEDQVEGLQFVAEK.Y	2391.15	0.92	2	4
			K.NQMGQVEIEDQVEGLQFVAEK.Y	2391.15	0.88	3	3
			K.NQMGQVEIEDQVEGLQFVAEK.Y	2391.15	1.04	3	4
			K.QMLDHFQATPHHGVYSR.E	2023.95	0.89	2	5
			K.QMLDHFQATPHHGVYSR.E	2023.95	0.94	3	5
			K.SQGYDWSEPFSPGEDEFK.C	2104.87	0.88	2	3
			K.SQGYDWSEPFSPGEDEFKCPIK.E	2603.14	0.73	3	3
			K.SQGYDWSEPFSPGEDEFKCPIKEEIALTSGEWEVLAR.H	4287.99	0.85	3	5
			K.TGFCHLYK.V	1024.48	1.02	2	5
			K.VAIAGAPVTVWMAYDTGYTER.Y	2271.11	0.91	2	3
			K.VAIAGAPVTVWMAYDTGYTER.Y	2271.11	0.89	2	4
			K.VAIAGAPVTVWMAYDTGYTER.Y	2271.11	0.96	2	5
			K.VAIAGAPVTVWMAYDTGYTER.Y	2271.11	0.88	3	3
			K.VAIAGAPVTVWMAYDTGYTER.Y	2271.11	0.94	3	4
			K.YGFIDLSR.V	969.492	0.96	2	3
			R.AGKPYQLQIYPNER.H	1675.87	0.87	2	4
			R.AGKPYQLQIYPNER.H	1675.87	0.84	2	5
			R.AGKPYQLQIYPNER.H	1675.87	1.06	3	4
			R.ENSLLYSEIPK.K	1291.67	0.89	2	3
			R.FTGYWWCPTASWEGSEGLK.T	2261.99	0.91	2	3
			R.FTGYWWCPTASWEGSEGLK.T	2261.99	0.91	2	4
			R.FTGYWWCPTASWEGSEGLK.T	2261.99	0.89	2	5
			R.GDAAATDDPAAR.F	1129.5	0.8	2	2
			R.ILYEEVDESEVEVIHVPSPALEER.K	2781.38	0.91	2	5
			R.ILYEEVDESEVEVIHVPSPALEER.K	2781.38	0.84	3	3
			R.ILYEEVDESEVEVIHVPSPALEER.K	2781.38	0.89	3	4
			R.ILYEEVDESEVEVIHVPSPALEER.K	2781.38	0.91	3	5
			R.KEALLLLSWK.Q	1199.73	0.89	2	5
			R.LNTLASLGYAVVVIDGR.G	1759.98	0.94	2	5
			R.LTFCHQGLSNVLDDPK.S	1842.89	0.92	2	4
			R.LTFCHQGLSNVLDDPK.S	1842.89	0.93	3	4
			R.LYGMIYKPH.A	1120.57	0.91	2	5
			R.LYGMIYKPHALQPGK.K	1714.92	0.84	2	5
			R.LYGMIYKPHALQPGK.K	1714.92	0.94	3	5
			R.LYYLGMPYGSR.E	1318.64	0.93	2	3
			R.RLTFCHQGLSNVLDDPK.S	2000	0.87	2	5
			R.YMDVPENNQHGYEAGSVALHVEK.L	2587.18	0.55	2	3
			R.YMDVPENNQHGYEAGSVALHVEK.L	2587.18	0.88	2	4
			R.YMDVPENNQHGYEAGSVALHVEK.L	2587.18	0.93	3	3
			R.YMDVPENNQHGYEAGSVALHVEK.L	2587.18	0.9	3	4
			F.VSHYSSVSTPPCVHVYK.L	1946.94	0	2	5
			K.CPIKEEIALTSGEWEVLAR.H	2201.12	0	3	4
			K.HPTVLFVYGGPQVQLVNNSFK.G	2344.24	0	2	5
			K.LAEFQTDSQGK.I	1222.58	0	2	3
			K.LSGPDDDPLHK.Q	1192.57	0	2	3
			K.LSGPDDDPLHK.Q	1192.57	0	2	4
			K.LSGPDDDPLHKQPR.F	1573.78	0	2	4
			K.NGFM(15.9949)VSPMKPLEIK.T	467.184	0	2	5
			K.NGFMVSPMKPLEIK.T	1589.83	0	2	3
			K.NQM(15.9949)GQVEIEDQVEGLQFVAEK.Y	391.153	0	2	3
			K.NQM(15.9949)GQVEIEDQVEGLQFVAEK.Y	391.153	0	2	4
			K.NQM(15.9949)GQVEIEDQVEGLQFVAEK.Y	391.153	0	3	3
			K.NQM(15.9949)GQVEIEDQVEGLQFVAEK.Y	391.153	0	3	4
			K.NQMGQVEIEDQVEGLQFVAEK.Y	2391.15	0	2	5
			K.QM(15.9949)LDHFQATPHHGVYSR.E	277.11	0	2	5
			K.QM(15.9949)LDHFQATPHHGVYSR.E	277.11	0	3	5
			K.QMLDHFQATPHHGVY.S	1779.82	0	2	5
			K.SQGYDWSEPFSPGEDEFK.C	2104.87	0	2	2
			K.VAIAGAPVTVWM(15.9949)AYDTGYTER.Y	1213.65	0	2	3
			K.VAIAGAPVTVWM(15.9949)AYDTGYTER.Y	1213.65	0	3	3
			R.CPESGEHYEVTLLHFLQEYL.-	2464.14	0	2	5
			R.FTGYWWCPTASWEGSEGLK.T	2261.99	0	3	3
			R.ILYEEVDESEVEVIHVPSPALEER.K	2781.38	0	2	4
			R.KEALLLLSWK.Q	1199.73	0	2	4
			R.KEALLLLSWK.Q	1199.73	0	3	5
			R.LNTLASLGYAVVVIDGR.G	1759.98	0	2	4
			R.LNTLASLGYAVVVIDGR.G	1759.98	0	3	5
			R.LYGM(15.9949)IYKPHALQPGK.K	482.22	0	2	5
			R.LYYLGM(15.9949)PYGSR.E	758.367	0	2	3
			R.YM(15.9949)DVPENNQHGYEAGSVALHVEK.L	312.114	0	3	4
P07195	LDHB L-lactate dehydrogenase B chain	LDHB			0.91	2	3
			K.LIAPVAEEEATVPNNK.I	1693.89	0.91	2	3
			K.LKGEMMDLQHGSLFLQTPK.I	2173.11	0	3	5
			K.SADTLWDIQK.D	1175.58	0	2	3
P30042	C21orf33 ES1 protein homolog, mitochondrial	C21orf33			0.91	2	4
			R.KVLELTGK.-	886.549	0.91	2	4
			K.EFHQAGKPIGLCCIAPVLAAK.V	2280.2	0	3	5
			K.ITDLANLSAANHDAAIFPGGFGAAK.N	2442.24	0	3	4
			R.GGAEVQIFAPDVPQM(15.9949)HVIDHTK.G	1557.75	0	3	4
P30048	PRDX3 Thioredoxin-dependent peroxide reductase, mitochon	PRDX3			0.91	2	2
			K.DLSLDDFK.G	951.455	0.91	2	2
			K.HLSVNDLPVGR.S	1205.65	0	2	4
			R.GLFIIDPNGVIK.H	1284.74	0	2	3
Q63HM1	AFMID Kynurenine formamidase	AFMID			0.91	2	2345
			K.DNVLTQIILK.T	1155.69	0.93	2	2
			K.DNVLTQIILK.T	1155.69	0.9	2	3
			K.GTLDHMVDQVTR.S	1370.66	0.92	2	3
			K.MSAEELENQYCPSR.W	1712.71	1	2	3
			R.QSWEFYQTLCQGEWK.A	1989.88	0.84	2	4
			R.VLVVVGQFDSPEFHR.Q	1727.9	0.83	2	5
			K.ASFEELHDVDHFEIVENLTQK.D	2500.2	0	3	4
			K.VAQAQPVDPTCR.V	1340.65	0	2	3
			R.QSWEFYQTLCQGEWK.A	1989.88	0	2	3
			R.TYSQIGIEATTR.A	1338.68	0	2	3
Q6P988	NOTUM Protein notum homolog	NOTUM			0.91	23	345
			F.MGALIIQEVVR.E	1227.7	0.99	2	4
			K.DVPASFAPACLSHEIIIR.S	1996.03	0.89	2	3
			K.DVPASFAPACLSHEIIIR.S	1996.03	0.88	2	4
			K.DVPASFAPACLSHEIIIR.S	1996.03	0.91	3	3
			K.GCPVHLVDSCPWPHCNPSCPTVR.D	2732.19	0.78	2	5
			K.GCPVHLVDSCPWPHCNPSCPTVR.D	2732.19	0.84	3	5
			K.LGYPAIQVR.G	1015.58	0.92	2	3
			K.SEKNEYAFMGALIIQEVVR.E	2197.13	0.98	2	5
			K.SEKNEYAFMGALIIQEVVR.E	2197.13	0.88	3	5
			K.SLAQSLYPCSAQQLNEDLR.L	2193.06	0.89	2	3
			K.SLAQSLYPCSAQQLNEDLR.L	2193.06	0.92	3	3
			R.ALHCWDR.S	956.429	0.99	2	5
			R.GLADSGWFLDNK.Q	1321.63	0.95	2	3
			R.GLADSGWFLDNK.Q	1321.63	0.91	2	4
			R.HTDCVDTITCAPTEAIR.R	1958.88	0.9	2	3
			R.HTDCVDTITCAPTEAIRR.G	2115.99	1.09	2	4
			R.HTDCVDTITCAPTEAIRR.G	2115.99	1.11	3	4
			R.QFQEGEEWNCFFGYK.V	1968.82	0.97	2	3
			R.QFQEGEEWNCFFGYK.V	1968.82	0.97	2	4
			R.QFQEGEEWNCFFGYK.V	1968.82	0.79	3	3
			R.SHWTDVQVK.G	1098.55	0.96	2	4
			R.TEAAPAAGQPVESFPLDFTAVEGNMDSFMAQVK.S	3456.61	0.82	3	3
			R.YWNGVVPER.C	1118.55	0.9	2	3
			H.M(15.9949)GFDMQTVAQPQGLEPSELLGMLSNGS.-	149.051	0	3	2
			H.MGFDMQTVAQPQGLEPSELLGMLSNGS.-	2837.31	0	2	2
			K.GCPVHLVDSCPWPH.C	1659.73	0	2	4
			Q.TVAQPQGLEPSELLGMLSNGS.-	2128.06	0	2	2
			R.DQFTGQEM(15.9949)NVAQFLMH.M	954.375	0	2	2
			R.DQFTGQEMNVAQFLM(15.9949)H.M	1757.78	0	2	2
			R.DQFTGQEMNVAQFLMH.M	1895.84	0	2	2
			R.DQFTGQEMNVAQFLMH.M	1895.84	0	2	3
			R.DQFTGQEMNVAQFLMH.M	1895.84	0	2	4
			R.DQFTGQEMNVAQFLMH.M	1895.84	0	3	3
			R.DQFTGQEMNVAQFLMH.M	1895.84	0	3	4
			R.GQQPPPPPR.T	972.514	0	2	5
			R.RQFQEGEEWNCFFGYK.V	2124.92	0	2	4
			R.RQFQEGEEWNCFFGYK.V	2124.92	0	3	4
			R.TGTGILSSQPEENPYWWNANMVFIPYCSSDVWSGASSK.S	4266.92	0	3	3
			R.TGTGILSSQPEENPYWWNANMVFIPYCSSDVWSGASSK.S	4266.92	0	3	5
			Y.CSSDVWSGASSK.S	1269.53	0	2	3
Q9Y6C9	MTCH2 Mitochondrial carrier homolog 2	MTCH2			0.91	2	4
			R.GLFTGLTPR.L	960.539	0.91	2	4
			K.EVSSSFDHVIK.E	1246.62	0	2	3
O95372	LYPLA2 Acyl-protein thioesterase 2	LYPLA2			0.92	234	345
			F.LHGLGDTGHSWADALSTIR.L	2007	1.29	2	5
			F.LHGLGDTGHSWADALSTIR.L	2007	1.07	3	5
			K.ALIEHEMK.N	969.495	0.96	2	3
			K.DLAILQCHGELDPMVPVR.F	2063.04	0.91	2	3
			K.DLAILQCHGELDPMVPVR.F	2063.04	0.91	2	4
			K.DLAILQCHGELDPMVPVR.F	2063.04	1.04	2	5
			K.DLAILQCHGELDPMVPVR.F	2063.04	0.91	3	3
			K.DLAILQCHGELDPMVPVR.F	2063.04	0.91	3	4
			K.MVMPSWFDLMGLSPDAPEDEAGIK.K	2636.2	0.97	2	3
			K.MVMPSWFDLMGLSPDAPEDEAGIK.K	2636.2	0.8	2	4
			K.MVMPSWFDLMGLSPDAPEDEAGIK.K	2636.2	0.85	2	5
			K.MVMPSWFDLMGLSPDAPEDEAGIK.K	2636.2	1.05	3	3
			K.MVMPSWFDLMGLSPDAPEDEAGIK.K	2636.2	0.94	3	4
			K.MVMPSWFDLMGLSPDAPEDEAGIKK.A	2764.3	0.86	2	3
			K.MVMPSWFDLMGLSPDAPEDEAGIKK.A	2764.3	0.82	2	4
			K.MVMPSWFDLMGLSPDAPEDEAGIKK.A	2764.3	0.89	2	5
			K.MVMPSWFDLMGLSPDAPEDEAGIKK.A	2764.3	0.88	3	3
			K.MVMPSWFDLMGLSPDAPEDEAGIKK.A	2764.3	0.87	3	4
			K.MVMPSWFDLMGLSPDAPEDEAGIKK.A	2764.3	0.88	3	5
			K.MVMPSWFDLMGLSPDAPEDEAGIKK.A	2764.3	0.99	4	3
			K.MVMPSWFDLMGLSPDAPEDEAGIKK.A	2764.3	0.95	4	4
			K.TYPGVMHSSCPQEMAAVK.E	1992.89	0.95	2	4
			K.TYPGVMHSSCPQEMAAVK.E	1992.89	0.92	3	4
			K.YICPHAPR.I	1012.49	0.9	2	5
			N.TMSVPLLTDAATVSGAER.E	1817.92	0.85	2	3
			R.AFPQAANGSAK.D	1060.53	0.92	2	3
			R.ETAAVIFLHGLGDTGHSWADALSTIR.L	2738.39	0.98	2	5
			R.ETAAVIFLHGLGDTGHSWADALSTIR.L	2738.39	0.99	3	5
			R.ETAAVIFLHGLGDTGHSWADALSTIR.L	2738.39	0.99	4	5
			R.FGALTAEK.L	835.444	0.97	2	3
			S.WFDLMGLSPDAPEDEAGIKK.A	2219.07	0.75	3	3
			K.ALIEHEM(15.9949)K.N	841.4	0	2	3
			K.ALIEHEM(15.9949)K.N	841.4	0	2	4
			K.DLAILQCHGELD.P	1382.65	0	2	2
			K.DLAILQCHGELDPM(15.9949)VPVR.F	1610.74	0	2	3
			K.DLAILQCHGELDPM(15.9949)VPVR.F	1610.74	0	2	4
			K.DLAILQCHGELDPM(15.9949)VPVR.F	1610.74	0	3	3
			K.DLAILQCHGELDPM(15.9949)VPVR.F	1610.74	0	3	4
			K.DLAILQCHGELDPMVPVR.F	2063.04	0	4	3
			K.M(15.9949)VMPSWFDLMGLSPDAPEDEAGIK.K	149.051	0	3	4
			K.M(15.9949)VMPSWFDLMGLSPDAPEDEAGIKK.A	149.051	0	3	3
			K.M(15.9949)VMPSWFDLMGLSPDAPEDEAGIKK.A	149.051	0	3	4
			K.M(15.9949)VMPSWFDLMGLSPDAPEDEAGIKK.A	149.051	0	3	5
			K.MVM(15.9949)PSWFDLMGLSPDAPEDEAGIK.K	379.16	0	3	3
			K.MVM(15.9949)PSWFDLMGLSPDAPEDEAGIK.K	379.16	0	3	4
			K.MVM(15.9949)PSWFDLMGLSPDAPEDEAGIKK.A	379.16	0	3	3
			K.MVM(15.9949)PSWFDLMGLSPDAPEDEAGIKK.A	379.16	0	3	4
			K.MVMPSWFDLM(15.9949)GLSPDAPEDEAGIK.K	1255.54	0	2	3
			K.MVMPSWFDLM(15.9949)GLSPDAPEDEAGIK.K	1255.54	0	2	4
			K.MVMPSWFDLM(15.9949)GLSPDAPEDEAGIK.K	1255.54	0	2	5
			K.MVMPSWFDLM(15.9949)GLSPDAPEDEAGIK.K	1255.54	0	3	3
			K.MVMPSWFDLM(15.9949)GLSPDAPEDEAGIK.K	1255.54	0	3	4
			K.MVMPSWFDLM(15.9949)GLSPDAPEDEAGIKK.A	1255.54	0	2	3
			K.MVMPSWFDLM(15.9949)GLSPDAPEDEAGIKK.A	1255.54	0	2	4
			K.MVMPSWFDLM(15.9949)GLSPDAPEDEAGIKK.A	1255.54	0	2	5
			K.MVMPSWFDLM(15.9949)GLSPDAPEDEAGIKK.A	1255.54	0	3	3
			K.MVMPSWFDLM(15.9949)GLSPDAPEDEAGIKK.A	1255.54	0	3	4
			K.MVMPSWFDLM(15.9949)GLSPDAPEDEAGIKK.A	1255.54	0	3	5
			K.TYPGVM(15.9949)HSSCPQEMAAVK.E	666.305	0	2	4
			K.TYPGVMHSSCPQEM(15.9949)AAVK.E	1622.65	0	2	4
			K.TYPGVMHSSCPQEM.A	1622.65	0	2	3
			M.KMVM(15.9949)PSWFDLMGLSPDAPEDEAGIK.K	507.255	0	3	3
			M.KMVMPSWFDLMGLSPDAPEDEAGIK.K	2764.3	0	2	5
			R.ETAAVIFLHGLGDTGH.S	1636.82	0	3	3
			R.IPVTLNM(15.9949)K.M	786.431	0	2	3
			S.WFDLMGLSPDAPEDEAGIKK.A	2219.07	0	2	3
			Y.PGVMHSSCPQEMAAVK.E	1727.78	0	2	4
P07355	ANXA2 Annexin A2	ANXA2			0.92	2	2
			R.AEDGSVIDYELIDQDAR.D	1907.87	0.79	2	2
			R.DALNIETAIK.T	1086.59	1.05	2	2
P11940	PABPC1 Polyadenylate-binding protein 1	PABPC1			0.92	2	5
			R.IVATKPLYVALAQR.K	1541.93	0.92	2	5
			K.FSPAGPILSIR.V	1156.66	0	2	4
P20618	PSMB1 Proteasome subunit beta type-1	PSMB1			0.92	23	234
			K.AGGSASAMLQPLLDNQVGFK.N	2004.02	0.98	2	3
			K.DVFISAAER.D	1006.51	0.92	2	2
			K.NMQNVEHVPLSLDR.A	1650.81	0.82	2	4
			K.NMQNVEHVPLSLDR.A	1650.81	0.91	3	4
			K.TVIGCSGFHGDCLTLTK.I	1864.88	1.01	2	4
			R.DVYTGDALR.I	1008.49	0.92	2	2
			R.LSEGFSIHTR.D	1145.58	0.93	2	4
			K.AGGSASAM(15.9949)LQPLLDNQVGFK.N	650.269	0	2	3
			K.AGGSASAMLQPLLDNQVGFK.N	2004.02	0	2	4
P35610	SOAT1 Sterol O-acyltransferase 1	SOAT1			0.92	2	3
			K.LTAEAEELKPFFMK.E	1652.85	0.92	2	3
			K.EVGSHFDDFVTNLIEK.S	1849.89	0	3	3
			K.LTAEAEELKPFFMK.E	1652.85	0	3	3
			K.SASLDNGGCALTTFSVLEGEK.N	2156.01	0	2	2
			K.SASLDNGGCALTTFSVLEGEK.N	2156.01	0	2	3
			R.FIIIFEQIR.F	1177.69	0	2	5
P42330	AKR1C3 Aldo-keto reductase family 1 member C3	AKR1C3			0.92	2345	345
			K.AQLDYVDLYLIHSPMSLKPGEELSPTDENGK.V	3460.7	0.86	3	5
			K.AQLDYVDLYLIHSPMSLKPGEELSPTDENGK.V	3460.7	0.76	4	4
			K.AQLDYVDLYLIHSPMSLKPGEELSPTDENGK.V	3460.7	0.85	4	5
			K.CKDAGLAK.S	861.438	0.76	2	4
			K.DIVLVAYSALGSQR.D	1490.81	0.95	2	3
			K.DIVLVAYSALGSQR.D	1490.81	0.82	2	4
			K.DIVLVAYSALGSQR.D	1490.81	1.07	2	5
			K.KAQLDYVDLYLIHSPMSLKPGEELSPTDENGK.V	3588.79	0.7	3	5
			K.KAQLDYVDLYLIHSPMSLKPGEELSPTDENGK.V	3588.79	0.89	4	5
			K.KAQLDYVDLYLIHSPMSLKPGEELSPTDENGK.V	3588.79	1.19	5	5
			K.LAIEAGFR.H	875.486	0.98	2	3
			K.LAIEAGFR.H	875.486	1.1	2	4
			K.REDIFYTSK.L	1157.57	0.95	2	3
			K.RTPALIALR.Y	1009.64	0.92	2	5
			K.SKDIVLVAYSALGSQR.D	1705.94	0.93	2	4
			K.SKDIVLVAYSALGSQR.D	1705.94	1	2	5
			K.SKDIVLVAYSALGSQR.D	1705.94	0.94	3	4
			K.SKDIVLVAYSALGSQR.D	1705.94	0.9	3	5
			K.VIFDIVDLCTTWEAMEK.C	2069.99	0.96	2	4
			K.VIFDIVDLCTTWEAMEK.C	2069.99	1.01	2	5
			K.YKPVCNQVECHPYFNR.S	2110.95	0.81	2	5
			K.YKPVCNQVECHPYFNR.S	2110.95	0.86	3	5
			R.HIDSAHLYNNEEQVGLAIR.S	2179.09	1.04	2	4
			R.HIDSAHLYNNEEQVGLAIR.S	2179.09	0.96	3	4
			R.HIDSAHLYNNEEQVGLAIR.S	2179.09	0.93	4	4
			R.PALENSLKK.A	998.576	0.8	2	4
			R.QLEMILNKPGLK.Y	1382.8	0.89	2	4
			R.QNVQVFEFQLTAEDMK.A	1926.92	1.14	2	3
			R.QNVQVFEFQLTAEDMK.A	1926.92	1.1	2	4
			R.QNVQVFEFQLTAEDMK.A	1926.92	0.98	2	5
			R.RQLEMILNKPGLK.Y	1538.9	0.96	2	5
			R.RQLEMILNKPGLK.Y	1538.9	0.86	3	5
			R.TPALIALR.Y	853.538	0.93	2	3
			R.WVDPNSPVLLEDPVLCALAK.K	2236.16	0.85	2	3
			R.WVDPNSPVLLEDPVLCALAK.K	2236.16	0.86	2	4
			R.WVDPNSPVLLEDPVLCALAK.K	2236.16	0.86	2	5
			R.WVDPNSPVLLEDPVLCALAK.K	2236.16	0.88	3	3
			R.WVDPNSPVLLEDPVLCALAK.K	2236.16	0.85	3	4
			K.AQLDYVDLYLIHSPM(15.9949)SLKPGEELSPTDENGK.V	1776.88	0	3	4
			K.AQLDYVDLYLIHSPM(15.9949)SLKPGEELSPTDENGK.V	1776.88	0	3	5
			K.AQLDYVDLYLIHSPM(15.9949)SLKPGEELSPTDENGK.V	1776.88	0	4	5
			K.AQLDYVDLYLIHSPMSLKPGEELSPTDENGK.V	3460.7	0	3	4
			K.VIFDIVDLCTTWEAM(15.9949)EK.C	1811.85	0	2	5
			K.VIFDIVDLCTTWEAMEK.C	2069.99	0	2	3
			K.YKPVCNQVECHPY.F	1692.74	0	2	4
			R.NLHYFNSDSFASHPNYPYSDEY.-	2667.1	0	2	4
			R.NLHYFNSDSFASHPNYPYSDEY.-	2667.1	0	3	3
			R.NLHYFNSDSFASHPNYPYSDEY.-	2667.1	0	3	4
			R.QLEM(15.9949)ILNKPGLK.Y	519.236	0	2	4
			R.QLEM(15.9949)ILNKPGLK.Y	519.236	0	3	4
			R.QNVQVFEFQLTAEDM(15.9949)K.A	1797.82	0	2	4
P60900	PSMA6 Proteasome subunit alpha type-6	PSMA6			0.92	23	2345
			K.DCAVIVTQK.K	1032.53	0.94	2	2
			K.ITENIGCVMTGMTADSR.S	1854.83	1	2	3
			K.ITENIGCVMTGMTADSR.S	1854.83	0.94	2	4
			K.LLDSSTVTHLFK.I	1359.74	0.97	2	4
			K.LLDSSTVTHLFK.I	1359.74	1.02	3	4
			K.QTESTSFLEK.K	1168.56	0.92	2	3
			K.YGYEIPVDMLCK.R	1486.68	0.64	2	3
			R.ARYEAANWK.Y	1107.55	0.87	2	4
			R.GKDCAVIVTQK.K	1217.64	0.94	2	3
			R.HITIFSPEGR.L	1155.6	0.87	2	5
			R.IADISQVYTQNAEMRPLGC.C	2166.03	0.86	2	2
			R.ILTEAEIDAHLVALAERD.-	1979.04	0.92	3	3
			R.ILTEAEIDAHLVALAERD.-	1979.04	0.9	3	4
			R.LYQVEYAFK.A	1159.59	0.94	2	3
			R.LYQVEYAFK.A	1159.59	0.86	2	4
			C.CMILIGIDEEQGPQVYK.C	1992.97	0	2	4
			K.YGYEIPVDM(15.9949)LCK.R	1085.47	0	2	3
			R.IADISQVYTQNAEM(15.9949)RPLGC.C	1581.73	0	2	2
			R.IADISQVYTQNAEMR.P	1737.84	0	2	3
			R.IADISQVYTQNAEMRPLGC.C	2166.03	0	2	3
			R.IADISQVYTQNAEMRPLGCCMILIGIDEEQGPQVYK.C	4140.99	0	3	5
			R.ILTEAEIDAHLVALAERD.-	1979.04	0	2	3
			R.ILTEAEIDAHLVALAERD.-	1979.04	0	2	4
Q05639	EEF1A2 Elongation factor 1-alpha 2	EEF1A2			0.92	23	345
			K.THINIVVIGHVDSGK.S	1587.87	1.27	2	5
			K.YYITIIDAPGHR.D	1417.74	1.38	2	4
			R.EHALLAYTLGVK.Q	1313.73	0.86	2	4
			R.EHALLAYTLGVK.Q	1313.73	0.93	2	5
			R.EHALLAYTLGVK.Q	1313.73	0.82	3	4
			R.LPLQDVYK.I	974.544	0.9	2	3
Q6GMR7	FAAH2 Fatty-acid amide hydrolase 2	FAAH2			0.92	23	2345
			K.EAFQLQGMPNSSGLMNR.R	1878.87	0.95	2	3
			K.ELVDMLGDDGVFLYPSHPTVAPK.H	2500.24	0.87	2	3
			K.ELVDMLGDDGVFLYPSHPTVAPK.H	2500.24	0.97	3	3
			K.ELVDMLGDDGVFLYPSHPTVAPK.H	2500.24	0.89	3	4
			K.FYWMEHDGGSFLMSK.V	1834.79	1.03	2	5
			K.TFGGWVCPGKF.-	1254.59	0.89	2	4
			K.TPRPVTEPLLLLSGMQLAK.L	2064.18	0.85	2	5
			K.TPRPVTEPLLLLSGMQLAK.L	2064.18	0.95	3	5
			K.VDQDLIMTQK.K	1189.6	0.98	2	2
			K.WPFLGVPLTVK.E	1255.73	0.87	2	4
			K.WPFLGVPLTVK.E	1255.73	0.96	2	5
			R.ALGFLIGLVGR.A	1114.69	1.03	2	5
			R.IKDVNPMINGIVK.Y	1439.82	0.9	2	4
			R.IKDVNPMINGIVK.Y	1439.82	0.83	3	4
			R.PVTEPLLLLSGMQLAK.L	1708.98	0.77	3	3
			R.YAEDLAPMLK.V	1149.57	0.99	2	3
			K.CIDVVQAYINR.I	1349.68	0	2	3
			K.ELVDM(15.9949)LGDDGVFLYPSHPTVAPK.H	605.273	0	3	3
			K.ELVDMLGDDGVFLYPSHPTVAPK.H	2500.24	0	2	4
			K.GQFPLAVGAQELFLCTGPMCR.Y	2352.13	0	2	5
			K.LAEKQEDEATLENK.W	1616.79	0	2	3
			K.VDQDLIM(15.9949)TQK.K	832.4	0	2	2
			R.IKDVNPM(15.9949)INGIVK.Y	815.421	0	2	4
Q96GS6	FAM108A1 Abhydrolase domain-containing protein FAM108A1	FAM108A1			0.92	23	2345
			K.AVEPLWVEGAGHNDIELYSQYLER.L	2788.35	0.69	3	3
			K.AVEPLWVEGAGHNDIELYSQYLER.L	2788.35	0.78	3	4
			K.ITSPVLIIHGTEDEVIDFSHGLALYER.C	3024.56	0.96	3	5
			K.KTYCFDAFPNIEK.V	1631.77	0.92	2	4
			K.LAFLPPEATYSLVPEPEPGPGGAGAAPLGTLR.A	3145.65	0.71	3	3
			K.TYCFDAFPNIEK.V	1503.67	0.8	2	3
			R.ELDTIEVFPTK.S	1290.67	0.94	2	2
			R.FISQELPSQR.A	1203.62	0.9	2	3
			R.LHCNIFSYDYSGYGASSGR.P	2153.93	0.87	2	4
			R.LHCNIFSYDYSGYGASSGR.P	2153.93	1.41	3	4
			R.LHCNIFSYDYSGYGASSGRPSER.N	2623.16	0.92	2	5
			R.LHCNIFSYDYSGYGASSGRPSER.N	2623.16	0.88	3	5
			R.NLYADIDAAWQALR.T	1618.81	1.06	2	3
			R.NLYADIDAAWQALR.T	1618.81	1.01	2	4
			R.NLYADIDAAWQALR.T	1618.81	1.01	2	5
			R.VAFPDTKK.T	904.502	0.93	2	4
			R.YECAAVVLHSPLTSGMR.V	1890.92	1.01	2	4
			R.YECAAVVLHSPLTSGMR.V	1890.92	1.04	3	4
			K.KTYCFDAFPNIEK.V	1631.77	0	3	4
			R.LHCNIFSYDYSGYGASSGRPSER.N	2623.16	0	4	5
			R.NLYADIDAAWQALR.T	1618.81	0	3	3
			R.NLYADIDAAWQALR.T	1618.81	0	3	4
			R.YECAAVVLHSPLTSGM(15.9949)R.V	1733.81	0	2	4
			R.YECAAVVLHSPLTSGM(15.9949)R.V	1733.81	0	3	4
Q9H361	PABPC3 Polyadenylate-binding protein 3	PABPC3			0.92	2	5
			R.IVATKPLYVALAQR.K	1541.93	0.92	2	5
			K.FSPAGPILSIR.V	1156.66	0	2	4
O43707	ACTN4 Alpha-actinin-4	ACTN4			0.93	2	34
			K.LASDLLEWIR.R	1214.67	0.89	2	3
			R.VGWEQLLTTIAR.T	1385.77	1.18	2	3
			R.VGWEQLLTTIAR.T	1385.77	0.93	2	4
			K.GYEEWLLNEIR.R	1420.7	0	2	4
			R.DLLLDPAWEK.Q	1198.62	0	2	2
			R.DYETATLSDIK.A	1254.6	0	2	2
			R.ETTDTDTADQVIASFK.V	1740.81	0	2	2
P09211	GSTP1 Glutathione S-transferase P	GSTP1			0.93	23	2345
			K.AFLASPEYVNLPINGNGK.Q	1903.99	0.85	2	3
			K.AFLASPEYVNLPINGNGKQ.-	2032.05	0.98	2	3
			K.ALPGQLKPFETLLSQNQGGK.T	2126.16	0.88	2	5
			K.ALPGQLKPFETLLSQNQGGK.T	2126.16	0.88	3	5
			K.DQQEAALVDMVNDGVEDLR.C	2116.98	0.92	2	2
			K.DQQEAALVDMVNDGVEDLR.C	2116.98	1	2	3
			K.DQQEAALVDMVNDGVEDLR.C	2116.98	1.09	2	4
			K.DQQEAALVDMVNDGVEDLR.C	2116.98	0.98	3	3
			K.DQQEAALVDMVNDGVEDLR.C	2116.98	0.9	3	4
			K.FQDGDLTLYQSNTILR.H	1883.95	0.92	2	3
			K.FQDGDLTLYQSNTILR.H	1883.95	0.99	2	4
			K.YISLIYTNYEAGKDDYVK.A	2155.06	0.99	2	3
			K.YISLIYTNYEAGKDDYVK.A	2155.06	0.94	2	4
			K.YISLIYTNYEAGKDDYVK.A	2155.06	0.87	3	3
			M.PPYTVVYFPVR.G	1336.72	0.83	2	4
			R.MLLADQGQSWK.E	1275.63	1.03	2	3
			K.AFLASPEYVNLPINGNGK.Q	1903.99	0	3	3
			K.DQQEAALVDM(15.9949)VNDGVEDLR.C	1118.49	0	2	2
			K.DQQEAALVDM(15.9949)VNDGVEDLR.C	1118.49	0	3	2
			K.DQQEAALVDMVNDGVEDLR.C	2116.98	0	3	2
			K.EEVVTVETWQEGSLK.A	1732.85	0	2	2
			K.EEVVTVETWQEGSLK.A	1732.85	0	2	4
			R.MLLADQGQSWKEEVVTVETWQEGSLK.A	2991.47	0	3	4
Q04828	AKR1C1 Aldo-keto reductase family 1 member C1	AKR1C1			0.93	234	345
			K.CKDAGLAK.S	861.438	0.76	2	4
			K.LAIEAGFR.H	875.486	0.98	2	3
			K.LAIEAGFR.H	875.486	1.1	2	4
			K.LNDGHFMPVLGFGTYAPAEVPK.S	2360.17	1.09	2	4
			K.LNDGHFMPVLGFGTYAPAEVPK.S	2360.17	0.91	2	5
			K.LNDGHFMPVLGFGTYAPAEVPK.S	2360.17	1.09	3	4
			K.LNDGHFMPVLGFGTYAPAEVPK.S	2360.17	1.18	3	5
			K.REDIFYTSK.L	1157.57	0.95	2	3
			K.RTPALIALR.Y	1009.64	0.92	2	5
			K.YKPVCNQVECHPYFNQR.K	2239.01	1.22	3	5
			P.WVDPNSPVLLEDPVLCALAK.K	2236.16	0.85	2	3
			P.WVDPNSPVLLEDPVLCALAK.K	2236.16	0.86	2	4
			P.WVDPNSPVLLEDPVLCALAK.K	2236.16	0.86	2	5
			P.WVDPNSPVLLEDPVLCALAK.K	2236.16	0.88	3	3
			P.WVDPNSPVLLEDPVLCALAK.K	2236.16	0.85	3	4
			R.HIDSAHLYNNEEQVGLAIR.S	2179.09	1.04	2	4
			R.HIDSAHLYNNEEQVGLAIR.S	2179.09	0.96	3	4
			R.HIDSAHLYNNEEQVGLAIR.S	2179.09	0.93	4	4
			R.QLEMILNKPGLK.Y	1382.8	0.89	2	4
			R.RQLEMILNKPGLK.Y	1538.9	0.96	2	5
			R.RQLEMILNKPGLK.Y	1538.9	0.86	3	5
			R.TPALIALR.Y	853.538	0.93	2	3
			K.DIVLVAYSALGSHR.E	1499.81	0	2	4
			K.LNDGHFM(15.9949)PVLGFGTYAPAEVPK.S	832.354	0	3	4
			K.YKPVCNQVECHPY.F	1692.74	0	2	4
			K.YKPVCNQVECHPYFNQR.K	2239.01	0	2	5
			R.EEPWVDPNSPVLLEDPVLCALAK.K	2591.3	0	3	3
			R.QLEM(15.9949)ILNKPGLK.Y	519.236	0	2	4
			R.QLEM(15.9949)ILNKPGLK.Y	519.236	0	3	4
Q15717	ELAVL1 ELAV-like protein 1	ELAVL1			0.93	2	5
			K.NVALLSQLYHSPAR.R	1567.85	0.93	2	5
			R.SEAEEAITSFNGHKPPGSSEPITVK.F	2612.28	0	3	4
Q2TAA2	IAH1 Isoamyl acetate-hydrolyzing esterase 1 homolog	IAH1			0.93	23	345
			K.GNEFLFSHLWPLIEK.K	1829.95	1.03	3	5
			K.VSSLPLLLPYWR.D	1442.83	0.94	2	4
			K.VSSLPLLLPYWR.D	1442.83	0.9	2	5
			R.DVAEAKPELSLLGDGDH.-	1764.85	0.87	2	3
			R.VILITPTPLCETAWEEQCIIQGCK.L	2859.41	0.92	3	3
			R.VILITPTPLCETAWEEQCIIQGCK.L	2859.41	0.95	3	4
			K.QHIPLEEYAANLK.S	1524.79	0	2	4
			K.QHIPLEEYAANLK.S	1524.79	0	3	4
			R.VILITPTPLCETAWEEQCIIQGCK.L	2859.41	0	2	3
J3QS99	Uncharacterized protein	Uncharacterized			0.94	2	5
			R.HWGGNVLGPK.S	1063.56	0.94	2	5
			R.LKVPPAINQFTQALDR.Q	1811.01	0.95	2	5
			K.TCTTVAFTQVNSEDK.G	1699.77	0	2	2
P05386	RPLP1 60S acidic ribosomal protein P1	RPLP1			0.94	2	2
			K.KEESEESDDDMGFGLFD.-	1948.75	0.94	2	2
			K.KEESEESDDDM(15.9949)GFGLFD.-	1312.46	0	2	2
P05387	RPLP2 60S acidic ribosomal protein P2	RPLP2			0.94	2	2
			K.KEESEESDDDMGFGLFD.-	1948.75	0.94	2	2
			K.KEESEESDDDM(15.9949)GFGLFD.-	1312.46	0	2	2
P05787	KRT8 Keratin, type II cytoskeletal 8	KRT8			0.94	23	234
			K.DVDEAYMNK.V	1083.45	0.89	2	2
			K.LEAELGNMQGLVEDFK.N	1791.87	1.04	2	4
			K.LLEGEESR.L	931.461	1.22	2	3
			K.LSELEAALQR.A	1128.61	0.97	2	3
			K.NKYEDEINKR.T	1307.65	0.14	2	4
			K.WSLLQQQK.T	1029.56	0.96	2	3
			K.YEELQSLAGK.H	1136.57	0.94	2	3
			L.LSPLVLEVDPNIQAVR.T	1762	1.07	2	3
			R.ELQSQISDTSVVLSMDNSR.S	2109.01	0.99	2	2
			R.ELQSQISDTSVVLSMDNSR.S	2109.01	0.61	2	4
			R.LEGLTDEINFLR.Q	1418.74	0.99	2	3
			R.LEGLTDEINFLR.Q	1418.74	0.92	2	4
			R.LESGMQNMSIHTK.T	1474.69	0.93	2	4
			R.LESGMQNMSIHTK.T	1474.69	0.77	3	4
			R.LQAEIEGLK.G	999.56	0.96	2	3
			R.SLDMDSIIAEVK.A	1319.66	0.92	2	2
			R.SLDMDSIIAEVK.A	1319.66	0.94	2	3
			R.SNMDNMFESYINNLR.R	1846.8	1.05	2	3
			R.SNMDNMFESYINNLR.R	1846.8	0.99	2	4
			R.TEMENEFVLIK.K	1351.67	0.91	2	4
			R.TEMENEFVLIKK.D	1479.76	0.85	2	3
			K.DVDEAYMNKVELESR.L	1796.83	0	2	2
			K.DVDEAYMNKVELESR.L	1796.83	0	2	3
			K.DVDEAYMNKVELESR.L	1796.83	0	2	4
			K.FASFIDK.V	826.423	0	2	3
			K.LVSESSDVLPK.-	1172.63	0	2	3
			R.ELQSQISDTSVVLSM(15.9949)DNSR.S	1635.8	0	2	2
			R.SLDM(15.9949)DSIIAEVK.A	464.194	0	2	2
			R.SNM(15.9949)DNMFESYINNLR.R	350.126	0	2	3
			R.SNMDNM(15.9949)FESYINNLR.R	710.236	0	2	3
			R.TEM(15.9949)ENEFVLIK.K	379.141	0	2	3
			R.TKTEISEMNR.N	1207.59	0	2	3
P08727	KRT19 Keratin, type I cytoskeletal 19	KRT19			0.94	2	234
			K.AALEDTLAETEAR.F	1388.68	0.97	2	2
			K.DAEAWFTSR.T	1081.48	1.02	2	2
			K.IRDWYQK.Q	1007.52	1.01	2	4
			K.SRLEQEIATYR.S	1364.7	0.95	2	4
			R.LAADDFR.T	806.392	0.15	2	3
			R.SLLEGQEDHYNNLSASK.V	1903.89	0.94	2	3
			R.TDLEMQIEGLK.E	1275.64	0.36	2	2
			R.TKFETEQALR.M	1221.64	0.89	2	3
			K.ILGATIENSR.I	1072.59	0	2	3
			R.ALEAANGELEVK.I	1242.65	0	2	3
			R.EVAGHTEQLQMSR.S	1484.7	0	2	3
			R.FGPGVAFR.A	849.45	0	2	4
			R.LEQEIATYR.S	1121.57	0	2	3
			R.MSVEADINGLR.R	1203.59	0	2	4
			S.SSGAYGGGYGGVLTASDGLLAGNEK.L	2301.1	0	2	3
P10768	ESD S-formylglutathione hydrolase	ESD			0.94	23	345
			K.AYDATHLVK.S	1016.53	0.91	2	3
			K.CFGGLQK.V	808.39	1.18	2	3
			K.CPALYWLSGLTCTEQNFISK.S	2388.13	0.98	2	3
			K.KAFSGYLGTDQSK.W	1400.69	1.5	2	4
			K.SVSAFAPICNPVLCPWGK.K	2002.98	0.85	2	3
			K.SYPGSQLDILIDQGKDDQFLLDGQLLPDNFIAACTEK.K	4139.03	1	3	5
			K.VFEHDSVELNCK.M	1475.67	0.99	2	3
			R.LQEGYDHSYYFIATFITDHIR.H	2589.24	1.01	3	5
			R.MYSYVTEELPQLINANFPVDPQR.M	2724.33	0.79	2	3
			R.MYSYVTEELPQLINANFPVDPQR.M	2724.33	0.85	2	4
			R.MYSYVTEELPQLINANFPVDPQR.M	2724.33	0.79	2	5
			R.MYSYVTEELPQLINANFPVDPQR.M	2724.33	0.86	3	3
			K.CPALYWLSGLTCTEQNFISK.S	2388.13	0	2	4
			K.CPALYWLSGLTCTEQNFISK.S	2388.13	0	2	5
			K.CPALYWLSGLTCTEQNFISK.S	2388.13	0	3	5
			K.SGYHQSASEHGLVVIAPDTSPR.G	2308.13	0	3	5
			K.SVSAFAPICNPVLCPW.G	1817.87	0	2	2
			K.SVSAFAPICNPVLCPWGK.K	2002.98	0	2	4
			K.SVSAFAPICNPVLCPWGK.K	2002.98	0	2	5
			K.SYPGSQLDILIDQGKDDQFLLDGQLLPDNFIAACTEK.K	4139.03	0	3	4
			R.M(15.9949)YSYVTEELPQLINANFPVDPQR.M	149.051	0	3	4
P25705	ATP5A1 ATP synthase subunit alpha, mitochondrial	ATP5A1			0.94	2	2
			R.ILGADTSVDLEETGR.V	1574.78	0.94	2	2
			R.TGAIVDVPVGEELLGR.V	1623.88	0	2	3
P28074	PSMB5 Proteasome subunit beta type-5	PSMB5			0.94	23	345
			K.GMGLSMGTMICGWDK.R	1642.7	0.9	2	3
			K.GMGLSMGTMICGWDK.R	1642.7	0.91	2	5
			K.KVIEINPYLLGTMAGGAADCSFWER.L	2798.36	0.98	3	5
			K.LLANMVYQYK.G	1241.65	0.97	2	4
			K.RGPGLYYVDSEGNR.I	1581.75	0.87	2	4
			K.RGPGLYYVDSEGNR.I	1581.75	1.42	3	4
			K.VIEINPYLLGTMAGGAADCSFWER.L	2670.27	0.9	2	3
			K.VIEINPYLLGTMAGGAADCSFWER.L	2670.27	0.91	2	4
			K.VIEINPYLLGTMAGGAADCSFWER.L	2670.27	0.89	2	5
			K.VIEINPYLLGTMAGGAADCSFWER.L	2670.27	0.93	3	3
			R.ATAGAYIASQTVK.K	1279.68	1	2	3
			R.DAYSGGAVNLYHVR.E	1520.74	0.89	2	3
			R.DAYSGGAVNLYHVR.E	1520.74	1.24	3	3
			R.GYSYDLEVEQAYDLAR.R	1891.87	0.97	2	3
			R.GYSYDLEVEQAYDLAR.R	1891.87	0.95	2	4
			R.HGVIVAADSR.A	1023.55	0.94	2	4
			R.ISGATFSVGSGSVYAYGVMDR.G	2124	1	2	3
			R.ISGATFSVGSGSVYAYGVMDR.G	2124	20	2	4
			R.VSSDNVADLHEK.Y	1312.63	0.93	2	3
			Y.LLGTMAGGAADCSFWER.L	1840.82	0.93	2	3
			K.GM(15.9949)GLSMGTMICGWDK.R	206.072	0	2	3
			K.VIEINPYLLGTM(15.9949)AGGAADCSFWER.L	1361.73	0	2	3
			K.VIEINPYLLGTM(15.9949)AGGAADCSFWER.L	1361.73	0	2	4
			K.VIEINPYLLGTM(15.9949)AGGAADCSFWER.L	1361.73	0	2	5
			K.VIEINPYLLGTM(15.9949)AGGAADCSFWER.L	1361.73	0	3	3
			R.ATAGAYIASQTVKK.V	1407.77	0	2	4
			R.GYSYDLEVEQAYDLAR.R	1891.87	0	2	2
			R.GYSYDLEVEQAYDLAR.R	1891.87	0	2	5
			R.ISGATFSVGSGSVYAYGVM(15.9949)DR.G	1852.87	0	2	4
P48147	PREP Prolyl endopeptidase	PREP			0.94	234	2345
			C.DPYAWLEDPDSEQTK.A	1792.78	0.87	2	2
			F.LSPGIIYHCDLTK.E	1515.78	0.99	2	4
			F.LSPGIIYHCDLTKEELEPR.V	2270.14	0.8	3	4
			H.AWTTDYGCSDSK.Q	1389.55	0.91	2	2
			K.AFVEAQNK.I	905.461	0.97	2	3
			K.DTEIFYQFTSFLSPGIIYHCDLTK.E	2895.39	0.98	2	5
			K.DTEIFYQFTSFLSPGIIYHCDLTK.E	2895.39	1	3	5
			K.DTEIFYQFTSFLSPGIIYHCDLTKEELEPR.V	3649.76	0.99	3	5
			K.DVLEWIACVR.S	1259.63	0.97	2	3
			K.DVLEWIACVR.S	1259.63	0.95	2	4
			K.DVLEWIACVR.S	1259.63	1	2	5
			K.ELPDVLER.V	969.513	0.88	2	3
			K.FIATLQYIVGR.S	1279.73	0.96	2	3
			K.FIATLQYIVGR.S	1279.73	0.97	2	4
			K.FIATLQYIVGR.S	1279.73	0.96	2	5
			K.FSCMAWTHDGK.G	1338.55	1.03	3	4
			K.GIDASDYQTVQIFYPSK.D	1931.93	0.93	2	2
			K.GIDASDYQTVQIFYPSK.D	1931.93	0.91	2	3
			K.GIDASDYQTVQIFYPSK.D	1931.93	0.92	2	4
			K.GMFYNSYPQQDGK.S	1533.66	0.94	2	3
			K.ICDPYAWLEDPDSEQTK.A	2066.9	0.89	2	2
			K.ICDPYAWLEDPDSEQTK.A	2066.9	0.92	3	2
			K.IPMFIVHK.K	983.563	0.93	2	5
			K.IPMFIVHKK.G	1111.66	1.15	2	5
			K.ITVPFLEQCPIR.G	1471.79	0.9	2	3
			K.ITVPFLEQCPIR.G	1471.79	0.92	2	4
			K.KDTEIFYQFTSF.L	1524.71	0.89	2	4
			K.KDTEIFYQFTSFLSPGIIYHCDLTK.E	3023.48	0.9	3	5
			K.KDTEIFYQFTSFLSPGIIYHCDLTK.E	3023.48	0.93	4	5
			K.LIDNFEGEYDYVTNEGTVFTFK.T	2601.2	0.94	2	3
			K.LIDNFEGEYDYVTNEGTVFTFK.T	2601.2	0.99	2	4
			K.LIDNFEGEYDYVTNEGTVFTFK.T	2601.2	0.96	2	5
			K.LIDNFEGEYDYVTNEGTVFTFK.T	2601.2	0.87	3	3
			K.LIDNFEGEYDYVTNEGTVFTFK.T	2601.2	1	3	4
			K.LPEADDIQYPSMLLLTADHDDR.V	2528.19	0.89	2	3
			K.LPEADDIQYPSMLLLTADHDDR.V	2528.19	0.89	2	4
			K.LPEADDIQYPSMLLLTADHDDR.V	2528.19	0.85	2	5
			K.LPEADDIQYPSMLLLTADHDDR.V	2528.19	0.89	3	3
			K.LPEADDIQYPSMLLLTADHDDR.V	2528.19	0.9	3	4
			K.LPEADDIQYPSMLLLTADHDDR.V	2528.19	0.91	3	5
			K.LYYHVLGTDQSEDILCAEFPDEPK.W	2839.31	0.9	2	3
			K.LYYHVLGTDQSEDILCAEFPDEPK.W	2839.31	0.91	2	4
			K.LYYHVLGTDQSEDILCAEFPDEPK.W	2839.31	0.99	2	5
			K.LYYHVLGTDQSEDILCAEFPDEPK.W	2839.31	0.88	3	3
			K.LYYHVLGTDQSEDILCAEFPDEPK.W	2839.31	0.89	3	4
			K.NILQLHDLTTGALLK.T	1648.95	0.97	2	4
			K.NILQLHDLTTGALLK.T	1648.95	0.97	2	5
			K.NILQLHDLTTGALLK.T	1648.95	0.98	3	4
			K.NILQLHDLTTGALLK.T	1648.95	0.97	3	5
			K.QHFEWLVK.Y	1085.57	1	2	5
			K.QNCFDDFQCAAEYLIK.E	2021.87	0.99	2	3
			K.QNCFDDFQCAAEYLIK.E	2021.87	0.95	2	4
			K.QNCFDDFQCAAEYLIK.E	2021.87	0.93	2	5
			K.QNCFDDFQCAAEYLIK.E	2021.87	0.96	3	3
			K.QNCFDDFQCAAEYLIK.E	2021.87	0.98	3	4
			K.QSNPLLIHVDTK.A	1363.75	0.94	2	4
			K.QSNPLLIHVDTK.A	1363.75	0.96	3	4
			K.SDGTETSTNLHQK.L	1416.65	1.02	2	3
			K.TFPLDVGSIVGYSGQK.K	1666.86	0.93	2	3
			K.TFPLDVGSIVGYSGQK.K	1666.86	0.91	2	4
			K.TFPLDVGSIVGYSGQK.K	1666.86	0.92	3	3
			K.TFPLDVGSIVGYSGQK.K	1666.86	0.85	3	4
			K.TFPLDVGSIVGYSGQKK.D	1795.95	0.88	2	4
			K.VIEEVSDMFAFIAR.C	1625.81	0.94	2	3
			K.VIEEVSDMFAFIAR.C	1625.81	0.98	2	4
			K.VIEEVSDMFAFIAR.C	1625.81	0.95	2	5
			K.VIEEVSDMFAFIAR.C	1625.81	0.94	3	3
			K.VIEEVSDMFAFIAR.C	1625.81	0.96	3	4
			K.VIEEVSDMFAFIAR.C	1625.81	0.93	3	5
			K.VLVPEHEK.D	949.523	0.9	2	4
			K.VLVPEHEKDVLEWIACVR.S	2192.15	0.94	2	5
			K.VLVPEHEKDVLEWIACVR.S	2192.15	0.92	3	5
			K.VLVPEHEKDVLEWIACVR.S	2192.15	0.9	4	5
			K.WMGGAELSDDGR.Y	1292.55	0.96	2	3
			K.WMGGAELSDDGR.Y	1292.55	0.93	2	4
			K.YSCHFK.K	840.359	0.94	2	5
			K.YSPLHNVK.L	956.508	0.92	2	5
			K.YTIGHAWTTDYGCSDSK.Q	1961.83	0.98	2	3
			K.YTIGHAWTTDYGCSDSK.Q	1961.83	20	2	4
			K.YTIGHAWTTDYGCSDSK.Q	1961.83	0.98	3	3
			L.KTFPLDVGSIVGYSGQK.K	1795.95	0.89	2	4
			L.KTFPLDVGSIVGYSGQK.K	1795.95	0.83	2	5
			R.EGCDPVNR.L	945.397	0.83	2	2
			R.EGCDPVNR.L	945.397	0.87	2	3
			R.GGGEYGETWHK.G	1219.53	0.95	2	3
			R.GYAFSEDGEYFAYGLSASGSDWVTIK.F	2820.26	0.94	2	5
			R.GYAFSEDGEYFAYGLSASGSDWVTIK.F	2820.26	0.94	3	5
			R.HMGGILAVANIR.G	1250.69	0.97	2	5
			R.HMGGILAVANIR.G	1250.69	1.01	3	5
			R.KQSNPLLIHVDTK.A	1491.84	0.87	3	5
			R.LWYCDLQQESSGIAGILK.W	2081.03	0.99	2	3
			R.LWYCDLQQESSGIAGILK.W	2081.03	0.97	2	4
			R.LWYCDLQQESSGIAGILK.W	2081.03	0.99	2	5
			R.LWYCDLQQESSGIAGILK.W	2081.03	0.91	3	3
			R.MTELYDYPK.Y	1158.53	0.93	2	3
			R.SNFLVLCYLHDVK.N	1606.82	0.97	2	4
			R.SNFLVLCYLHDVK.N	1606.82	0.98	2	5
			R.SNFLVLCYLHDVK.N	1606.82	0.93	3	4
			R.SNFLVLCYLHDVK.N	1606.82	0.96	3	5
			R.VFLDPNILSDDGTVALR.G	1844.97	0.94	2	3
			R.VFLDPNILSDDGTVALR.G	1844.97	0.94	2	4
			R.VFLDPNILSDDGTVALR.G	1844.97	0.96	3	3
			R.VINIDFR.D	875.486	0.97	2	3
			R.VINIDFRDPEESK.W	1560.78	0.87	2	3
			R.VINIDFRDPEESK.W	1560.78	0.97	2	4
			R.VINIDFRDPEESKWK.V	1875.96	0.87	2	4
			R.VINIDFRDPEESKWK.V	1875.96	0.92	3	4
			R.VINIDFRDPEESKWK.V	1875.96	0.86	4	4
			R.VLYVQDSLEGEAR.V	1477.74	0.96	2	3
			R.VLYVQDSLEGEAR.V	1477.74	0.95	2	4
			R.VVPLHSLK.F	891.554	0.93	2	5
			R.YFYFYNTGLQNQR.V	1712.79	1.03	2	4
			R.YFYFYNTGLQNQR.V	1712.79	0.83	3	3
			R.YVLLSIR.E	862.528	1.01	2	3
			R.YVLLSIR.E	862.528	0.9	2	4
			H.VLGTDQSEDILCAEFPDEPK.W	2263.04	0	2	2
			I.PMFIVHK.K	870.479	0	2	5
			K.DTEIFYQFTSF.L	1396.62	0	2	1
			K.FSCM(15.9949)AWTHDGK.G	543.182	0	2	4
			K.FSCM(15.9949)AWTHDGK.G	543.182	0	3	4
			K.FSCMAWTHDGK.G	1338.55	0	2	4
			K.GM(15.9949)FYNSYPQQDGK.S	206.072	0	2	2
			K.ICDPYAWLEDPDSEQTK.A	2066.9	0	2	3
			K.IPM(15.9949)FIVHK.K	359.188	0	2	5
			K.IPM(15.9949)FIVHKK.G	359.188	0	2	5
			K.IPMFIVH.K	855.468	0	2	3
			K.KDTEIFYQFTSF.L	1524.71	0	2	3
			K.LDGSHPAFLYGYGGF.N	1599.74	0	2	4
			K.LDGSHPAFLYGYGGFNISITPNYSVSR.L	2932.42	0	3	5
			K.LIDNFEGEYDYVTNEGTVF.T	2224.99	0	2	1
			K.LIDNFEGEYDYVTNEGTVFTFK.T	2601.2	0	3	5
			K.LPEADDIQYPSM(15.9949)LLLTADHDDR.V	1377.61	0	2	3
			K.LPEADDIQYPSM(15.9949)LLLTADHDDR.V	1377.61	0	2	4
			K.LPEADDIQYPSM(15.9949)LLLTADHDDR.V	1377.61	0	3	3
			K.LPEADDIQYPSM(15.9949)LLLTADHDDR.V	1377.61	0	3	4
			K.LPEADDIQYPSM(15.9949)LLLTADHDDR.V	1377.61	0	3	5
			K.TFPLDVGSIVGYSGQK.K	1666.86	0	2	5
			K.TFPLDVGSIVGYSGQKK.D	1795.95	0	2	5
			K.VIEEVSDM(15.9949)FAFIAR.C	920.416	0	2	3
			K.VIEEVSDM(15.9949)FAFIAR.C	920.416	0	2	4
			K.VIEEVSDM(15.9949)FAFIAR.C	920.416	0	2	5
			K.VLVPEHEK.D	949.523	0	2	3
			K.WM(15.9949)GGAELSDDGR.Y	335.13	0	2	3
			L.GTDQSEDILCAEFPDEPK.W	2050.89	0	2	2
			R.HM(15.9949)GGILAVANIR.G	286.11	0	2	5
			R.HM(15.9949)GGILAVANIR.G	286.11	0	3	5
			R.M(15.9949)TELYDYPK.Y	149.051	0	2	3
			R.VFLDPNILSDDGTVALR.G	1844.97	0	3	4
			R.YFYFYNTGLQNQR.V	1712.79	0	2	3
P57721	PCBP3 Poly(rC)-binding protein 3	PCBP3			0.94	2	23
			R.ESTGAQVQVAGDMLPNSTER.A	2089.98	1	2	2
			R.LVVPASQCGSLIGK.G	1427.78	0.89	2	3
			R.ESTGAQVQVAGDM(15.9949)LPNSTER.A	1291.57	0	2	2
P62424	RPL7A 60S ribosomal protein L7a	RPL7A			0.94	2	5
			R.HWGGNVLGPK.S	1063.56	0.94	2	5
			R.LKVPPAINQFTQALDR.Q	1811.01	0.95	2	5
			K.TCTTVAFTQVNSEDK.G	1699.77	0	2	2
P98179	RBM3 Putative RNA-binding protein 3	RBM3			0.94	2	5
			R.GFGFITFTNPEHASVAMR.A	1981.95	0.94	2	5
			K.LFVGGLNFNTDEQALEDHFSSFGPISEVVVVK.D	3495.75	0	3	5
Q15366	PCBP2 Poly(rC)-binding protein 2	PCBP2			0.94	2	23
			R.ESTGAQVQVAGDMLPNSTER.A	2089.98	1	2	2
			R.LVVPASQCGSLIGK.G	1427.78	0.89	2	3
			R.ESTGAQVQVAGDM(15.9949)LPNSTER.A	1291.57	0	2	2
Q96IU4	ABHD14B Abhydrolase domain-containing protein 14B	ABHD14B			0.94	23	345
			K.TPALIVYGDQDPMGQTSFEHLK.Q	2447.19	0.94	2	3
			K.TPALIVYGDQDPMGQTSFEHLK.Q	2447.19	0.86	3	3
			R.AVAIDLPGLGHSK.E	1276.71	0.99	2	4
			R.FSSETWQNLGTLHR.L	1674.81	0.94	2	4
			R.FSSETWQNLGTLHR.L	1674.81	0.91	3	4
			R.FSVLLLHGIR.F	1153.7	1	2	5
			K.TPALIVYGDQDPMGQTSFEHLK.Q	2447.19	0	3	4
O75323	GBAS Protein NipSnap homolog 2	GBAS			0.95	23	5
			K.HGWEELVYYTVPLIQEMESR.I	2479.19	0.95	3	5
			K.LQFHNVKPECLEAYNK.I	1989.98	0.92	2	5
			K.LQFHNVKPECLEAYNK.I	1989.98	1.46	3	5
			R.SYQLRPGTMIEWGNYWAR.A	2228.07	0	3	5
P23528	CFL1 Cofilin-1	CFL1			0.95	2	2
			R.YALYDATYETK.E	1336.62	0.95	2	2
			K.KEDLVFIFWAPESAPLK.S	1990.06	0	3	5
P30086	PEBP1 Phosphatidylethanolamine-binding protein 1	PEBP1			0.95	2	234
			K.GNDISSGTVLSDYVGSGPPK.G	1949.94	0.96	2	2
			K.LYTLVLTDPDAPSR.K	1559.82	1.21	2	3
			K.NRPTSISWDGLDSGK.L	1631.79	0.86	2	3
			R.APVAGTCYQAEWDDYVPK.L	2069.92	0.94	2	3
			R.YVWLVYEQDRPLK.C	1708.9	0.95	2	4
			K.NRPTSISWDGLDSGK.L	1631.79	0	2	4
			R.YVWLVYEQDRPLK.C	1708.9	0	2	5
			R.YVWLVYEQDRPLKCDEPILSNR.S	2793.4	0	3	5
P36578	RPL4 60S ribosomal protein L4	RPL4			0.95	23	2345
			K.AAAAAAALQAK.S	955.545	0.95	2	3
			K.APIRPDIVNFVHTNLR.K	1862.04	0.81	3	5
			R.IEEVPELPLVVEDK.V	1607.87	0.87	2	2
			R.NIPGITLLNVSK.L	1267.75	1.01	2	3
			R.RGPCIIYNEDNGIIK.A	1760.89	1.06	2	4
P51991	HNRNPA3 Heterogeneous nuclear ribonucleoprotein A3	HNRNPA3			0.95	2	2
			K.IETIEVMEDR.Q	1233.59	0.95	2	2
			K.EDTEEYNLR.D	1167.5	0	2	2
			K.IETIEVM(15.9949)EDR.Q	833.42	0	2	2
			K.LFIGGLSFETTDDSLR.E	1769.88	0	2	4
P63167	DYNLL1 Dynein light chain 1, cytoplasmic	DYNLL1			0.95	2	245
			K.NADMSEEMQQDSVECATQALEK.Y	2514.04	1.32	2	2
			K.YNPTWHCIVGR.N	1401.66	0.92	2	5
			R.NFGSYVTHETK.H	1281.6	0.95	2	4
Q02878	RPL6 60S ribosomal protein L6	RPL6			0.95	23	345
			K.AIPQLQGYLR.S	1157.66	0.95	2	3
			K.HLTDAYFK.K	993.492	0.93	2	4
			K.VLATVTKPVGGDK.N	1283.74	0.94	2	4
			R.ASITPGTILIILTGR.H	1524.92	0.94	2	5
			R.HQEGEIFDTEK.E	1331.6	1	2	3
			R.HQEGEIFDTEKEK.Y	1588.74	0.95	2	3
			R.SVFALTNGIYPHK.L	1445.77	1.03	2	5
			R.SVFALTNGIYPHK.L	1445.77	1.01	3	5
			K.EKVLATVTKPVGGDK.N	1540.88	0	2	4
			K.QLASGLLLVTGPLVLNR.V	1763.07	0	2	5
			R.ASITPGTILIILTGR.H	1524.92	0	2	3
Q13085	ACACA Acetyl-CoA carboxylase 1	ACACA			0.95	234	2345
			K.ATLVDHGIR.R	980.54	0.95	2	4
			K.AVVMDLLR.Q	915.521	0.92	2	3
			K.AYVWDNNK.D	1008.47	0.95	2	3
			K.AYVWDNNKDLAEWLEK.Q	1993.96	0.82	2	3
			K.AYVWDNNKDLAEWLEK.Q	1993.96	0.72	2	4
			K.AYVWDNNKDLAEWLEK.Q	1993.96	1.16	3	3
			K.DLAEWLEK.Q	1002.5	0.94	2	3
			K.DNTCVVEFQFMLPTSHPNR.G	2292.05	0.95	2	4
			K.DNTCVVEFQFMLPTSHPNR.G	2292.05	0.86	2	5
			K.DNTCVVEFQFMLPTSHPNR.G	2292.05	0.88	3	5
			K.DVDDGLQAAEEVGYPVMIK.A	2048.98	0.96	2	2
			K.DVDDGLQAAEEVGYPVMIK.A	2048.98	0.92	3	2
			K.EASFEYLQNEGER.L	1570.69	1.06	2	2
			K.EASFEYLQNEGER.L	1570.69	0.99	2	3
			K.FGAYIVDGLR.E	1109.59	0.98	2	3
			K.GVISDILDWK.T	1144.61	0.89	2	3
			K.GVISDILDWK.T	1144.61	1.04	2	4
			K.IHNANPELTDGQIQAMLR.R	2021.02	0.91	2	4
			K.IHNANPELTDGQIQAMLR.R	2021.02	0.96	3	4
			K.IIEEAPATIATPAVFEHMEQCAVK.L	2655.31	1.09	2	3
			K.IIEEAPATIATPAVFEHMEQCAVK.L	2655.31	0.98	3	3
			K.IIEEAPATIATPAVFEHMEQCAVK.L	2655.31	0.93	3	4
			K.IIQQAGQVWFPDSAFK.T	1834.94	0.98	2	3
			K.IIQQAGQVWFPDSAFK.T	1834.94	0.97	2	4
			K.ITDIIGKEEGIGPENLR.G	1852.99	0.85	2	3
			K.LLETESFQMNR.I	1366.66	1.1	2	3
			K.MHLYLGAAK.V	1002.53	0.96	2	5
			K.NGIAFMGPPSQAMWALGDK.I	1990.95	0.91	2	3
			K.NGIAFMGPPSQAMWALGDK.I	1990.95	0.92	2	4
			K.QGPLHGMLINTPYVTK.D	1767.93	0.96	2	5
			K.QLTEEDGVHSVIEENIK.C	1939.96	0.93	2	3
			K.RILNVPQELYEK.G	1500.83	0.74	2	4
			K.RIPVQAVWAGWGHASENPK.L	2103.08	0.88	3	5
			K.TCVFEKENDPSVMR.S	1710.77	1.05	2	3
			K.TDCDIEDDRLAAMFR.E	1826.79	0.09	2	3
			K.TDCDIEDDRLAAMFR.E	1826.79	0.83	3	3
			K.TLRDPSLPLLELQDIMTSVSGR.I	2441.3	0.84	2	5
			K.TLRDPSLPLLELQDIMTSVSGR.I	2441.3	0.88	3	5
			K.VEVGTEVTDYR.F	1266.61	1	2	2
			K.VLIANNGIAAVK.C	1181.71	1.01	2	3
			K.VNNADDFPNLFR.Q	1420.67	1.02	2	3
			K.VQAERPDTMLGVVCGALHVADVSLR.N	2693.38	1	3	5
			K.VQAERPDTMLGVVCGALHVADVSLR.N	2693.38	1.04	4	5
			K.VQQAELHTGSLPR.I	1434.76	0.94	2	4
			R.AIGIGAYLVR.L	1031.61	0.92	2	4
			R.AYIAYELNSVQHR.Q	1562.78	1.03	2	4
			R.DEPIHILNVAIK.T	1360.77	0.95	2	3
			R.DEPIHILNVAIK.T	1360.77	1.09	2	4
			R.DFTVASPAEFVTR.F	1438.71	0.93	2	2
			R.DIIVIGNDITYR.I	1390.75	0.84	2	3
			R.DIIVIGNDITYR.I	1390.75	1.01	2	4
			R.ECCQPVLVYIPPQAELR.G	2072.03	0.95	2	3
			R.ECCQPVLVYIPPQAELR.G	2072.03	1.01	3	3
			R.EEAISNMVVALK.E	1302.69	0.92	2	2
			R.EEFLIPIYHQVAVQFADLHDTPGR.M	2795.41	0.95	3	5
			R.EENKSDMNTVLNYIFSHAQVTK.K	2568.24	0.91	3	5
			R.EGLPLMVFANWR.G	1431.73	0.89	2	3
			R.EGLPLMVFANWR.G	1431.73	0.95	2	4
			R.EVFFMNTQSIVQLVQR.Y	1939.01	1.13	3	5
			R.FIIGSVSEDNSEDEISNLVK.L	2195.07	1.02	2	3
			R.FIIGSVSEDNSEDEISNLVK.L	2195.07	1.04	2	4
			R.FQAQSLGTTYIYDIPEMFR.Q	2280.1	0.96	2	4
			R.FVVMVTPEDLK.A	1276.67	0.93	2	3
			R.GQVLPAHTLLNTVDVELIYEGVK.Y	2508.37	0.97	3	5
			R.HMEMYADR.E	1051.42	0.97	2	3
			R.HMFHVAWVDPEDPYK.G	1870.85	0.87	2	5
			R.HMFHVAWVDPEDPYK.G	1870.85	1	3	5
			R.HSDLVTK.E	798.424	0.2	2	3
			R.IDTGWLDR.L	974.482	0.98	2	3
			R.IGLAEEIR.H	899.508	0.85	2	3
			R.IGSFGPQEDLLFLR.A	1590.84	0.9	2	3
			R.IGSFGPQEDLLFLR.A	1590.84	0.98	2	4
			R.IIEFVPTK.T	945.553	0.96	2	3
			R.ILNVPQELYEK.G	1344.73	1.1	2	3
			R.IPVQAVWAGWGHASENPK.L	1946.98	1.25	2	5
			R.IPVQAVWAGWGHASENPK.L	1946.98	1.02	3	5
			R.ITSENPDEGFKPSSGTVQELNFR.S	2552.22	0.93	2	3
			R.ITSENPDEGFKPSSGTVQELNFR.S	2552.22	0.97	3	3
			R.LGGIPVGVVAVETR.T	1365.8	0.94	2	3
			R.LGTPELSTAER.K	1172.6	0.85	2	3
			R.LLLEAMDELEVAFNNTNVR.T	2191.1	1.02	2	5
			R.LLLEAMDELEVAFNNTNVR.T	2191.1	1.2	3	5
			R.LLLEDLVK.K	941.58	0.95	2	3
			R.LPGGNEIGMVAWK.M	1370.7	0.93	2	3
			R.LSDGGLLLSYDGSSYTTYMK.E	2171.02	0.81	2	3
			R.LSDGGLLLSYDGSSYTTYMK.E	2171.02	0.99	2	4
			R.LTFLVAQK.D	918.554	0.94	2	3
			R.MGGMVSFR.T	883.404	1	2	3
			R.MMYGVSPWGDSPIDFEDSAHVPCPR.G	2850.23	0.89	3	3
			R.MMYGVSPWGDSPIDFEDSAHVPCPR.G	2850.23	0.91	3	4
			R.NFDLTAIPCANHK.M	1499.72	0.99	2	4
			R.NFDLTAIPCANHK.M	1499.72	0.88	3	4
			R.NSVSNFLHSLER.G	1401.7	0.93	2	4
			R.NSVSNFLHSLER.G	1401.7	0.99	2	5
			R.NSVSNFLHSLER.G	1401.7	1	3	4
			R.QVLIASHLPSYELR.H	1624.89	0.95	2	4
			R.QVLIASHLPSYELR.H	1624.89	0.94	3	4
			R.QVQAEVPGSPIFVMR.L	1656.87	0.87	2	3
			R.RVDPVYIHLAER.L	1466.8	0.92	3	5
			R.SLVQANPEVAMDSIIHMTQHISPTQR.A	2903.45	0.92	3	5
			R.TAQIMFQAYGDK.Q	1371.65	1.03	2	3
			R.TAQIMFQAYGDK.Q	1371.65	1.01	2	4
			R.TDCNHIFLNFVPTVIMDPSKIEESVR.S	3061.51	0.98	3	5
			R.TFEDFVR.I	912.434	1.04	2	3
			R.TFFYWR.L	918.439	1.02	2	4
			R.TIQVENSHLILTGAGALNK.V	1979.09	0.97	2	4
			R.TIQVENSHLILTGAGALNK.V	1979.09	0.91	3	4
			R.TVELSIPADPANLDSEAK.I	1868.94	0.87	2	2
			R.VDWQENDFSK.R	1266.55	0.91	2	2
			R.VDWQENDFSK.R	1266.55	1.12	2	3
			R.VDWQENDFSKR.I	1422.65	1.23	2	3
			R.VSALNSVHCEHVEDEGESR.Y	2153.95	0.96	2	3
			R.VSALNSVHCEHVEDEGESR.Y	2153.95	0.96	3	3
			R.WSYEMFR.N	1017.44	0.9	2	3
			R.YLYLTPQDYK.R	1302.65	0.86	2	3
			K.DM(15.9949)YDQVLK.F	264.078	0	2	2
			K.DVDDGLQAAEEVGYPVM(15.9949)IK.A	1806.8	0	2	2
			K.DVDDGLQAAEEVGYPVMIK.A	2048.98	0	2	3
			K.EMAQYASNITSVLCQFPSQQIANILDSHAATLNR.K	3792.85	0	3	5
			K.LLETESFQM(15.9949)NR.I	1096.51	0	2	3
			K.NGIAFM(15.9949)GPPSQAMWALGDK.I	651.305	0	2	3
			K.NGIAFMGPPSQAMWALGDK.I	1990.95	0	2	2
			K.NLLVTMLIDQLCGR.D	1644.87	0	2	5
			K.QGPLHGM(15.9949)LINTPYVTK.D	738.348	0	2	5
			K.RPGAALDPGCVLAK.M	1423.76	0	2	5
			K.SDMNTVLNYIFSHAQVTK.K	2068.01	0	2	5
			K.SDMNTVLNYIFSHAQVTK.K	2068.01	0	3	5
			K.SVHSSVPLLNSK.D	1266.69	0	2	5
			N.ILDSHAATLNR.K	1209.65	0	2	4
			R.DIIVIGNDITYR.I	1390.75	0	2	2
			R.DPSLPLLELQDIMTSVSGR.I	2071.07	0	2	5
			R.EENKSDM(15.9949)NTVLNYIFSHAQVTK.K	851.333	0	3	5
			R.EGLPLM(15.9949)VFANWR.G	658.336	0	2	3
			R.EGLPLM(15.9949)VFANWR.G	658.336	0	2	4
			R.EVFFMNTQSIVQLVQR.Y	1939.01	0	2	5
			R.FQAQSLGTTYIYDIPEM(15.9949)FR.Q	1976.93	0	2	3
			R.FQAQSLGTTYIYDIPEM(15.9949)FR.Q	1976.93	0	2	4
			R.FVVM(15.9949)VTPEDLK.A	494.256	0	2	3
			R.GGSWVVIDSSINPR.H	1485.76	0	2	3
			R.GGSWVVIDSSINPR.H	1485.76	0	2	4
			R.GQVLPAHTLLNTVDVELIYEGVK.Y	2508.37	0	2	5
			R.HLEPALAFQLELNR.M	1649.89	0	2	5
			R.HLEPALAFQLELNR.M	1649.89	0	3	5
			R.HM(15.9949)FHVAWVDPEDPYK.G	286.11	0	2	5
			R.KVNNADDFPNLFR.Q	1548.77	0	2	4
			R.KVNNADDFPNLFR.Q	1548.77	0	3	4
			R.M(15.9949)MYGVSPWGDSPIDFEDSAHVPCPR.G	149.051	0	3	3
			R.M(15.9949)MYGVSPWGDSPIDFEDSAHVPCPR.G	149.051	0	3	4
			R.MAALEVYVR.R	1050.55	0	2	3
			R.MAALEVYVR.R	1050.55	0	2	4
			R.MM(15.9949)YGVSPWGDSPIDFEDSAHVPCPR.G	280.091	0	3	3
			R.MM(15.9949)YGVSPWGDSPIDFEDSAHVPCPR.G	280.091	0	3	4
			R.MSFSSNLNHYGM(15.9949)THVASVSDVLLDNSFTPPCQR.M	1386.57	0	3	5
			R.QVQAEVPGSPIFVM(15.9949)R.L	1500.76	0	2	3
			R.SLVQANPEVAMDSIIHM(15.9949)TQHISPTQR.A	1853.9	0	3	5
			R.SSMSGLHLVK.Q	1057.56	0	2	5
			R.TDCNHIFLNFVPTVIM(15.9949)DPSK.I	1920.93	0	3	3
			R.TDCNHIFLNFVPTVIMDPSK.I	2348.14	0	3	3
			R.VETQFQNGHYDK.C	1464.66	0	2	3
Q7L014	DDX46 Probable ATP-dependent RNA helicase DDX46	DDX46			0.95	23	235
			K.AMENIGELKK.E	1131.6	0.98	2	3
			K.DMAAPGTSSVPAPTAGNAEK.L	1870.87	0.96	2	2
			K.FDETEQALANER.K	1421.64	0.91	2	2
			K.HGYEKPTPIQTQAIPAIMSGR.D	2295.19	0.85	3	5
			K.TIAFLLPMFR.H	1207.68	0.95	2	5
			R.DSIINDFK.N	950.471	0.95	2	2
			R.MFDMGFEPQVMR.I	1486.64	0.89	2	3
			R.VTYVVLDEADR.M	1278.65	0.97	2	2
			R.YEEELEINDFPQTAR.W	1852.85	0.91	2	2
			K.GYAYTFITEDQAR.Y	1533.71	0	2	4
			K.HGYEKPTPIQTQAIPAIM(15.9949)SGR.D	1995.03	0	3	5
			K.TIAFLLPM(15.9949)FR.H	904.509	0	2	4
			R.SLEEGEGPIAVIMTPTR.E	1798.91	0	2	3
			R.VKDMAAPGTSSVPAPTAGNAEK.L	2099.04	0	2	3
Q96FJ2	DYNLL2 Dynein light chain 2, cytoplasmic	DYNLL2			0.95	2	245
			K.NADMSEDMQQDAVDCATQAMEK.Y	2487.97	1.02	2	2
			K.YNPTWHCIVGR.N	1401.66	0.92	2	5
			R.NFGSYVTHETK.H	1281.6	0.95	2	4
			K.NADMSEDMQQDAVDCATQAMEK.Y	2487.97	0	3	2
Q9Y281	CFL2 Cofilin-2	CFL2			0.95	2	2
			R.YALYDATYETK.E	1336.62	0.95	2	2
			K.KEDLVFIFWAPESAPLK.S	1990.06	0	3	5
O00763	ACACB Acetyl-CoA carboxylase 2	ACACB			0.96	23	2345
			K.EASFEYLQNEGER.L	1570.69	1.06	2	2
			K.EASFEYLQNEGER.L	1570.69	0.99	2	3
			K.FGAYIVDGLR.Q	1109.59	0.98	2	3
			K.MHLYLGAAK.V	1002.53	0.96	2	5
			K.RIPVQAVWAGWGHASENPK.L	2103.08	0.88	3	5
			K.VLIANNGIAAVK.C	1181.71	1.01	2	3
			R.AIGIGAYLVR.L	1031.61	0.92	2	4
			R.DFTVASPAEFVTR.F	1438.71	0.93	2	2
			R.EEAISNMVVALK.E	1302.69	0.92	2	2
			R.FVVMVTPEDLK.A	1276.67	0.93	2	3
			R.IPVQAVWAGWGHASENPK.L	1946.98	1.25	2	5
			R.IPVQAVWAGWGHASENPK.L	1946.98	1.02	3	5
			R.ITSENPDEGFKPSSGTVQELNFR.S	2552.22	0.93	2	3
			R.ITSENPDEGFKPSSGTVQELNFR.S	2552.22	0.97	3	3
			K.DM(15.9949)YDQVLK.F	264.078	0	2	2
			R.FVVM(15.9949)VTPEDLK.A	494.256	0	2	3
			R.HLEPALAFQLELNR.M	1649.89	0	2	5
			R.HLEPALAFQLELNR.M	1649.89	0	3	5
			R.TVEVAVPADPANLDSEAK.I	1824.91	0	2	2
P07237	P4HB Protein disulfide-isomerase	P4HB			0.96	2	2
			K.VDATEESDLAQQYGVR.G	1779.83	0.99	2	2
			R.EADDIVNWLK.K	1201.6	0.92	2	2
P13798	APEH Acylamino-acid-releasing enzyme	APEH			0.96	234	2345
			C.ELLSDDSLAVSSPR.L	1487.75	0.75	2	2
			C.SQLCLYDWYTK.V	1475.68	0.93	2	3
			F.AVDTQVGTVTSLTAGGSGGSWK.L	2079.03	1.09	2	3
			F.VGWWHEPFR.L	1212.58	0.98	2	5
			H.HQCSQLCLYDWYTK.V	1901.83	1.02	2	4
			H.HQCSQLCLYDWYTK.V	1901.83	0.98	3	4
			K.AESFFQTK.A	956.46	1	2	3
			K.ALDVSASDDEIAR.L	1360.65	0.91	2	2
			K.CELLSDDSLAVSSPR.L	1647.78	0.94	2	2
			K.CELLSDDSLAVSSPR.L	1647.78	0.85	2	3
			K.CELLSDDSLAVSSPR.L	1647.78	0.88	3	2
			K.EQSVLWVSLEEAEPIPDIHWGIR.V	2703.37	0.96	2	5
			K.GDQFVFYEDWGENMVSK.S	2050.88	1.01	2	3
			K.GDQFVFYEDWGENMVSK.S	2050.88	0.98	2	4
			K.GDQFVFYEDWGENMVSK.S	2050.88	1.01	3	3
			K.HGPVYEDDCFGCLSWSHSETHLLYVAEK.K	3337.47	0.89	3	5
			K.HGPVYEDDCFGCLSWSHSETHLLYVAEK.K	3337.47	0.93	4	5
			K.LLTIDQDLMVAQFSTPSLPPTLK.V	2528.36	0.8	2	3
			K.LLTIDQDLMVAQFSTPSLPPTLK.V	2528.36	0.9	2	4
			K.LLTIDQDLMVAQFSTPSLPPTLK.V	2528.36	0.91	2	5
			K.LLTIDQDLMVAQFSTPSLPPTLK.V	2528.36	0.8	3	3
			K.MGFAVLLVNYR.G	1281.69	1.07	2	4
			K.MGFAVLLVNYR.G	1281.69	1.01	2	5
			K.QFLEVWEK.N	1077.55	0.95	2	3
			K.SFNLSALEK.H	1007.53	0.96	2	3
			K.SFNLSALEK.H	1007.53	1.02	2	4
			K.STHALSEVEVESDSFMNAVLWLR.T	2620.27	0.98	2	5
			K.STHALSEVEVESDSFMNAVLWLR.T	2620.27	0.83	3	5
			K.TPLLLMLGQEDR.R	1384.74	0.96	2	3
			K.TPLLLMLGQEDR.R	1384.74	0.99	2	4
			K.TPLLLMLGQEDR.R	1384.74	0.86	3	3
			K.TPLLLMLGQEDRR.V	1540.84	1.01	2	4
			K.TPLLLMLGQEDRR.V	1540.84	0.94	3	4
			K.VGFLPSAGK.E	874.491	0.96	2	3
			K.VTSVVVDVVPR.Q	1168.68	0.96	2	3
			K.VTSVVVDVVPR.Q	1168.68	0.97	2	4
			R.ESPSGTMK.A	835.375	1.09	2	3
			R.GSTGFGQDSILSLPGNVGHQDVK.D	2313.14	0.98	2	3
			R.GSTGFGQDSILSLPGNVGHQDVK.D	2313.14	0.98	2	4
			R.GSTGFGQDSILSLPGNVGHQDVK.D	2313.14	1.01	3	3
			R.KAGGTGPGEEK.Q	1029.51	0.86	2	4
			R.LKKPDQAIK.G	1039.64	0.83	2	5
			R.LSPDQCR.I	874.397	0.95	2	3
			R.QDLFAVDTQVGTVTSLTAGGSGGSWK.L	2582.27	1	2	3
			R.QDLFAVDTQVGTVTSLTAGGSGGSWK.L	2582.27	0.77	2	4
			R.QLGENFSGIYCSLLPLGCWSADSQR.V	2858.32	0.92	2	3
			R.QLGENFSGIYCSLLPLGCWSADSQR.V	2858.32	0.91	2	4
			R.QLGENFSGIYCSLLPLGCWSADSQR.V	2858.32	0.99	2	5
			R.QLGENFSGIYCSLLPLGCWSADSQR.V	2858.32	0.96	3	3
			R.QLGENFSGIYCSLLPLGCWSADSQR.V	2858.32	0.94	3	4
			R.QPALSAACLGPEVTTQYGGQYR.T	2367.14	0.94	2	3
			R.QPALSAACLGPEVTTQYGGQYR.T	2367.14	0.88	3	3
			R.QVLLSEPEEAAALYR.G	1687.88	0.9	2	3
			R.QVLLSEPEEAAALYR.G	1687.88	1.1	2	4
			R.QYLVFHDGDSVVFAGPAGNSVETR.G	2565.23	0.92	2	3
			R.QYLVFHDGDSVVFAGPAGNSVETR.G	2565.23	0.93	2	4
			R.QYLVFHDGDSVVFAGPAGNSVETR.G	2565.23	0.94	3	3
			R.QYLVFHDGDSVVFAGPAGNSVETR.G	2565.23	0.91	3	4
			R.RSALYYVDLIGGK.C	1453.79	1.13	2	4
			R.RSALYYVDLIGGK.C	1453.79	0.97	2	5
			R.RSALYYVDLIGGK.C	1453.79	1.08	3	4
			R.SALYYVDLIGGK.C	1297.69	0.99	2	3
			R.SALYYVDLIGGK.C	1297.69	0.9	2	4
			R.SRQDLFAVDTQVGTVTSLTAGGSGGSWK.L	2825.4	1.08	3	5
			R.TVHTEWTQR.D	1156.56	0.96	2	4
			R.VLQPPPEQENVQYAGLDFEAILLQPGSPPDK.T	3389.72	0.96	3	3
			R.VLQPPPEQENVQYAGLDFEAILLQPGSPPDK.T	3389.72	0.86	3	4
			R.VLQPPPEQENVQYAGLDFEAILLQPGSPPDK.T	3389.72	0.79	3	5
			R.VLQPPPEQENVQYAGLDFEAILLQPGSPPDK.T	3389.72	1.01	4	3
			R.VVFDSAQR.S	920.472	0.98	2	3
			Y.AGLDFEAILLQPGSPPDK.T	1867.98	1.15	2	4
			Y.CSLLPLGCWSADSQR.V	1748.8	0.76	2	3
			A.IKGDQFVFYEDWGENMVSK.S	2292.06	0	2	4
			F.AVDTQVGTVTSLTAGGSGGSWK.L	2079.03	0	2	4
			K.CELLSDDSLAVSSPR.L	1647.78	0	2	4
			K.GDQFVFYEDWGENM(15.9949)VSK.S	1735.68	0	2	3
			K.GDQFVFYEDWGENM(15.9949)VSK.S	1735.68	0	2	4
			K.GDQFVFYEDWGENM(15.9949)VSK.S	1735.68	0	2	5
			K.GDQFVFYEDWGENMVSK.S	2050.88	0	2	2
			K.GDQFVFYEDWGENMVSK.S	2050.88	0	2	5
			K.HGPVYEDDCFGCLSWSHSETH.L	2519.99	0	3	4
			K.HGPVYEDDCFGCLSWSHSETHLLY.V	2909.23	0	3	5
			K.LLTIDQDLM(15.9949)VAQFSTPSLPPTLK.V	1060.55	0	2	3
			K.LLTIDQDLM(15.9949)VAQFSTPSLPPTLK.V	1060.55	0	2	4
			K.LLTIDQDLM(15.9949)VAQFSTPSLPPTLK.V	1060.55	0	2	5
			K.LLTIDQDLMVAQFSTPSLPPTLK.V	2528.36	0	3	5
			K.M(15.9949)GFAVLLVNYR.G	149.051	0	2	5
			K.MGFAVLLVNYR.G	1281.69	0	2	3
			K.SIPVLCVLDVESGNISVLEGVPENVSPGQAFWAPGDAGVVF.V	4226.12	0	3	2
			K.STHALSEVEVESDSFM(15.9949)NAVLWLR.T	1766.77	0	2	5
			K.STHALSEVEVESDSFM.N	1766.77	0	2	4
			K.TPLLLM(15.9949)LGQEDR.R	686.404	0	2	3
			K.TPLLLM(15.9949)LGQEDRR.V	686.404	0	3	4
			K.TQVPM(15.9949)VVMPHGGPH.S	574.279	0	2	5
			K.TQVPMVVM(15.9949)PHGGPH.S	903.456	0	2	5
			K.TQVPMVVMPHGGPHSSFVT.A	2007.97	0	2	5
			K.TQVPMVVMPHGGPHSSFVTAW.M	2265.09	0	2	5
			Q.YAGLDFEAILLQPGSPPDK.T	2031.04	0	2	3
			Q.YAGLDFEAILLQPGSPPDK.T	2031.04	0	2	4
			R.ESPSGTM(15.9949)K.A	707.28	0	2	3
			R.IVYLQYPSLIPH.H	1441.8	0	2	3
			R.IVYLQYPSLIPH.H	1441.8	0	2	4
			R.IVYLQYPSLIPHHQ.C	1707.92	0	3	5
			R.IVYLQYPSLIPHHQC.S	1867.95	0	2	5
			R.IVYLQYPSLIPHHQCS.Q	1954.98	0	2	5
			R.IVYLQYPSLIPHHQCS.Q	1954.98	0	3	5
			R.IVYLQYPSLIPHHQCSQL.C	2196.12	0	2	5
			R.IVYLQYPSLIPHHQCSQL.C	2196.12	0	3	5
			R.QDLFAVDTQVGTVTSLTAGGSGGSWK.L	2582.27	0	2	5
			R.QDLFAVDTQVGTVTSLTAGGSGGSWK.L	2582.27	0	3	3
			R.QVLLSEPEEAAALYR.G	1687.88	0	2	2
			R.QYLVFHDGDSVVFAGPAGN.S	1992.94	0	2	3
			R.QYLVFHDGDSVVFAGPAGN.S	1992.94	0	2	4
			R.SRQDLFAVDTQVGTVTSLTAGGSGGSWK.L	2825.4	0	3	3
			R.SRQDLFAVDTQVGTVTSLTAGGSGGSWK.L	2825.4	0	3	4
			R.VLQPPPEQENVQYAGLDFEAILLQPGSPPDK.T	3389.72	0	4	5
P26641	EEF1G Elongation factor 1-gamma	EEF1G			0.96	2	234
			K.AAAPAPEEEMDECEQALAAEPK.A	2357.02	0.79	2	2
			R.ILGLLDAYLK.T	1117.67	0.96	2	3
			R.WFLTCINQPQFR.A	1608.79	1.08	2	4
			K.AKDPFAHLPK.S	1122.62	0	2	5
			K.ALIAAQYSGAQVR.V	1346.73	0	2	3
			K.LDPGSEETQTLVR.E	1443.72	0	2	2
			R.ILGLLDAYLK.T	1117.67	0	2	4
P35503	UGT1A3 UDP-glucuronosyltransferase 1-3	UGT1A3			0.96	23	45
			K.IPQTVLWR.Y	1011.59	0.96	2	4
			R.GHQAVVLTPEVNMHIK.E	1771.94	0.76	2	5
			R.GHQAVVLTPEVNMHIK.E	1771.94	1.03	3	5
			K.VLVVPIDGSHWLSMR.E	1707.91	0	2	5
			K.VLVVPIDGSHWLSMR.E	1707.91	0	3	5
			R.LLTTNSDHMTFMQR.V	1693.79	0	2	4
P39023	RPL3 60S ribosomal protein L3	RPL3			0.96	2	2345
			K.NNASTDYDLSDK.S	1341.57	0.95	2	2
			K.TVFAEHISDECK.R	1434.64	1.01	2	3
			K.TVFAEHISDECKR.R	1590.75	0.96	2	4
			R.HGSLGFLPR.K	982.535	0.89	2	5
			K.AFMGPLKK.D	890.505	0	2	5
			K.DDPSKPVHLTAFLGYK.A	1787.93	0	2	4
			K.IGQGYLIK.D	890.523	0	2	3
			K.SINPLGGFVHYGEVTNDFVM(15.9949)LK.G	2196.04	0	2	5
			K.SINPLGGFVHYGEVTNDFVMLK.G	2437.22	0	3	5
			R.ERLEQQVPVNQVFGQDEM(15.9949)IDVIGVTK.G	2146.02	0	3	4
			R.KVACIGAWHPAR.V	1364.71	0	2	5
P49721	PSMB2 Proteasome subunit beta type-2	PSMB2			0.96	23	345
			K.ILLLCVGEAGDTVQFAEYIQK.N	2367.22	1.01	2	5
			K.ILLLCVGEAGDTVQFAEYIQK.N	2367.22	1.06	3	5
			K.NGIHDLDNISFPK.Q	1468.73	0.65	2	3
			K.NGIHDLDNISFPK.Q	1468.73	0.98	2	4
			K.NGIHDLDNISFPK.Q	1468.73	0.88	3	3
			K.NGIHDLDNISFPK.Q	1468.73	0.91	3	4
			N.LLLAGYDEHEGPALYYMDYLAALAK.A	2800.39	0.89	3	5
			R.FILNLPTFSVR.I	1305.74	0.95	2	4
			R.FILNLPTFSVR.I	1305.74	0.96	2	5
			R.IIDKNGIHDLDNISFPK.Q	1939.02	0.94	2	4
			R.NGYELSPTAAANFTR.R	1610.77	0.89	2	3
			R.NLADCLR.S	860.417	0.94	2	3
			R.RNLADCLR.S	1016.52	0.98	2	4
			R.VAASNIVQMK.D	1059.57	0.99	2	3
			R.VAASNIVQMKDDHDK.M	1669.81	0.97	2	3
			R.YYTPTISR.E	999.503	0.96	2	3
			R.NGYELSPTAAANFTR.R	1610.77	0	2	2
			R.TPYHVNLLLAGYDEHEGPALY.Y	2372.15	0	2	5
			R.VAASNIVQM(15.9949)K.D	931.48	0	2	3
			Y.YMDYLAALAK.A	1157.58	0	2	3
P62937	PPIA Peptidyl-prolyl cis-trans isomerase A	PPIA			0.96	2	3
			K.FEDENFILK.H	1153.57	0.96	2	3
			K.HTGPGILSM(15.9949)ANAGPNTNGSQFFICTAK.T	911.453	0	3	5
P68402	PAFAH1B2 Platelet-activating factor acetylhydrolase IB subu	PAFAH1B2			0.96	2345	2345
[truncated: 4,095 more rows]

## Sheet: 4j (10 µM) rep 2
Uniprot ID	description	symbol	sequence	mass	median ratio	charge	segment
P13645	KRT10 Keratin, type I cytoskeletal 10	KRT10			0.11	2	2
			R.LAADDFR.L	806.392	0.11	2	2
			K.ADLEM(15.9949)QIESLTEELAYLK.K	577.242	0	2	2
			K.ADLEM(15.9949)QIESLTEELAYLK.K	577.242	0	3	2
			K.ADLEM(15.9949)QIESLTEELAYLKK.N	577.242	0	2	3
			K.ADLEM(15.9949)QIESLTEELAYLKK.N	577.242	0	3	3
			K.ADLEM(15.9949)QIESLTEELAYLKK.N	577.242	0	3	4
			K.ADLEMQIESLTEELAYLKK.N	2224.14	0	3	4
			K.DAEAWFNEK.S	1108.48	0	2	2
			K.ELTTEIDNNIEQISSYK.S	1996.97	0	2	2
			K.GSLGGGFSSGGFSGGSFSR.G	1706.76	0	2	3
			K.IKEWYEK.H	994.512	0	2	4
			K.IRLENEIQTYR.S	1433.76	0	2	4
			K.NQILNLTTDNANILLQIDNAR.L	2367.26	0	2	2
			K.NQILNLTTDNANILLQIDNAR.L	2367.26	0	3	2
			K.NQILNLTTDNANILLQIDNAR.L	2367.26	0	3	4
			K.NQILNLTTDNANILLQIDNAR.L	2367.26	0	3	5
			K.SEITELRR.N	1002.55	0	2	3
			K.SKELTTEIDNNIEQISSYK.S	2212.09	0	2	3
			K.TIDDLKNQILNLTTDNANILLQIDNAR.L	3052.62	0	3	4
			K.TIDDLKNQILNLTTDNANILLQIDNAR.L	3052.62	0	3	5
			K.TIDDLKNQILNLTTDNANILLQIDNAR.L	3052.62	0	4	4
			K.YENEVALR.Q	992.493	0	2	2
			R.AETECQNTEYQQLLDIK.I	2082.96	0	2	2
			R.ALEESNYELEGK.I	1380.64	0	2	2
			R.KDAEAWFNEK.S	1236.58	0	2	3
			R.LASYLDK.V	808.433	0	2	2
			R.LASYLDKVR.A	1063.6	0	2	4
			R.LENEIQTYR.S	1164.58	0	2	2
			R.LKYENEVALR.Q	1233.67	0	2	4
			R.NVQALEIELQSQLALK.Q	1796	0	2	3
			R.NVQALEIELQSQLALK.Q	1796	0	2	4
			R.NVQALEIELQSQLALK.Q	1796	0	2	5
			R.NVQALEIELQSQLALK.Q	1796	0	3	3
			R.NVSTGDVNVEM(15.9949)NAAPGVDLTQLLNNMR.S	1163.51	0	2	2
			R.NVSTGDVNVEM(15.9949)NAAPGVDLTQLLNNMR.S	1163.51	0	3	2
			R.NVSTGDVNVEMNAAPGVDLTQLLNNM(15.9949)R.S	2716.29	0	2	2
			R.NVSTGDVNVEMNAAPGVDLTQLLNNM(15.9949)R.S	2716.29	0	3	2
			R.NVSTGDVNVEMNAAPGVDLTQLLNNMR.S	2872.39	0	2	2
			R.NVSTGDVNVEMNAAPGVDLTQLLNNMR.S	2872.39	0	3	2
			R.NVSTGDVNVEMNAAPGVDLTQLLNNMR.S	2872.39	0	3	3
			R.QSVEADINGLR.R	1200.61	0	2	2
			R.SLLEGEGSSGGGGR.G	1261.59	0	2	2
			R.SQYEQLAEQNR.K	1364.63	0	2	2
			R.SQYEQLAEQNRKDAEAWFNEK.S	2584.2	0	3	3
			R.SQYEQLAEQNRKDAEAWFNEK.S	2584.2	0	3	4
			R.YCVQLSQIQAQISALEEQLQQIR.A	2746.42	0	2	3
			R.YCVQLSQIQAQISALEEQLQQIR.A	2746.42	0	2	5
			R.YCVQLSQIQAQISALEEQLQQIR.A	2746.42	0	3	3
Q7Z3Y7	KRT28 Keratin, type I cytoskeletal 28	KRT28			0.11	2	2
			R.LAADDFR.L	806.392	0.11	2	2
			K.DAEAWFNEK.S	1108.48	0	2	2
			K.KNHEEEMKALQCAAGGNVNVEMNAAPGVDLAVLLNNMR.A	4108.98	0	3	5
			R.KDAEAWFNEK.S	1236.58	0	2	3
P08779	KRT16 Keratin, type I cytoskeletal 16	KRT16			0.18	2	2
			R.LAADDFR.T	806.392	0.11	2	2
			R.VLDELTLAR.T	1028.59	0.26	2	2
			K.IRDWYQR.Q	1035.53	0	2	4
			K.TRLEQEIATYR.R	1378.72	0	2	4
			R.APSTYGGGLSVSSR.F	1337.66	0	2	3
			R.DAETWFLSK.T	1095.52	0	2	2
			R.GQTGGDVNVEMDAAPGVDLSR.I	2087.96	0	2	2
			R.ISSVLAGGSCR.A	1105.56	0	2	3
			R.LASYLDK.V	808.433	0	2	2
			R.LASYLDKVR.A	1063.6	0	2	4
Q04695	KRT17 Keratin, type I cytoskeletal 17	KRT17			0.26	2	24
			R.LAADDFR.T	806.392	0.11	2	2
			R.TKFETEQALR.L	1221.64	1.16	2	4
			R.VLDELTLAR.A	1028.59	0.26	2	2
			K.IRDWYQR.Q	1035.53	0	2	4
			K.TRLEQEIATYR.R	1378.72	0	2	4
			R.EVATNSELVQSGK.S	1360.68	0	2	2
			R.LASYLDK.V	808.433	0	2	2
			R.LASYLDKVR.A	1063.6	0	2	4
Q9Y383	LUC7L2 Putative RNA-binding protein Luc7-like 2	LUC7L2			0.3	2	2
			R.LAETQEEISAEVAAK.A	1587.8	0.3	2	2
			K.SHLLNCCPHDVLSGTR.M	1864.87	0	2	5
			K.VEQLGAEGNVEESQK.V	1615.77	0	2	2
P30086	PEBP1 Phosphatidylethanolamine-binding protein 1	PEBP1			0.35	2	2
			K.GNDISSGTVLSDYVGSGPPK.G	1949.94	0.35	2	2
			K.LYTLVLTDPDAPSR.K	1559.82	0	2	2
			R.APVAGTCYQAEWDDYVPK.L	2069.92	0	2	2
			R.YVWLVYEQDRPLK.C	1708.9	0	2	4
P06748	NPM1 Nucleophosmin	NPM1			0.48	2	3
			K.MSVQPTVSLGGFEITPPVVLR.L	2227.21	0.56	2	3
			R.MTDQEAIQDLWQWR.K	1818.84	0.41	2	3
			R.TVSLGAGAKDELHIVEAEAMNYEGSPIK.V	2929.46	0	3	4
P08107	HSPA1B Heat shock 70 kDa protein 1A/1B	HSPA1B			0.48	2	2
			R.TTPSYVAFTDTER.L	1486.69	0.48	2	2
			K.AFYPEEISSMVLTK.M	1613.8	0	2	2
			K.DAGVIAGLNVLR.I	1196.69	0	2	2
			K.NQVALNPQNTVFDAK.R	1657.84	0	2	3
P19338	NCL Nucleolin	NCL			0.48	2	2
			K.EVFEDAAEIR.L	1177.56	0.46	2	2
			K.FGYVDFESAEDLEK.A	1647.73	0.51	2	2
			K.GFGFVDFNSEEDAK.A	1560.67	0	2	2
			K.TGISDVFAK.N	936.492	0	2	2
P06733	ENO1 Alpha-enolase	ENO1			0.49	2	234
			K.DATNVGDEGGFAPNILENK.E	1960.92	0.31	2	2
			K.LAMQEFMILPVGAANFR.E	1907.98	0.43	2	3
			R.GNPTVEVDLFTSK.G	1405.71	0.49	2	2
			R.IGAEVYHNLK.N	1142.61	0.58	2	4
			R.YISPDQLADLYK.S	1424.72	0.51	2	2
			R.AAVPSGASTGIYEALELR.D	1803.94	0	2	2
P04264	KRT1 Keratin, type II cytoskeletal 1	KRT1			0.52	2	3
			Q.FASFIDK.V	826.423	0.52	2	3
			K.AEAESLYQSK.Y	1124.54	0	2	2
			K.AEAESLYQSKYEELQITAGR.H	2286.12	0	2	3
			K.AEAESLYQSKYEELQITAGR.H	2286.12	0	3	4
			K.DVDGAYM(15.9949)TK.V	769.295	0	2	2
			K.IEISELNR.V	972.524	0	2	2
			K.LNDLEDALQQAK.E	1356.69	0	2	2
			K.LNDLEDALQQAKEDLAR.L	1941.98	0	3	3
			K.NKLNDLEDALQQAK.E	1598.83	0	2	3
			K.NKLNDLEDALQQAK.E	1598.83	0	3	3
			K.NMQDMVEDYR.N	1299.52	0	2	2
			K.QISNLQQSISDAEQR.G	1715.84	0	2	2
			K.QISNLQQSISDAEQR.G	1715.84	0	3	2
			K.QISNLQQSISDAEQRGENALK.D	2329.17	0	3	3
			K.SISISVAR.G	831.481	0	2	3
			K.SKAEAESLYQSKYEELQITAGR.H	2501.25	0	2	4
			K.SKAEAESLYQSKYEELQITAGR.H	2501.25	0	3	4
			K.SLNNQFASFIDK.V	1382.68	0	2	2
			K.WELLQQVDTSTR.T	1474.74	0	2	2
			K.YEELQITAGR.H	1178.59	0	2	2
			R.DYQELM(15.9949)NTK.L	797.327	0	2	2
			R.DYQELMNTK.L	1140.51	0	2	2
			R.EQIKSLNNQFASFIDKVR.F	2137.14	0	3	4
			R.FSSCGGGGGSFGAGGGFGSR.S	1764.73	0	2	3
			R.LLRDYQELMNTK.L	1522.78	0	2	4
			R.LLRDYQELMNTK.L	1522.78	0	3	4
			R.LRSEIDNVK.K	1072.59	0	2	3
			R.LRSEIDNVKK.Q	1200.68	0	2	4
			R.NSKIEISELNR.V	1301.69	0	2	3
			R.SGGGFSSGSAGIINYQR.R	1656.79	0	2	3
			R.SLDLDSIIAEVK.A	1301.71	0	2	2
			R.SLDLDSIIAEVK.A	1301.71	0	2	3
			R.SLDLDSIIAEVK.A	1301.71	0	2	4
			R.SLDLDSIIAEVK.A	1301.71	0	2	5
			R.SLDLDSIIAEVKAQYEDIAQK.S	2349.21	0	2	4
			R.SLDLDSIIAEVKAQYEDIAQK.S	2349.21	0	2	5
			R.SLDLDSIIAEVKAQYEDIAQK.S	2349.21	0	3	3
			R.SLDLDSIIAEVKAQYEDIAQK.S	2349.21	0	3	4
			R.SLVNLGGSK.S	873.492	0	2	3
			R.THNLEPYFESFINNLR.R	1993.97	0	2	4
			R.THNLEPYFESFINNLR.R	1993.97	0	2	5
			R.THNLEPYFESFINNLR.R	1993.97	0	3	4
			R.THNLEPYFESFINNLR.R	1993.97	0	3	5
			R.TLLEGEESR.M	1032.51	0	2	2
			R.TNAENEFVTIKK.D	1392.72	0	2	3
			R.TNAENEFVTIKK.D	1392.72	0	3	3
P13647	KRT5 Keratin, type II cytoskeletal 5	KRT5			0.52	2	3
			K.FASFIDK.V	826.423	0.52	2	3
			R.GRLDSELR.N	944.504	0	2	3
			R.ISISTSGGSFR.N	1110.57	0	2	3
			R.NLDLDSIIAEVK.A	1328.72	0	2	2
			R.QNLEPLFEQYINNLR.R	1890.97	0	2	3
			R.QNLEPLFEQYINNLR.R	1890.97	0	3	3
			R.VSLAGACGVGGYGSR.S	1409.67	0	2	3
P35908	KRT2 Keratin, type II cytoskeletal 2 epidermal	KRT2			0.52	2	3
			K.FASFIDK.V	826.423	0.52	2	3
			K.AQYEEIAQR.S	1106.54	0	2	2
			K.DVDNAYM(15.9949)IK.V	826.317	0	2	2
			K.DVDNAYMIK.V	1067.5	0	2	2
			K.IEISELNR.V	972.524	0	2	2
			K.NVQDAIADAEQR.G	1328.63	0	2	2
			K.VDLLNQEIEFLK.V	1459.79	0	2	2
			K.VLYDAEISQIHQSVTDTNVILSM(15.9949)DNSR.N	2576.29	0	3	3
			K.VLYDAEISQIHQSVTDTNVILSMDNSR.N	3048.49	0	3	4
			K.WELLQQM(15.9949)NVGTRPINLEPIFQGYIDSLKR.Y	946.458	0	3	5
			K.WELLQQM(15.9949)NVGTRPINLEPIFQGYIDSLKR.Y	946.458	0	4	4
			K.WELLQQM(15.9949)NVGTRPINLEPIFQGYIDSLKR.Y	946.458	0	4	5
			K.YEELQVTVGR.H	1192.61	0	2	2
			R.DYQELMNVK.L	1138.53	0	2	2
			R.FGGFGGPGGVGGLGGPGGFGPGGYPGGIHEVSVNQSLLQPLNVK.V	4093.07	0	3	5
			R.GGGFGGGSSFGGGSGFSGGGFGGGGFGGGR.F	2399.01	0	2	4
			R.GGGFGGGSSFGGGSGFSGGGFGGGGFGGGR.F	2399.01	0	3	4
			R.HGGGGGGFGGGGFGSR.S	1319.58	0	2	5
			R.NKLNDLEEALQQAK.E	1612.84	0	2	3
			R.NKLNDLEEALQQAKEDLAR.L	2198.14	0	3	4
			R.NLDLDSIIAEVK.A	1328.72	0	2	2
			R.NLDLDSIIAEVKAQYEEIAQR.S	2418.25	0	2	4
			R.NLDLDSIIAEVKAQYEEIAQR.S	2418.25	0	2	5
			R.NLDLDSIIAEVKAQYEEIAQR.S	2418.25	0	3	3
			R.NLDLDSIIAEVKAQYEEIAQR.S	2418.25	0	3	4
			R.NLDLDSIIAEVKAQYEEIAQR.S	2418.25	0	3	5
			R.TAAENDFVTLK.K	1207.61	0	2	2
			R.TAAENDFVTLKK.D	1335.7	0	2	3
			R.TSQNSELNNMQDLVEDYK.K	2127.95	0	2	2
			R.TSQNSELNNMQDLVEDYKK.K	2256.04	0	3	3
			R.YLDGLTAER.T	1036.52	0	2	2
Q5XKE5	KRT79 Keratin, type II cytoskeletal 79	KRT79			0.52	2	3
			K.FASFIDK.V	826.423	0.52	2	3
			R.DYQELMNVK.L	1138.53	0	2	2
			R.GRLDSELR.N	944.504	0	2	3
			R.NLDLDSIIAEVK.A	1328.72	0	2	2
P11142	HSPA8 Heat shock cognate 71 kDa protein	HSPA8			0.56	2	24
			K.DAGTIAGLNVLR.I	1198.67	0.59	2	2
			K.SFYPEEVSSMVLTK.M	1615.78	0.85	2	2
			K.SQIHDIVLVGGSTR.I	1480.8	0.48	2	4
			K.TVTNAVVTVPAYFNDSQR.Q	1981.99	0.56	2	2
			R.TTPSYVAFTDTER.L	1486.69	0.48	2	2
			K.SINPDEAVAYGAAVQAAILSGDK.S	2260.14	0	2	2
P43251	BTD Biotinidase	BTD			0.56	23	2345
			K.EGYLHVCSNGLCCYLLYERPTLSK.E	2932.38	0.48	3	5
			K.ILSGDPYCEK.D	1180.54	0.61	2	2
			K.SHLIIAQVAK.N	1078.65	0.63	2	5
			K.VDLITFDTPFAGR.F	1450.75	0.54	2	2
			R.GDMFLVANLGTK.E	1264.65	0.64	2	2
			R.LSCMAIR.G	849.42	0.62	2	3
			R.QEALELMNQNLDIYEQQVMTAAQK.D	2808.35	0.56	2	2
			R.QEALELMNQNLDIYEQQVMTAAQK.D	2808.35	0.65	3	2
			R.QEALELMNQNLDIYEQQVMTAAQK.D	2808.35	0.51	3	5
			R.TSIYPFLDFMPSPQVVR.W	1997.02	0.55	2	3
			R.TSIYPFLDFMPSPQVVR.W	1997.02	0.47	3	3
			R.WNPCLEPHR.F	1207.56	0.46	2	4
			G.AHTGEESVADHHEAEYYVAAVYEHPSILSLNPLALISR.Q	4190.06	0	4	5
			H.TGEESVADHHEAEYYVAAVYEHPSILSLNPLALISR.Q	3981.97	0	4	4
			H.TGEESVADHHEAEYYVAAVYEHPSILSLNPLALISR.Q	3981.97	0	4	5
			K.DAQEVHCDEATK.W	1401.58	0	2	3
			K.EGYLHVCSNGLCCY.L	1730.69	0	2	3
			K.EGYLHVCSNGLCCYLLYERPTLSK.E	2932.38	0	3	4
			K.HVVYPTAWMNQLPLLAAIEIQK.A	2535.38	0	2	5
			K.HVVYPTAWMNQLPLLAAIEIQK.A	2535.38	0	3	5
			R.GDM(15.9949)FLVANLGTK.E	321.099	0	2	3
			R.GDMFLVANLGTK.E	1264.65	0	2	3
			R.QEALELMNQNLDIYEQQVMTAAQK.D	2808.35	0	3	4
			R.QEALELMNQNLDIYEQQVMTAAQK.D	2808.35	0	4	2
			R.TSIYPFLDFM(15.9949)PSPQVVR.W	1232.58	0	2	3
			R.TSIYPFLDFMPSPQVVR.W	1997.02	0	2	4
P62826	RAN GTP-binding nuclear protein Ran	RAN			0.56	23	5
			K.SNYNFEKPFLWLAR.K	1784.91	0.45	2	5
			K.SNYNFEKPFLWLAR.K	1784.91	0.66	3	5
			K.NLQYYDISAK.S	1213.6	0	2	2
			K.SNYNFEKPFLWLAR.K	1784.91	0	3	4
			R.GPIKFNVWDTAGQEK.F	1688.85	0	2	4
P02533	KRT14 Keratin, type I cytoskeletal 14	KRT14			0.57	2	23
			R.LAADDFR.T	806.392	0.11	2	2
			R.MSVEADINGLR.R	1203.59	0.89	2	2
			R.MSVEADINGLRR.V	1359.69	1.01	2	3
			R.VLDELTLAR.A	1028.59	0.26	2	2
			K.ILTATVDNANVLLQIDNAR.L	2054.12	0	2	2
			K.IRDWYQR.Q	1035.53	0	2	4
			K.TRLEQEIATYR.R	1378.72	0	2	4
			R.APSTYGGGLSVSSSR.F	1424.69	0	2	3
			R.EVATNSELVQSGK.S	1360.68	0	2	2
			R.ISSVLAGGSCR.A	1105.56	0	2	3
			R.LASYLDK.V	808.433	0	2	2
			R.LASYLDKVR.A	1063.6	0	2	4
			R.LLEGEDAHLSSSQFSSGSQSSR.D	2309.06	0	2	3
			R.LLEGEDAHLSSSQFSSGSQSSR.D	2309.06	0	3	3
P46976	GYG1 Glycogenin-1	GYG1			0.57	2	5
			K.LHCWSLTQYSK.C	1421.68	0.57	2	5
			K.RPELGVTLTK.L	1112.66	0	2	4
			K.VVHFLGR.V	826.481	0	2	5
P50747	HLCS Biotin--protein ligase	HLCS			0.58	2	5
			R.MIVHVPFGTR.G	1155.62	0.61	2	5
			R.YWVHSGQQVHLGSAEGPK.V	1979.97	0.56	2	5
Q01581	HMGCS1 Hydroxymethylglutaryl-CoA synthase, cytoplasmic	HMGCS1			0.59	2	3
			R.IGVFSYGSGLAATLYSLK.V	1846.99	0.59	2	3
			K.LSIQCYLSALDR.C	1437.73	0	2	3
			K.NSIYSGLEAFGDVK.L	1498.73	0	2	2
			R.GTHMQHAYDFYKPDMLSEYPIVDGK.L	2942.34	0	3	5
			R.LPATAAEPEAAVISNGEH.-	1775.87	0	2	2
P13646	KRT13 Keratin, type I cytoskeletal 13	KRT13			0.6	2	23
			R.LAADDFR.L	806.392	0.11	2	2
			R.TLQGLEIELQSQLSMK.A	1816.96	1.09	2	3
			K.TRLEQEIATYR.S	1378.72	0	2	4
			R.QSVEADINGLR.R	1200.61	0	2	2
Q07020	RPL18 60S ribosomal protein L18	RPL18			0.62	2	25
			K.ILTFDQLALDSPK.G	1459.79	0.66	2	2
			R.TNRPPLSLSR.M	1139.64	0.57	2	5
			K.GCGTVLLSGPR.K	1115.58	0	2	3
			R.TNSTFNQVVLKR.L	1405.77	0	2	4
Q15758	SLC1A5 Neutral amino acid transporter B(0)	SLC1A5			0.62	2	2
			K.SELPLDPLPVPTEEGNPLLK.H	2158.16	0.62	2	2
			R.NIFPSNLVSAAFR.S	1434.76	0	2	3
			R.STEPELIQVK.S	1142.62	0	2	2
Q8IYB3	SRRM1 Serine/arginine repetitive matrix protein 1	SRRM1			0.62	2	4
			K.VNLEVIKPWITK.R	1438.85	0.62	2	4
			K.VNLEVIKPWITK.R	1438.85	0	3	4
Q8NEL9	DDHD1 Phospholipase DDHD1	DDHD1			0.62	23	4
			R.LLNIFHPTDPVAYR.L	1654.88	0.69	2	4
			R.LLNIFHPTDPVAYR.L	1654.88	0.54	3	4
			R.GIRPGNTGSQDHILPR.E	1716.9	0	3	5
P63173	RPL38 60S ribosomal protein L38	RPL38			0.63	3	4
			R.KIEEIKDFLLTAR.R	1574.9	0.63	3	4
			R.KIEEIKDFLLTAR.R	1574.9	0	2	4
Q9UQ35	SRRM2 Serine/arginine repetitive matrix protein 2	SRRM2			0.63	2	3
			R.SSTGPEPPAPTPLLAER.H	1718.88	0.63	2	3
			R.TAAALAPASLTSAR.M	1299.71	0	2	3
P04406	GAPDH Glyceraldehyde-3-phosphate dehydrogenase	GAPDH			0.64	23	34
			K.IISNASCTTNCLAPLAK.V	1832.91	0.68	2	3
			K.LISWYDNEFGYSNR.V	1762.8	0.59	2	3
			K.LVINGNPITIFQER.D	1612.89	0.5	2	3
			K.VIHDNFGIVEGLMTTVHAITATQK.T	2595.36	0.76	3	4
			R.GALQNIIPASTGAAK.A	1410.78	0.47	2	3
			R.VVDLMAHMASK.E	1200.6	20	2	4
			K.RVIISAPSADAPMFVMGVNHEK.Y	2369.21	0	3	5
			K.VDIVAINDPFIDLNYMVYMFQYDSTHGK.F	3309.56	0	3	5
			K.VIHDNFGIVEGLMTTVHAITATQK.T	2595.36	0	4	4
			R.VIISAPSADAPMFVMGVNHEK.Y	2213.11	0	2	4
P46776	RPL27A 60S ribosomal protein L27a	RPL27A			0.64	2	3
			K.LWTLVSEQTR.V	1231.66	0.56	2	3
			K.TGAAPIIDVVR.S	1110.64	0.73	2	3
Q6V1X1	DPP8 Dipeptidyl peptidase 8	DPP8			0.65	234	2345
			K.CPIKEEIAITSGEWEVLGR.H	2187.11	0.59	2	4
			K.CPIKEEIAITSGEWEVLGR.H	2187.11	0.7	3	4
			K.DGGPQGFTQQPLRPNLVETSCPNIR.M	2781.37	0.62	3	4
			K.DSPLEHHLYVVSYVNPGEVTR.L	2411.2	0.57	3	4
			K.ELIQPFEILFEGVEYIAR.A	2166.14	0.58	2	5
			K.LCPADPDWIAFIHSNDIWISNIVTR.E	2953.46	0.59	3	5
			K.LEPFYVER.Y	1051.53	0.65	2	3
			K.LSSPEDDPTCK.T	1247.53	0.63	2	2
			K.MGQIEIDDQVEGLQYLASR.Y	2165.05	0.59	2	2
			K.MSEIMIDAEGR.I	1250.56	0.66	2	2
			K.YAWSILLDR.S	1135.6	0.7	2	3
			R.AGKPYDLQIYPQER.H	1676.85	0.72	2	3
			R.ENTLFYSEIPK.T	1339.67	0.71	2	2
			R.GLKFEGAFK.Y	995.544	0.53	2	4
			R.GYSHSCCISQHCDFFISK.Y	2232.92	0.67	2	5
			R.GYSHSCCISQHCDFFISK.Y	2232.92	0.7	3	5
			R.HGSNIQVDEVRR.L	1408.72	0.66	2	4
			R.IGTVGIASYDYHQGSGTFLFQAGSGIYHVK.D	3173.57	0.72	3	5
			R.IGTVGIASYDYHQGSGTFLFQAGSGIYHVK.D	3173.57	0.68	4	5
			R.KYHGYMMAK.A	1127.53	0.69	2	5
			R.LTYVHNELANMEEDAR.S	1903.87	0.65	2	3
			R.RLTYVHNELANMEEDAR.S	2060.98	0.64	2	4
			R.RLTYVHNELANMEEDAR.S	2060.98	0.62	3	4
			R.SSGGLPAPSDFK.C	1161.57	0.65	2	3
			R.VAIAGAPVTLWIFYDTGYTER.Y	2343.2	0.53	2	3
			R.VAIAGAPVTLWIFYDTGYTER.Y	2343.2	0.71	2	4
			R.VPESGEHYELHLLHYLQENLGSR.I	2720.34	0.65	3	5
			R.VPESGEHYELHLLHYLQENLGSR.I	2720.34	0.71	4	5
			R.YDFIDLDR.V	1055.49	0.68	2	2
			R.YMGHPDQNEQGYYLGSVAMQAEK.F	2616.15	0.52	3	3
			K.CPIKEEIAITSGEWEVLGR.H	2187.11	0	3	5
			K.DGGPQGFTQQPLRPNLVETSCPNIR.M	2781.37	0	3	3
			K.DSPLEHHLYVVSYVNPGEVTR.L	2411.2	0	2	4
			K.ELIQPFEILFEGVEYIAR.A	2166.14	0	3	5
			R.ILYEENDESEVEIIHVTSPMLETR.R	2846.37	0	3	5
			R.LQIVLISPELFIPVEDDVMER.Q	2455.31	0	2	2
			R.RLTYVHNELANMEEDAR.S	2060.98	0	4	4
			R.VAIAGAPVTLWIFYDTGYTER.Y	2343.2	0	2	5
			R.YMGHPDQNEQGYYLGSVAMQAEK.F	2616.15	0	2	3
			R.YMGHPDQNEQGYYLGSVAMQAEKFPSEPNR.L	3444.54	0	3	4
O00763	ACACB Acetyl-CoA carboxylase 2	ACACB			0.66	23	2345
			K.EASFEYLQNEGER.L	1570.69	0.7	2	2
			K.FGAYIVDGLR.Q	1109.59	0.7	2	3
			K.MHLYLGAAK.V	1002.53	0.67	2	5
			K.RIPVQAVWAGWGHASENPK.L	2103.08	0.66	3	5
			K.VLIANNGIAAVK.C	1181.71	0.74	2	3
			R.DFTVASPAEFVTR.F	1438.71	0.68	2	2
			R.FVVMVTPEDLK.A	1276.67	0.66	2	2
			R.FVVMVTPEDLK.A	1276.67	0.63	2	3
			R.HLEPALAFQLELNR.M	1649.89	0.68	2	4
			R.HLEPALAFQLELNR.M	1649.89	0.64	2	5
			R.HLEPALAFQLELNR.M	1649.89	0.66	3	4
			R.HLEPALAFQLELNR.M	1649.89	0.52	3	5
			R.IPVQAVWAGWGHASENPK.L	1946.98	0.63	2	5
			R.IPVQAVWAGWGHASENPK.L	1946.98	0.68	3	5
			R.ITSENPDEGFKPSSGTVQELNFR.S	2552.22	0.66	2	3
			R.ITSENPDEGFKPSSGTVQELNFR.S	2552.22	0.63	3	3
			K.RIPVQAVWAGWGHASENPK.L	2103.08	0	2	5
			R.HNQVESIFLSAIDMYGHQFCPENLKK.L	3105.49	0	3	4
			R.HNQVESIFLSAIDMYGHQFCPENLKK.L	3105.49	0	3	5
			R.HNQVESIFLSAIDMYGHQFCPENLKK.L	3105.49	0	4	4
P14618	PKM Pyruvate kinase isozymes M1/M2	PKM			0.66	23	2345
			K.CDENILWLDYK.N	1467.67	0.59	2	2
			K.FGVEQDVDMVFASFIR.K	1859.9	0.52	2	5
			K.GADFLVTEVENGGSLGSK.K	1778.87	0.68	2	2
			K.IYVDDGLISLQVK.Q	1461.81	0.67	2	2
			K.KGVNLPGAAVDLPAVSEKDIQDLK.F	2477.36	0.69	3	4
			R.AEGSDVANAVLDGADCIMLSGETAK.G	2494.14	0.63	2	2
			R.AGKPVICATQMLESMIK.K	1875.96	0.7	2	4
			R.AGKPVICATQMLESMIK.K	1875.96	0.63	3	4
			R.GIFPVLCKDPVQEAWAEDVDLR.V	2557.27	0.64	3	3
			R.LDIDSPPITAR.N	1196.64	0.56	2	2
			R.LNFSHGTHEYHAETIK.N	1883.9	0.77	2	5
			R.LNFSHGTHEYHAETIK.N	1883.9	0.72	3	5
			R.NTGIICTIGPASR.S	1358.7	0.72	2	3
			R.TATESFASDPILYRPVAVALDTK.G	2465.29	0.63	3	3
			K.FGVEQDVDMVFASFIR.K	1859.9	0	3	5
			K.KGDVVIVLTGWRPGSGFTNTMR.V	2391.26	0	3	5
			R.AEGSDVANAVLDGADCIMLSGETAKGDYPLEAVR.M	3495.64	0	3	4
			R.EAEAAIYHLQLFEELRR.L	2088.08	0	3	5
			R.GIFPVLCKDPVQEAWAEDVDLR.V	2557.27	0	3	4
			R.LAPITSDPTEATAVGAVEASFK.C	2175.11	0	2	2
			R.MQHLIAR.E	867.475	0	2	5
			R.RFDEILEASDGIMVAR.G	1820.91	0	3	4
			R.TATESFASDPILYRPVAVALDTK.G	2465.29	0	2	3
P30101	PDIA3 Protein disulfide-isomerase A3	PDIA3			0.66	2	2
			A.SDVLELTDDNFESR.I	1638.74	0.7	2	2
			R.ELSDFISYLQR.E	1369.69	0.62	2	2
P49327	FASN Fatty acid synthase	FASN			0.66	2345	2345
			D.PLLSGLLDSPALK.A	1322.78	0.58	2	3
			H.FHSPNPEIPALLDGR.L	1661.85	0.6	2	4
			H.MVLSSFVLAEK.A	1222.66	0.69	2	3
			H.MVLSSFVLAEK.A	1222.66	0.75	2	4
			H.SGQCPAAIVGGINVLLKPNTSVQFLR.L	2739.49	0.62	3	5
			H.SLGEVACGYADGCLSQEEAVLAAYWR.G	2875.3	0.58	2	2
			H.SLGEVACGYADGCLSQEEAVLAAYWR.G	2875.3	0.58	2	4
			H.SLGEVACGYADGCLSQEEAVLAAYWR.G	2875.3	0.62	3	2
			H.SLGEVACGYADGCLSQEEAVLAAYWR.G	2875.3	0.69	3	4
			K.ACLDTAVENMPSLK.M	1547.73	0.68	2	2
			K.ADEASELACPTPK.E	1387.63	0.62	2	2
			K.AFDTAGNGYCR.S	1230.51	0.59	2	2
			K.AGLYGLPR.R	845.476	0.69	2	3
			K.AINCATSGVVGLVNCLR.R	1802.91	0.94	2	3
			K.AINCATSGVVGLVNCLR.R	1802.91	0.63	2	5
			K.AINCATSGVVGLVNCLR.R	1802.91	1.08	3	3
			K.AINCATSGVVGLVNCLR.R	1802.91	0.55	3	5
			K.AKYHGNVMLLR.A	1300.71	0.7	2	5
			K.AKYHGNVMLLR.A	1300.71	0.96	3	5
			K.AQVADVVVSR.W	1042.58	0.67	2	2
			K.CTVFHGAQVEDAFR.Y	1635.75	0.69	2	4
			K.CTVFHGAQVEDAFR.Y	1635.75	0.68	3	4
			K.DHRDNLEFFLAGIGR.L	1758.88	0.71	3	4
			K.DHRDNLEFFLAGIGR.L	1758.88	0.58	3	5
			K.DNWVSFMDTMLQMSILGSAK.H	2274.06	0.68	2	2
			K.DNWVSFMDTMLQMSILGSAK.H	2274.06	0.68	2	3
			K.DNWVSFMDTMLQMSILGSAK.H	2274.06	0.69	2	4
			K.DNWVSFMDTMLQMSILGSAK.H	2274.06	0.7	2	5
			K.DNWVSFMDTMLQMSILGSAK.H	2274.06	0.59	3	3
			K.DNWVSFMDTMLQMSILGSAK.H	2274.06	0.69	3	4
			K.DNWVSFMDTMLQMSILGSAK.H	2274.06	0.71	3	5
			K.DTVTISGPQAPVFEFVEQLR.K	2233.15	0.67	2	2
			K.DTVTISGPQAPVFEFVEQLR.K	2233.15	0.61	2	3
			K.DTVTISGPQAPVFEFVEQLR.K	2233.15	0.64	3	2
			K.DTVTISGPQAPVFEFVEQLRK.E	2361.24	0.64	2	3
			K.DTVTISGPQAPVFEFVEQLRK.E	2361.24	0.61	2	5
			K.DTVTISGPQAPVFEFVEQLRK.E	2361.24	0.63	3	3
			K.DTVTISGPQAPVFEFVEQLRK.E	2361.24	0.64	3	4
			K.DTVTISGPQAPVFEFVEQLRK.E	2361.24	0.64	3	5
			K.EAHLPPGAMAAVGLSWEECK.Q	2153.01	0.59	2	3
			K.EAHLPPGAMAAVGLSWEECK.Q	2153.01	0.64	2	4
			K.EAHLPPGAMAAVGLSWEECK.Q	2153.01	0.65	2	5
			K.EAHLPPGAMAAVGLSWEECK.Q	2153.01	0.58	3	3
			K.EAHLPPGAMAAVGLSWEECK.Q	2153.01	0.66	3	4
			K.EAHLPPGAMAAVGLSWEECK.Q	2153.01	0.69	3	5
			K.EDGLAQQQTQLNLR.S	1612.82	0.69	2	2
			K.EQGVTFPSGDIQEQLIR.S	1916.97	0.66	2	2
			K.FCFTPHTEEGCLSER.A	1868.78	0.66	2	3
			K.FCFTPHTEEGCLSER.A	1868.78	0.66	2	4
			K.FCFTPHTEEGCLSER.A	1868.78	0.67	3	3
			K.FCFTPHTEEGCLSER.A	1868.78	0.69	3	4
			K.FDLSQNHPLGMAIFLK.N	1830.95	0.68	2	4
			K.FDLSQNHPLGMAIFLK.N	1830.95	0.67	2	5
			K.FDLSQNHPLGMAIFLK.N	1830.95	0.7	3	4
			K.FDLSQNHPLGMAIFLK.N	1830.95	0.71	3	5
			K.GILADEDSSRPVWLK.A	1684.88	0.65	2	3
			K.GILADEDSSRPVWLK.A	1684.88	0.66	3	3
			K.GLVQALQTK.V	956.566	0.71	2	3
			K.GVDLVLNSLAEEK.L	1385.74	0.69	2	2
			K.GVDLVLNSLAEEK.L	1385.74	0.51	2	5
			K.HGLYLPTR.V	955.524	0.66	2	5
			K.KSFYGSTLFLCR.R	1477.74	1.13	2	5
			K.LPEDPLLSGLLDSPALK.A	1776.99	0.6	2	2
			K.LPEDPLLSGLLDSPALK.A	1776.99	0.6	2	3
			K.LPEDPLLSGLLDSPALK.A	1776.99	0.6	3	2
			K.LPEDPLLSGLLDSPALK.A	1776.99	0.61	3	3
			K.LPESENLQEFWDNLIGGVDMVTDDDRR.W	3163.46	0.63	2	4
			K.LPESENLQEFWDNLIGGVDMVTDDDRR.W	3163.46	0.64	2	5
			K.LPESENLQEFWDNLIGGVDMVTDDDRR.W	3163.46	0.66	3	3
			K.LPESENLQEFWDNLIGGVDMVTDDDRR.W	3163.46	0.65	3	4
			K.LPESENLQEFWDNLIGGVDMVTDDDRR.W	3163.46	0.65	3	5
			K.LPESENLQEFWDNLIGGVDMVTDDDRR.W	3163.46	0.69	4	4
			K.LPESENLQEFWDNLIGGVDMVTDDDRR.W	3163.46	0.64	4	5
			K.LTPGCEAEAETEAICFFVQQFTDMEHNR.V	3331.45	0.64	2	4
			K.LTPGCEAEAETEAICFFVQQFTDMEHNR.V	3331.45	0.68	2	5
			K.LTPGCEAEAETEAICFFVQQFTDMEHNR.V	3331.45	0.65	3	3
			K.LTPGCEAEAETEAICFFVQQFTDMEHNR.V	3331.45	0.67	3	4
			K.LTPGCEAEAETEAICFFVQQFTDMEHNR.V	3331.45	0.67	3	5
			K.LTPGCEAEAETEAICFFVQQFTDMEHNR.V	3331.45	0.64	4	4
			K.LTPGCEAEAETEAICFFVQQFTDMEHNR.V	3331.45	0.62	4	5
			K.LYTLQDK.A	879.47	0.68	2	2
			K.MVVPGLDGAQIPR.D	1351.73	0.66	2	3
			K.NVTFHGVLLDAFFNESSADWR.E	2425.15	0.48	2	4
			K.NVTFHGVLLDAFFNESSADWR.E	2425.15	0.61	2	5
			K.NVTFHGVLLDAFFNESSADWR.E	2425.15	0.54	3	4
			K.NVTFHGVLLDAFFNESSADWR.E	2425.15	0.65	3	5
			K.QAHTMDPQLR.L	1195.58	0.63	2	4
			K.RGLKPSCTIIPLMK.K	1612.92	0.66	3	5
			K.SFYGSTLFLCR.R	1349.64	0.7	2	3
			K.SFYGSTLFLCR.R	1349.64	0.68	2	4
			K.SFYGSTLFLCR.R	1349.64	0.61	2	5
			K.SHQGLDRQELSFAAR.S	1713.85	0.67	2	5
			K.SNMGHPEPASGLAALAK.V	1649.82	0.63	2	4
			K.SNMGHPEPASGLAALAK.V	1649.82	0.66	3	4
			K.TFCPAHK.S	859.401	0.67	2	5
			K.TGGAYGEDLGADYNLSQVCDGK.V	2289.99	0.71	2	2
			K.TGGAYGEDLGADYNLSQVCDGK.V	2289.99	0.71	3	2
			K.TGTVSLEVR.L	960.524	0.69	2	2
			K.VGDPQELNGITR.A	1297.66	0.65	2	2
			K.VLLSLEHGLWAPNLHFHSPNPEIPALLDGR.L	3342.77	0.56	3	5
			K.VLLSLEHGLWAPNLHFHSPNPEIPALLDGR.L	3342.77	0.6	4	5
			K.VLLSLEHGLWAPNLHFHSPNPEIPALLDGR.L	3342.77	0.62	5	5
			K.VLQGDLVMNVYR.D	1405.74	0.7	2	3
			K.VLQGDLVMNVYR.D	1405.74	0.69	2	4
			K.VLQGDLVMNVYR.D	1405.74	0.66	2	5
			K.VSVHVIEGDHR.T	1246.64	0.69	2	4
			K.VSVHVIEGDHR.T	1246.64	0.67	3	4
			K.VVEVLAGHGHLYSR.I	1535.82	0.7	2	5
			K.VVEVLAGHGHLYSR.I	1535.82	0.69	3	5
			K.VVVQVLAEEPEAVLK.G	1621.93	0.65	2	2
			K.VVVQVLAEEPEAVLK.G	1621.93	0.64	2	3
			K.VVVQVLAEEPEAVLK.G	1621.93	0.72	2	4
			K.VVVQVLAEEPEAVLK.G	1621.93	0.57	2	5
			K.VVVQVLAEEPEAVLK.G	1621.93	0.65	3	2
			K.VYQWDDPDPR.L	1289.57	0.61	2	2
			K.WDHSLAWDVPAAEDFPNGSGSPSAAIYNIDTSSESPDHYLVDHTLDGR.V	5214.35	0.58	3	4
			K.WDHSLAWDVPAAEDFPNGSGSPSAAIYNIDTSSESPDHYLVDHTLDGR.V	5214.35	0.64	3	5
			K.WDHSLAWDVPAAEDFPNGSGSPSAAIYNIDTSSESPDHYLVDHTLDGR.V	5214.35	0.59	4	4
			K.WDHSLAWDVPAAEDFPNGSGSPSAAIYNIDTSSESPDHYLVDHTLDGR.V	5214.35	0.63	4	5
			K.WDHSLAWDVPAAEDFPNGSGSPSAAIYNIDTSSESPDHYLVDHTLDGR.V	5214.35	0.62	5	4
			K.WDHSLAWDVPAAEDFPNGSGSPSAAIYNIDTSSESPDHYLVDHTLDGR.V	5214.35	0.62	5	5
			K.WTSQDSLLGMEFSGR.D	1712.78	0.66	2	3
			K.WTSQDSLLGMEFSGR.D	1712.78	0.6	2	5
			K.YHGNVMLLR.A	1101.58	0.7	2	5
			K.YSGTLNLDR.V	1037.51	0.59	2	2
			K.YSGTLNLDR.V	1037.51	0.73	2	3
			N.CAVAALGDPASALSNMVAALR.E	2058.04	0.69	2	3
			N.SLFLFDGSPTYVLAYTQSYR.A	2328.15	0.7	2	3
			R.AAEQYTPK.A	906.445	0.65	2	2
			R.AALQEELQLCK.G	1301.66	0.68	2	2
			R.AAPLDSIHSLAAYYIDCIR.Q	2149.07	0.69	2	3
			R.AAPLDSIHSLAAYYIDCIR.Q	2149.07	0.76	2	4
			R.AAPLDSIHSLAAYYIDCIR.Q	2149.07	0.69	3	3
			R.AAPLDSIHSLAAYYIDCIR.Q	2149.07	0.66	3	4
			R.AAPLDSIHSLAAYYIDCIR.Q	2149.07	0.72	3	5
			R.AFEVSENGNLVVSGK.V	1548.78	0.65	2	2
			R.AFEVSENGNLVVSGK.V	1548.78	0.63	2	5
			R.AKLTPGCEAEAETEAICFFVQQFTDMEHNR.V	3530.58	0.61	3	4
			R.AKLTPGCEAEAETEAICFFVQQFTDMEHNR.V	3530.58	0.61	3	5
			R.AKLTPGCEAEAETEAICFFVQQFTDMEHNR.V	3530.58	0.72	4	4
			R.AKLTPGCEAEAETEAICFFVQQFTDMEHNR.V	3530.58	0.7	4	5
			R.AKTGGAYGEDLGADYNLSQVCDGK.V	2489.12	0.83	2	3
			R.ALGLGVEQLPVVFEDVVLHQATILPK.T	2785.58	0.65	2	3
			R.ALGLGVEQLPVVFEDVVLHQATILPK.T	2785.58	0.61	2	4
			R.ALGLGVEQLPVVFEDVVLHQATILPK.T	2785.58	0.68	3	3
			R.ALGLGVEQLPVVFEDVVLHQATILPK.T	2785.58	0.65	3	4
			R.ALGLGVEQLPVVFEDVVLHQATILPK.T	2785.58	0.66	3	5
			R.ALGLGVEQLPVVFEDVVLHQATILPK.T	2785.58	0.66	4	4
			R.CVLLSNLSSTSHVPEVDPGSAELQK.V	2667.33	0.57	2	3
			R.CVLLSNLSSTSHVPEVDPGSAELQK.V	2667.33	0.66	3	3
			R.CVLLSNLSSTSHVPEVDPGSAELQK.V	2667.33	0.61	3	4
			R.CVLLSNLSSTSHVPEVDPGSAELQK.V	2667.33	0.81	4	3
			R.DGAWGAFR.H	878.404	0.66	2	2
			R.DGLLENQTPEFFQDVCKPK.Y	2265.08	0.64	2	3
			R.DGLLENQTPEFFQDVCKPK.Y	2265.08	0.66	3	3
			R.DGVVRPLK.C	882.529	0.63	2	4
			R.DLVEAVAHILGIR.D	1404.81	0.66	2	3
			R.DLVEAVAHILGIR.D	1404.81	0.68	2	4
			R.DLVEAVAHILGIR.D	1404.81	0.69	2	5
			R.DLVEAVAHILGIR.D	1404.81	0.64	3	3
			R.DLVEAVAHILGIR.D	1404.81	0.68	3	4
			R.DLVEAVAHILGIR.D	1404.81	0.7	3	5
			R.DNLEFFLAGIGR.L	1350.69	0.68	2	2
			R.DNLEFFLAGIGR.L	1350.69	0.64	2	3
			R.DNLEFFLAGIGR.L	1350.69	0.84	2	4
			R.DNLEFFLAGIGR.L	1350.69	0.61	2	5
			R.DPETLVGYSMVGCQR.A	1710.77	0.66	2	2
			R.DPETLVGYSMVGCQR.A	1710.77	0.62	3	2
			R.DTSFEQHVLWHTGGK.G	1740.82	0.71	2	4
			R.DTSFEQHVLWHTGGK.G	1740.82	0.82	2	5
			R.DTSFEQHVLWHTGGK.G	1740.82	0.69	3	4
			R.EACPELDYFVVFSSVSCGR.G	2221.99	0.61	2	2
			R.EACPELDYFVVFSSVSCGR.G	2221.99	0.66	2	3
			R.EACPELDYFVVFSSVSCGR.G	2221.99	0.7	2	4
			R.EACPELDYFVVFSSVSCGR.G	2221.99	0.7	2	5
			R.EACPELDYFVVFSSVSCGR.G	2221.99	0.61	3	3
			R.EACPELDYFVVFSSVSCGR.G	2221.99	0.74	3	4
			R.EACPELDYFVVFSSVSCGR.G	2221.99	0.75	3	5
			R.EGGFLLLHTLLR.G	1367.79	0.68	2	4
			R.EGGFLLLHTLLR.G	1367.79	0.63	2	5
			R.EGGFLLLHTLLR.G	1367.79	0.64	3	4
			R.ELNLVLSVR.E	1041.62	0.65	2	4
			R.EVWALVQAGIR.D	1240.69	0.71	2	3
			R.EVWALVQAGIR.D	1240.69	0.67	2	4
			R.FDASFFGVHPK.Q	1250.61	0.68	2	4
			R.FDASFFGVHPK.Q	1250.61	0.67	3	4
			R.FLEIGKFDLSQNHPLGMAIFLK.N	2518.35	0.66	3	5
			R.FLEIGKFDLSQNHPLGMAIFLK.N	2518.35	0.84	4	5
			R.FPQLDSTSFANSR.D	1468.69	0.66	2	3
			R.FPQLDSTSFANSR.D	1468.69	0.57	2	4
			R.FRDSILR.S	905.508	0.62	2	4
			R.GGPEVQQVPAGERPLWFICSGMGTQWR.G	3043.46	0.59	2	4
			R.GGPEVQQVPAGERPLWFICSGMGTQWR.G	3043.46	0.62	3	4
			R.GGPEVQQVPAGERPLWFICSGMGTQWR.G	3043.46	0.64	3	5
			R.GGPEVQQVPAGERPLWFICSGMGTQWR.G	3043.46	0.76	4	4
			R.GHPLGDIVAFLTSTEPQYGQGILSQDAWESLFSR.V	3720.83	0.57	3	4
			R.GHPLGDIVAFLTSTEPQYGQGILSQDAWESLFSR.V	3720.83	0.64	3	5
			R.GLIAEAAQLGPVGGVFNLAVVLR.D	2264.31	0.64	2	5
			R.GLIAEAAQLGPVGGVFNLAVVLR.D	2264.31	0.74	3	5
			R.GLKPSCTIIPLMK.K	1456.81	0.44	2	5
			R.GNAGQSNYGFANSAMER.I	1772.75	0.68	2	3
			R.GPSIALDTACSSSLMALQNAYQAIHSGQCPAAIVGGINVLLKPNTSVQFLR.L	5341.74	1.14	5	5
			R.GTHTGVWVGVSGSETSEALSR.D	2117.02	0.62	2	4
			R.GTHTGVWVGVSGSETSEALSR.D	2117.02	0.66	3	4
			R.GTHTGVWVGVSGSETSEALSRDPETLVGYSMVGCQR.A	3810.79	0.7	3	4
			R.GTHTGVWVGVSGSETSEALSRDPETLVGYSMVGCQR.A	3810.79	0.67	4	4
			R.GTPLISPLIK.W	1037.65	0.66	2	3
			R.GYDYGPHFQGILEASLEGDSGR.L	2368.08	0.67	2	3
			R.GYDYGPHFQGILEASLEGDSGR.L	2368.08	0.6	2	4
			R.GYDYGPHFQGILEASLEGDSGR.L	2368.08	0.51	2	5
			R.GYDYGPHFQGILEASLEGDSGR.L	2368.08	0.66	3	3
			R.GYDYGPHFQGILEASLEGDSGR.L	2368.08	0.64	3	4
			R.GYDYGPHFQGILEASLEGDSGR.L	2368.08	0.69	3	5
			R.HAQPTCPGAQLCTVYYASLNFR.D	2554.19	0.63	2	5
			R.HAQPTCPGAQLCTVYYASLNFR.D	2554.19	0.68	3	5
			R.HFLLEEDKPEEPTAH.A	1790.85	0.82	3	3
			R.HFLLEEDKPEEPTAHAF.V	2009.96	0.65	2	4
			R.HFLLEEDKPEEPTAHAF.V	2009.96	0.61	3	4
			R.HFLLEEDKPEEPTAHAFVSTLTR.G	2667.34	0.63	3	4
			R.HFLLEEDKPEEPTAHAFVSTLTR.G	2667.34	0.6	3	5
			R.HFLLEEDKPEEPTAHAFVSTLTR.G	2667.34	0.63	4	4
			R.HFLLEEDKPEEPTAHAFVSTLTR.G	2667.34	0.65	4	5
			R.HSQDLAFLSMLNDIAAVPATAMPFR.G	2716.35	0.63	2	4
			R.HSQDLAFLSMLNDIAAVPATAMPFR.G	2716.35	0.65	2	5
			R.HSQDLAFLSMLNDIAAVPATAMPFR.G	2716.35	0.65	3	4
			R.HSQDLAFLSMLNDIAAVPATAMPFR.G	2716.35	0.65	3	5
			R.HSQDLAFLSMLNDIAAVPATAMPFR.G	2716.35	0.88	4	4
			R.HSQDLAFLSMLNDIAAVPATAMPFR.G	2716.35	0.71	4	5
			R.IPGLLSPHPLLQLSYTATDR.H	2192.2	0.63	2	5
			R.IPGLLSPHPLLQLSYTATDR.H	2192.2	0.61	3	5
			R.KLQELSSK.A	931.534	0.67	2	4
			R.LFDHPESPTPNPTEPLFLAQAEVYK.E	2840.41	0.57	2	3
			R.LFDHPESPTPNPTEPLFLAQAEVYK.E	2840.41	0.58	2	4
			R.LFDHPESPTPNPTEPLFLAQAEVYK.E	2840.41	0.59	3	3
			R.LFDHPESPTPNPTEPLFLAQAEVYK.E	2840.41	0.59	3	4
			R.LFDHPESPTPNPTEPLFLAQAEVYK.E	2840.41	0.57	3	5
			R.LGMLSPEGTCK.A	1191.56	0.64	2	3
			R.LHLSGIDANPNALFPPVEFPAPR.G	2472.3	0.55	2	4
			R.LHLSGIDANPNALFPPVEFPAPR.G	2472.3	0.55	2	5
			R.LHLSGIDANPNALFPPVEFPAPR.G	2472.3	0.59	3	4
			R.LHLSGIDANPNALFPPVEFPAPR.G	2472.3	0.68	3	5
			R.LHLSGIDANPNALFPPVEFPAPR.G	2472.3	0.61	4	4
			R.LNSVQSSERPLFLVHPIEGSTTVFHSLASR.L	3308.73	0.64	3	5
			R.LNSVQSSERPLFLVHPIEGSTTVFHSLASR.L	3308.73	0.66	4	5
			R.LQLNGNLQLELAQVLAQER.P	2150.19	0.58	2	3
			R.LQLNGNLQLELAQVLAQER.P	2150.19	0.72	3	3
			R.LQLNGNLQLELAQVLAQERPK.L	2375.34	0.64	2	4
			R.LQLNGNLQLELAQVLAQERPK.L	2375.34	0.66	2	5
			R.LQLNGNLQLELAQVLAQERPK.L	2375.34	0.65	3	4
			R.LQLNGNLQLELAQVLAQERPK.L	2375.34	0.63	3	5
			R.LQVVDQPLPVR.G	1262.73	0.65	2	3
			R.LRGYDYGPHFQGILEASLEGDSGR.L	2637.27	0.68	3	4
			R.LRGYDYGPHFQGILEASLEGDSGR.L	2637.27	0.63	3	5
			R.LRGYDYGPHFQGILEASLEGDSGR.L	2637.27	0.67	4	4
			R.LRGYDYGPHFQGILEASLEGDSGR.L	2637.27	0.7	4	5
			R.LSFFFDFR.G	1077.53	0.67	2	3
			R.LSFFFDFR.G	1077.53	0.66	2	4
			R.LSFFFDFR.G	1077.53	0.57	2	5
			R.LSIPTYGLQCTR.A	1407.72	0.68	2	3
			R.MASCLEVLDLFLNQPHMVLSSFVLAEK.A	3091.56	0.82	3	5
			R.MASCLEVLDLFLNQPHMVLSSFVLAEK.A	3091.56	0.68	4	5
			R.PKLPEDPLLSGLLDSPALK.A	2003.14	0.62	2	3
			R.PKLPEDPLLSGLLDSPALK.A	2003.14	0.5	2	4
			R.PKLPEDPLLSGLLDSPALK.A	2003.14	0.63	3	3
			R.PKLPEDPLLSGLLDSPALK.A	2003.14	0.6	3	4
			R.PLFLVHPIEGSTTVFHSLASR.L	2308.24	0.67	3	5
			R.PLFLVHPIEGSTTVFHSLASR.L	2308.24	0.65	4	5
			R.PLWFICSGMGTQWR.G	1737.81	0.74	2	4
			R.QEPLLIGSTK.S	1084.61	0.61	2	2
			R.QEPLLIGSTK.S	1084.61	0.72	2	3
			R.QGVQVQVSTSNISSLEGAR.G	1960.01	0.71	2	2
			R.QGVQVQVSTSNISSLEGAR.G	1960.01	0.68	2	3
			R.QGVQVQVSTSNISSLEGAR.G	1960.01	0.75	2	4
			R.QGVQVQVSTSNISSLEGAR.G	1960.01	0.5	2	5
			R.QGVQVQVSTSNISSLEGAR.G	1960.01	0.84	3	2
			R.RPTPQDSPIFLPVDDTSFR.W	2188.1	0.57	2	3
			R.RPTPQDSPIFLPVDDTSFR.W	2188.1	0.6	2	4
			R.RPTPQDSPIFLPVDDTSFR.W	2188.1	0.6	3	3
			R.RPTPQDSPIFLPVDDTSFR.W	2188.1	0.59	3	4
			R.RQGVQVQVSTSNISSLEGAR.G	2116.11	0.69	2	4
			R.RQGVQVQVSTSNISSLEGAR.G	2116.11	0.66	2	5
			R.RQGVQVQVSTSNISSLEGAR.G	2116.11	0.66	3	5
			R.RQQEQQVPILEK.F	1494.82	0.65	2	4
			R.RVYATILNAGTNTDGFK.E	1840.95	0.63	2	4
			R.RVYATILNAGTNTDGFK.E	1840.95	0.64	3	4
			R.RVYATILNAGTNTDGFKEQGVTFPSGDIQEQLIR.S	3739.91	0.66	3	4
			R.RVYATILNAGTNTDGFKEQGVTFPSGDIQEQLIR.S	3739.91	0.65	3	5
			R.RVYATILNAGTNTDGFKEQGVTFPSGDIQEQLIR.S	3739.91	0.66	4	4
			R.RVYATILNAGTNTDGFKEQGVTFPSGDIQEQLIR.S	3739.91	0.62	4	5
			R.SDEAVKPFGLK.V	1189.63	0.83	2	3
			R.SDEAVKPFGLK.V	1189.63	0.64	2	4
			R.SEGVVAVLLTK.K	1114.66	0.69	2	2
			R.SEGVVAVLLTK.K	1114.66	0.67	2	3
			R.SEGVVAVLLTK.K	1114.66	0.67	2	4
			R.SEGVVAVLLTK.K	1114.66	0.7	2	5
			R.SEGVVAVLLTKK.S	1242.75	0.8	2	4
			R.SEGVVAVLLTKK.S	1242.75	0.89	3	4
			R.SLLVNPEGPTLMR.L	1425.77	0.65	2	3
			R.SLYQSAGVAPESFEYIEAHGTGTK.V	2542.21	0.68	2	3
			R.SLYQSAGVAPESFEYIEAHGTGTK.V	2542.21	0.74	2	4
			R.SLYQSAGVAPESFEYIEAHGTGTK.V	2542.21	0.69	3	3
			R.SLYQSAGVAPESFEYIEAHGTGTK.V	2542.21	0.58	3	4
			R.TGGMAFHSYFMEAIAPPLLQELK.K	2551.27	0.63	2	4
			R.TGGMAFHSYFMEAIAPPLLQELK.K	2551.27	0.64	3	4
			R.TGGMAFHSYFMEAIAPPLLQELK.K	2551.27	0.62	3	5
			R.TGGMAFHSYFMEAIAPPLLQELKK.V	2679.36	0.69	3	5
			R.TGGMAFHSYFMEAIAPPLLQELKK.V	2679.36	0.71	4	5
			R.TLLEGSGLESIISIIHSSLAEPR.V	2422.31	0.68	2	3
			R.TLLEGSGLESIISIIHSSLAEPR.V	2422.31	0.66	2	4
			R.TLLEGSGLESIISIIHSSLAEPR.V	2422.31	0.65	2	5
			R.TLLEGSGLESIISIIHSSLAEPR.V	2422.31	0.66	3	3
			R.TLLEGSGLESIISIIHSSLAEPR.V	2422.31	0.68	3	4
			R.TLLEGSGLESIISIIHSSLAEPR.V	2422.31	0.68	3	5
			R.VAAAVDLIIK.S	1011.63	0.68	2	2
			R.VAAAVDLIIK.S	1011.63	0.69	2	3
			R.VAAAVDLIIK.S	1011.63	0.7	2	4
			R.VFTTVGSAEK.R	1037.54	0.55	2	2
			R.VFTTVGSAEKR.A	1193.64	0.69	2	4
			R.VLEALLPLK.G	994.643	0.67	2	3
			R.VLEALLPLKGLEER.V	1578.93	0.61	2	3
			R.VLEALLPLKGLEER.V	1578.93	0.71	2	4
			R.VLEALLPLKGLEER.V	1578.93	0.83	3	3
			R.VLEALLPLKGLEER.V	1578.93	0.76	3	4
			R.VLFPATGYLSIVWK.T	1592.9	0.7	2	3
			R.VLFPATGYLSIVWK.T	1592.9	0.69	2	4
			R.VLFPATGYLSIVWK.T	1592.9	0.73	2	5
			R.VLFPATGYLSIVWK.T	1592.9	0.8	3	3
			R.VMGLVPAK.G	813.478	0.69	2	3
			R.VRPGETLLIHSGSGGVGQAAIAIALSLGCR.V	2960.61	0.67	3	5
			R.VRPGETLLIHSGSGGVGQAAIAIALSLGCR.V	2960.61	0.65	4	5
			R.VTAIHIDPATHR.Q	1329.72	0.66	2	5
			R.VTAIHIDPATHR.Q	1329.72	0.64	3	5
			R.VTVAGGVHISGLHTESAPR.R	1888	0.7	3	5
			R.VYATILNAGTNTDGFK.E	1683.85	0.68	2	2
			R.VYATILNAGTNTDGFKEQGVTFPSGDIQEQLIR.S	3583.81	0.68	3	3
			R.VYATILNAGTNTDGFKEQGVTFPSGDIQEQLIR.S	3583.81	0.75	3	4
			R.VYATILNAGTNTDGFKEQGVTFPSGDIQEQLIR.S	3583.81	0.8	3	5
			R.VYATILNAGTNTDGFKEQGVTFPSGDIQEQLIR.S	3583.81	0.79	4	3
			R.WLSTSIPEAQWHSSLAR.T	1968.99	0.67	2	4
			R.WLSTSIPEAQWHSSLAR.T	1968.99	0.91	2	5
			R.WLSTSIPEAQWHSSLAR.T	1968.99	0.67	3	4
			R.WLSTSIPEAQWHSSLAR.T	1968.99	1.11	3	5
			C.AVAALGDPASALSNMVAALR.E	1898.01	0	2	3
			F.DLSQNHPLGMAIFLK.N	1682.88	0	2	4
			F.FVQQFTDMEHNR.V	1550.69	0	2	3
			F.HSYFMEAIAPPLLQELKK.V	2115.13	0	3	5
			K.ACLDTAVENM(15.9949)PSLK.M	1122.47	0	2	2
			K.AFDTAGNGYCR.S	1230.51	0	2	3
			K.AINCATSGVVGLVNCLR.R	1802.91	0	2	2
			K.AINCATSGVVGLVNCLR.R	1802.91	0	2	4
			K.AINCATSGVVGLVNCLR.R	1802.91	0	3	4
			K.DNWVSFMDTMLQM(15.9949)SILGSAK.H	1616.67	0	2	2
			K.DNWVSFMDTMLQM(15.9949)SILGSAK.H	1616.67	0	2	3
			K.DNWVSFMDTMLQM(15.9949)SILGSAK.H	1616.67	0	2	4
			K.DNWVSFMDTMLQM(15.9949)SILGSAK.H	1616.67	0	2	5
			K.DNWVSFMDTMLQM(15.9949)SILGSAK.H	1616.67	0	3	2
			K.DNWVSFMDTMLQM.S	1616.67	0	2	2
			K.DNWVSFMDTMLQMSILGSAK.H	2274.06	0	3	2
			K.DTVTISGPQAPVFEFVEQLR.K	2233.15	0	3	3
			K.DTVTISGPQAPVFEFVEQLR.K	2233.15	0	3	4
			K.EAHLPPGAM(15.9949)AAVGLSWEECK.Q	921.438	0	3	4
			K.FDLSQNHPLGM(15.9949)AIFLK.N	1257.58	0	3	4
			K.FDLSQNHPLGM.A	1257.58	0	2	3
			K.GILADEDSSRPVWLK.A	1684.88	0	2	4
			K.GLATSVLLSPDFLWDVPSNW.T	2217.12	0	2	2
			K.GVDLVLNSLAEEK.L	1385.74	0	2	4
			K.KSFYGSTLFLCR.R	1477.74	0	3	5
			K.KVIREPK.P	868.549	0	2	5
			K.LPESENLQEFWDNLIGGVDM(15.9949)VTDDDRR.W	2306.06	0	3	3
			K.LPESENLQEFWDNLIGGVDM(15.9949)VTDDDRR.W	2306.06	0	3	4
			K.LPESENLQEFWDNLIGGVDM(15.9949)VTDDDRR.W	2306.06	0	3	5
			K.LPESENLQEFWDNLIGGVDMVTDDDR.R	3007.36	0	3	2
			K.LQELSSKADEASELACPTPK.E	2174.06	0	2	3
			K.LQELSSKADEASELACPTPK.E	2174.06	0	3	3
			K.LSPDAIPGK.W	896.497	0	2	2
			K.LTPGCEAEAETEAICFFVQQF.T	2447.09	0	2	2
			K.LTPGCEAEAETEAICFFVQQFTDM(15.9949)EHNR.V	2794.2	0	3	4
			K.LTPGCEAEAETEAICFFVQQFTDM(15.9949)EHNR.V	2794.2	0	4	4
			K.LTPGCEAEAETEAICFFVQQFTDM(15.9949)EHNR.V	2794.2	0	4	5
			K.LTPGCEAEAETEAICFFVQQFTDMEHNR.V	3331.45	0	4	3
			K.MVVPGLDGAQIPRDPSQQELPR.L	2403.24	0	3	3
			K.SNM(15.9949)GHPEPASGLAALAK.V	350.126	0	2	4
			K.SYIIAGGLGGFGLELAQWLIQR.G	2362.29	0	2	5
			K.VLLSLEHGLWAPNLH.F	1697.93	0	2	4
			K.VLLSLEHGLWAPNLH.F	1697.93	0	3	4
			K.VLQGDLVM(15.9949)NVYR.D	873.463	0	2	3
			K.VSQLLLSTDESTFDDIVH.S	2018.99	0	2	2
			K.VVEVLAGHGH.L	1016.54	0	2	4
			K.VVEVLAGHGHLY.S	1292.69	0	2	4
			K.WDHSLAWDVPAAEDFPNGSGSPSAAIY.N	2860.28	0	2	3
			K.WTSQDSLLGM(15.9949)EFSGR.D	1136.52	0	2	3
			K.WTSQDSLLGMEFSGR.D	1712.78	0	3	3
			K.YHGNVM(15.9949)LLR.A	719.306	0	2	5
			L.KCTVFHGAQVEDAFR.Y	1763.84	0	2	5
			R.AALQEELQLCK.G	1301.66	0	2	3
			R.AAPLDSIHSLAAYYIDCIR.Q	2149.07	0	2	5
			R.AFEVSENGNLVVSGK.V	1548.78	0	2	3
			R.AFEVSENGNLVVSGK.V	1548.78	0	2	4
			R.ALGLGVEQLPVVFEDVVLHQATILPK.T	2785.58	0	4	3
			R.ALGLGVEQLPVVFEDVVLHQATILPK.T	2785.58	0	4	5
			R.CVLLSNLSSTSHVPEVD.P	1855.9	0	2	2
			R.DPETLVGYSM(15.9949)VGCQR.A	1110.49	0	2	2
			R.DTSFEQHVLWH.T	1397.64	0	2	3
			R.DTSFEQHVLWHTGGK.G	1740.82	0	3	5
			R.ELNLVLSVR.E	1041.62	0	2	3
			R.GGPEVQQVPAGERPLWFICSGM(15.9949)GTQWR.G	2415.15	0	3	4
			R.GGPEVQQVPAGERPLWFICSGMGTQWR.G	3043.46	0	2	5
			R.GLIAEAAQLGPVGGVF.N	1497.82	0	2	2
			R.GLKPSCTIIPLM(15.9949)K.K	1328.72	0	2	5
			R.GNAGQSNYGFANSAM(15.9949)ER.I	1487.61	0	2	3
			R.GNAGQSNYGFANSAMER.I	1772.75	0	2	2
			R.GPSIALDTACSSSLMALQNAY.Q	2170.01	0	2	2
			R.GPSIALDTACSSSLMALQNAYQAIH.S	2619.25	0	2	2
			R.GPSIALDTACSSSLMALQNAYQAIH.S	2619.25	0	3	2
			R.GPSIALDTACSSSLMALQNAYQAIHSGQCPAAIVGGINVLLKPNTSVQFLR.L	5341.74	0	4	5
			R.GTHTGVWVGVSGSETSEALSR.D	2117.02	0	2	5
			R.GTHTGVWVGVSGSETSEALSRDPETLVGYSMVGCQR.A	3810.79	0	3	5
			R.GTHTGVWVGVSGSETSEALSRDPETLVGYSMVGCQR.A	3810.79	0	4	5
			R.HAQPTCPGAQLCTVY.Y	1701.76	0	2	4
			R.HAQPTCPGAQLCTVYY.A	1865.83	0	2	4
			R.HAQPTCPGAQLCTVYYASLN.F	2251.02	0	2	4
			R.HFLLEEDKPEEPTAH.A	1790.85	0	2	3
			R.HFLLEEDKPEEPTAHAFVSTLTR.G	2667.34	0	2	4
			R.HSQDLAFLSMLNDIAAVPATAM(15.9949)PFR.G	2316.13	0	3	4
			R.HSQDLAFLSMLNDIAAVPATAM(15.9949)PFR.G	2316.13	0	3	5
			R.IPGLLSPHPLLQL.S	1396.84	0	2	5
			R.IPGLLSPHPLLQLSY.T	1646.94	0	2	4
			R.IPGLLSPHPLLQLSY.T	1646.94	0	2	5
			R.KLQELSSKADEASELACPTPK.E	2302.16	0	3	4
			R.LFDHPESPTPNPTEPLFLAQAEVYK.E	2840.41	0	2	5
			R.LHLSGIDANPN.A	1149.58	0	2	3
			R.LLLEVTYEAIVDGGINPDSLR.G	2287.21	0	2	4
			R.LLLEVTYEAIVDGGINPDSLR.G	2287.21	0	2	5
			R.LLLEVTYEAIVDGGINPDSLR.G	2287.21	0	3	4
			R.LLLEVTYEAIVDGGINPDSLR.G	2287.21	0	3	5
			R.LNSVQSSERPLFLVHPIEGSTTVF.H	2657.39	0	2	4
			R.LNSVQSSERPLFLVHPIEGSTTVFHSL.A	2994.56	0	3	5
			R.LNSVQSSERPLFLVHPIEGSTTVFHSLASR.L	3308.73	0	2	5
			R.LQLNGNLQLELAQVLAQERPK.L	2375.34	0	2	3
			R.LRGYDYGPHFQGILEASLEGDSGR.L	2637.27	0	2	5
			R.MASCLEVLDLFLNQPH.M	1886.91	0	2	2
			R.MASCLEVLDLFLNQPH.M	1886.91	0	2	3
			R.MASCLEVLDLFLNQPH.M	1886.91	0	2	4
			R.MASCLEVLDLFLNQPH.M	1886.91	0	3	2
			R.MASCLEVLDLFLNQPH.M	1886.91	0	3	3
			R.MASCLEVLDLFLNQPHM(15.9949)VLSSFVLAEK.A	2017.95	0	3	5
			R.PLFLVHPIEGSTTVF.H	1655.89	0	2	3
			R.PNTQPPPAPAPHATLPR.L	1760.93	0	2	5
			R.SLLVNPEGPTLM(15.9949)R.L	1269.66	0	2	3
			R.TGGM(15.9949)AFHSYFMEAIAPPLLQELKK.V	364.142	0	3	5
			R.TGGM(15.9949)AFHSYFMEAIAPPLLQELKK.V	364.142	0	4	5
			R.TGGMAFHSYFMEAIAPPLLQELK.K	2551.27	0	2	5
			R.TGGMAFHSYFMEAIAPPLLQELKK.V	2679.36	0	2	5
			R.TLLEGSGLESIISIIHSSLAEPR.V	2422.31	0	4	4
			R.TSSAEYNVNNLVSPVLFQEALWHVPEHAVVLEIAPH.A	4011.04	0	3	4
			R.TSSAEYNVNNLVSPVLFQEALWHVPEHAVVLEIAPH.A	4011.04	0	3	5
			R.TSSAEYNVNNLVSPVLFQEALWHVPEHAVVLEIAPH.A	4011.04	0	4	4
			R.VAAAVDLIIK.S	1011.63	0	2	5
			R.VLFPATGYLSIVWK.T	1592.9	0	3	4
			R.VM(15.9949)GLVPAK.G	248.119	0	2	3
			R.VRPGETLLIHSGSGGVGQAAIAIALSLGCR.V	2960.61	0	5	5
			R.VTVAGGVHISGLHTESAPR.R	1888	0	2	5
			R.WKAGLYGLPR.R	1159.65	0	2	5
			R.WLSTSIPEAQWH.S	1453.7	0	2	3
			Y.QAIHSGQCPAAIVGGINVLLKPNTSVQFLR.L	3188.73	0	3	5
Q05469	LIPE Hormone-sensitive lipase	LIPE			0.66	23	2345
			K.AFWNITEMEVLSSLANMASATVR.V	2541.24	0.94	2	5
			K.HCALLGSTGER.I	1199.57	0.63	2	4
			K.NPFMSPLLAPDSMLK.S	1659.84	0.56	2	3
			K.SWAQELGAPIISIDYSLAPEAPFPR.A	2728.39	0.61	2	3
			K.SWAQELGAPIISIDYSLAPEAPFPR.A	2728.39	0.68	3	3
			R.EGQDSEELSSLIK.S	1433.69	0.74	2	2
			R.EQALGLEPALGR.L	1252.68	1.02	2	2
			R.ITQNLDVHFWK.A	1399.72	0.77	2	4
			R.ITQNLDVHFWK.A	1399.72	0.64	3	4
			R.LGASSWLNSFLELSGR.K	1735.89	0.68	2	3
			R.LIHNMDLR.T	1010.53	0.7	2	4
			R.LLGVAHLFDLDPETPANGYR.S	2198.12	0.66	3	3
			R.LLGVAHLFDLDPETPANGYR.S	2198.12	0.42	3	4
			R.LLSLMDPLLPLSVLSK.C	1738.03	0.61	2	3
			R.LLSLMDPLLPLSVLSK.C	1738.03	0.66	2	4
			R.LLVTNRPGVLFFEGDEGLTADFLR.E	2679.41	0.56	3	5
			R.NETGLSVAASSLFTSGR.F	1695.84	0.7	2	2
			R.TMTQSLVTLAEDNIAFFSSQGPGETAQR.L	2999.44	0.79	3	5
			R.TSHNLAELEAYLAALTQLR.A	2114.12	0.52	3	4
			R.VPDGIMAAYPATMLQPAASPSR.L	2244.11	0.58	2	3
			R.VVEDLPHGFLTLAALCR.E	1911.01	0.42	2	4
			R.VVEDLPHGFLTLAALCR.E	1911.01	0.65	3	4
			K.ALGMMGLVR.R	946.509	0	2	4
			K.SLPPVHIVACALDPMLDDSVMLAR.R	2620.33	0	3	4
			R.ALVYYAQR.L	982.524	0	2	3
			R.FAIDPELR.G	959.508	0	2	3
			R.LLGVAHLFDLDPETPANGYR.S	2198.12	0	2	3
			R.LLGVAHLFDLDPETPANGYR.S	2198.12	0	2	4
			R.LLSLPPEAFEMPLTADPTLTVTISPPLAHTGPGPVLVR.L	3949.15	0	3	4
			R.LLVTNRPGVLFFEGDEGLTADFLR.E	2679.41	0	3	4
			R.LSGVFAGVR.E	904.513	0	2	3
P02538	KRT6A Keratin, type II cytoskeletal 6A	KRT6A			0.67	2	23
			K.EYQELMNVK.L	1152.55	0.82	2	2
			K.FASFIDK.V	826.423	0.52	2	3
			K.AQYEEIAQR.S	1106.54	0	2	2
			R.GRLDSELR.G	944.504	0	2	3
			R.ISIGGGSCAISGGYGSR.A	1597.75	0	2	3
			R.NLDLDSIIAEVK.A	1328.72	0	2	2
			R.NLDLDSIIAEVKAQYEEIAQR.S	2418.25	0	2	4
			R.NLDLDSIIAEVKAQYEEIAQR.S	2418.25	0	2	5
			R.NLDLDSIIAEVKAQYEEIAQR.S	2418.25	0	3	3
			R.NLDLDSIIAEVKAQYEEIAQR.S	2418.25	0	3	4
			R.NLDLDSIIAEVKAQYEEIAQR.S	2418.25	0	3	5
			R.QNLEPLFEQYINNLR.R	1890.97	0	2	3
			R.QNLEPLFEQYINNLR.R	1890.97	0	3	3
Q13085	ACACA Acetyl-CoA carboxylase 1	ACACA			0.67	234	2345
			K.ATLVDHGIR.R	980.54	0.7	2	4
			K.AVVMDLLR.Q	915.521	0.72	2	3
			K.AYVWDNNKDLAEWLEK.Q	1993.96	0.67	2	3
			K.AYVWDNNKDLAEWLEK.Q	1993.96	0.56	2	4
			K.AYVWDNNKDLAEWLEK.Q	1993.96	0.71	3	3
			K.AYVWDNNKDLAEWLEK.Q	1993.96	0.64	3	4
			K.DLAEWLEK.Q	1002.5	0.75	2	2
			K.DNTCVVEFQFMLPTSHPNR.G	2292.05	0.53	2	4
			K.DNTCVVEFQFMLPTSHPNR.G	2292.05	0.54	3	4
			K.DVDDGLQAAEEVGYPVMIK.A	2048.98	0.7	2	2
			K.DVDDGLQAAEEVGYPVMIK.A	2048.98	0.77	3	2
			K.EASFEYLQNEGER.L	1570.69	0.7	2	2
			K.EGSLSPASVGSDTLSDLGISSLQDGLALHIR.S	3095.58	0.65	3	3
			K.EGSLSPASVGSDTLSDLGISSLQDGLALHIR.S	3095.58	0.5	3	4
			K.EMAQYASNITSVLCQFPSQQIANILDSHAATLNR.K	3792.85	0.72	3	3
			K.EMAQYASNITSVLCQFPSQQIANILDSHAATLNR.K	3792.85	0.67	3	4
			K.EMAQYASNITSVLCQFPSQQIANILDSHAATLNR.K	3792.85	0.6	3	5
			K.EMAQYASNITSVLCQFPSQQIANILDSHAATLNR.K	3792.85	0.69	4	3
			K.EMAQYASNITSVLCQFPSQQIANILDSHAATLNR.K	3792.85	0.74	4	4
			K.FGAYIVDGLR.E	1109.59	0.7	2	3
			K.GVISDILDWK.T	1144.61	0.71	2	2
			K.GVISDILDWK.T	1144.61	0.69	2	3
			K.GYVKDVDDGLQAAEEVGYPVMIK.A	2496.23	0.9	3	3
			K.IASSIVAQTAGIPTLPWSGSGLR.V	2282.25	0.63	2	3
			K.IASSIVAQTAGIPTLPWSGSGLR.V	2282.25	0.7	3	3
			K.IHNANPELTDGQIQAMLR.R	2021.02	0.67	2	4
			K.IHNANPELTDGQIQAMLR.R	2021.02	0.63	3	4
			K.IIEEAPATIATPAVFEHMEQCAVK.L	2655.31	0.71	2	3
			K.IIEEAPATIATPAVFEHMEQCAVK.L	2655.31	0.64	3	3
			K.IIQQAGQVWFPDSAFK.T	1834.94	0.69	2	3
			K.IIQQAGQVWFPDSAFK.T	1834.94	0.57	3	3
			K.ITDIIGKEEGIGPENLR.G	1852.99	0.78	2	3
			K.ITDIIGKEEGIGPENLR.G	1852.99	0.69	3	3
			K.LILSETSIFDVLPNFFYHSNQVVR.M	2838.48	0.51	3	5
			K.LLETESFQMNR.I	1366.66	0.77	2	3
			K.LWESMSTQAFLPSPPLPSDMLTYTELVLDDQGQLVHMNR.L	4461.16	0.66	3	5
			K.MADHYVPVPGGPNNNNYANVELILDIAK.R	3038.5	0.58	3	3
			K.MADHYVPVPGGPNNNNYANVELILDIAK.R	3038.5	0.71	3	4
			K.MADHYVPVPGGPNNNNYANVELILDIAK.R	3038.5	0.57	3	5
			K.MHLYLGAAK.V	1002.53	0.67	2	5
			K.NGIAFMGPPSQAMWALGDK.I	1990.95	0.67	2	3
			K.NLLVTMLIDQLCGR.D	1644.87	0.76	2	4
			K.NLLVTMLIDQLCGR.D	1644.87	0.59	2	5
			K.QGPLHGMLINTPYVTK.D	1767.93	0.64	2	5
			K.QGPLHGMLINTPYVTK.D	1767.93	0.63	3	5
			K.QLTEEDGVHSVIEENIK.C	1939.96	0.71	2	3
			K.RILNVPQELYEK.G	1500.83	0.58	2	4
			K.RIPVQAVWAGWGHASENPK.L	2103.08	0.66	3	5
			K.RPGAALDPGCVLAK.M	1423.76	0.66	2	5
			K.SDMNTVLNYIFSHAQVTK.K	2068.01	0.63	2	3
			K.SDMNTVLNYIFSHAQVTK.K	2068.01	0.74	3	3
			K.SDMNTVLNYIFSHAQVTK.K	2068.01	0.55	3	4
			K.SVHSSVPLLNSK.D	1266.69	0.67	2	5
			K.SVHSSVPLLNSKDPIDR.I	1862.98	0.58	2	4
			K.TCVFEKENDPSVMR.S	1710.77	0.67	2	3
			K.TDCDIEDDR.L	1137.42	0.61	2	2
			K.TDCDIEDDRLAAMFR.E	1826.79	0.44	3	3
			K.TLRDPSLPLLELQDIMTSVSGR.I	2441.3	0.7	3	3
			K.TLRDPSLPLLELQDIMTSVSGR.I	2441.3	0.62	3	4
			K.VEVGTEVTDYR.F	1266.61	0.72	2	2
			K.VLIANNGIAAVK.C	1181.71	0.74	2	3
			K.VNNADDFPNLFR.Q	1420.67	0.64	2	3
			K.VQAERPDTMLGVVCGALHVADVSLR.N	2693.38	0.71	3	4
			K.VQAERPDTMLGVVCGALHVADVSLR.N	2693.38	0.56	3	5
			K.VQAERPDTMLGVVCGALHVADVSLR.N	2693.38	0.73	4	4
			K.VQAERPDTMLGVVCGALHVADVSLR.N	2693.38	0.48	4	5
			K.VQQAELHTGSLPR.I	1434.76	0.68	2	4
			R.AYIAYELNSVQHR.Q	1562.78	0.75	2	4
			R.DEPIHILNVAIK.T	1360.77	0.67	2	3
			R.DEPIHILNVAIK.T	1360.77	0.7	3	3
			R.DFTVASPAEFVTR.F	1438.71	0.68	2	2
			R.DIIVIGNDITYR.I	1390.75	0.64	2	2
			R.DPSLPLLELQDIMTSVSGR.I	2071.07	0.65	2	2
			R.ECCQPVLVYIPPQAELR.G	2072.03	0.89	2	3
			R.EEFLIPIYHQVAVQFADLHDTPGR.M	2795.41	0.72	3	4
			R.EEFLIPIYHQVAVQFADLHDTPGR.M	2795.41	0.6	3	5
			R.EENKSDMNTVLNYIFSHAQVTK.K	2568.24	0.67	3	4
			R.EGLPLMVFANWR.G	1431.73	0.66	2	3
			R.EVFFMNTQSIVQLVQR.Y	1939.01	0.68	2	5
			R.EVFFMNTQSIVQLVQR.Y	1939.01	0.7	3	5
			R.FIIGSVSEDNSEDEISNLVK.L	2195.07	0.67	2	2
			R.FQAQSLGTTYIYDIPEMFR.Q	2280.1	0.73	3	3
			R.FVVMVTPEDLK.A	1276.67	0.66	2	2
			R.FVVMVTPEDLK.A	1276.67	0.63	2	3
			R.GGSWVVIDSSINPR.H	1485.76	0.58	2	3
			R.GQVLPAHTLLNTVDVELIYEGVK.Y	2508.37	0.61	2	4
			R.GQVLPAHTLLNTVDVELIYEGVK.Y	2508.37	0.85	2	5
			R.HLEPALAFQLELNR.M	1649.89	0.68	2	4
			R.HLEPALAFQLELNR.M	1649.89	0.64	2	5
			R.HLEPALAFQLELNR.M	1649.89	0.66	3	4
			R.HLEPALAFQLELNR.M	1649.89	0.52	3	5
			R.HLEVQILADQYGNAISLFGR.D	2244.17	0.75	2	4
			R.HLEVQILADQYGNAISLFGR.D	2244.17	0.71	3	4
			R.HLEVQILADQYGNAISLFGR.D	2244.17	0.59	3	5
			R.HMEMYADR.E	1051.42	0.68	2	3
			R.HMFHVAWVDPEDPYK.G	1870.85	0.68	3	5
			R.HMFHVAWVDPEDPYKGYR.Y	2247.04	1.42	3	5
			R.HNQVESIFLSAIDMYGHQFCIENLQK.L	3121.48	0.68	3	4
			R.HNQVESIFLSAIDMYGHQFCIENLQK.L	3121.48	0.61	4	4
			R.IDTGWLDR.L	974.482	0.7	2	2
			R.IGLAEEIR.H	899.508	0.7	2	3
			R.IGSFGPQEDLLFLR.A	1590.84	0.67	2	3
			R.IIEFVPTK.T	945.553	0.68	2	3
			R.ILNVPQELYEK.G	1344.73	0.72	2	3
			R.IPVQAVWAGWGHASENPK.L	1946.98	0.63	2	5
			R.IPVQAVWAGWGHASENPK.L	1946.98	0.68	3	5
			R.IPVQAVWAGWGHASENPKLPELLLK.N	2753.51	0.66	3	5
			R.IPVQAVWAGWGHASENPKLPELLLK.N	2753.51	0.64	4	5
			R.ITSENPDEGFKPSSGTVQELNFR.S	2552.22	0.66	2	3
			R.ITSENPDEGFKPSSGTVQELNFR.S	2552.22	0.63	3	3
			R.LGGIPVGVVAVETR.T	1365.8	0.67	2	3
			R.LLLEAMDELEVAFNNTNVR.T	2191.1	0.46	2	4
			R.LLLEDLVK.K	941.58	0.7	2	2
			R.LPGGNEIGMVAWK.M	1370.7	0.58	2	3
			R.LSDGGLLLSYDGSSYTTYMK.E	2171.02	0.59	2	2
			R.LSDGGLLLSYDGSSYTTYMKEEVDR.Y	2799.3	0.68	3	4
			R.LSDGGLLLSYDGSSYTTYMKEEVDR.Y	2799.3	0.69	3	5
			R.MMYGVSPWGDSPIDFEDSAHVPCPR.G	2850.23	0.62	2	3
			R.MMYGVSPWGDSPIDFEDSAHVPCPR.G	2850.23	0.62	3	3
			R.MMYGVSPWGDSPIDFEDSAHVPCPR.G	2850.23	0.6	3	4
			R.NFDLTAIPCANHK.M	1499.72	0.71	2	4
			R.NFDLTAIPCANHK.M	1499.72	0.64	3	4
			R.NSVSNFLHSLER.G	1401.7	0.73	2	4
			R.NSVSNFLHSLER.G	1401.7	0.67	3	4
			R.QLKDNTCVVEFQFMLPTSHPNR.G	2661.29	0.61	3	5
			R.QVLIASHLPSYELR.H	1624.89	0.67	2	4
			R.QVLIASHLPSYELR.H	1624.89	0.68	3	4
			R.QVQAEVPGSPIFVMR.L	1656.87	0.68	2	3
			R.RAYIAYELNSVQHR.Q	1718.89	0.91	2	5
			R.RLTFLVAQK.D	1074.65	0.66	2	5
			R.RWSYEMFR.N	1173.54	0.71	2	5
			R.SLVQANPEVAMDSIIHMTQHISPTQR.A	2903.45	0.65	3	4
			R.SLVQANPEVAMDSIIHMTQHISPTQR.A	2903.45	0.67	3	5
			R.SLVQANPEVAMDSIIHMTQHISPTQR.A	2903.45	0.69	4	5
			R.SSMSGLHLVK.Q	1057.56	0.76	2	5
			R.TAQIMFQAYGDK.Q	1371.65	0.64	2	2
			R.TFEDFVR.I	912.434	0.72	2	3
			R.TFFYWR.L	918.439	0.66	2	4
			R.TIQVENSHLILTGAGALNK.V	1979.09	0.71	2	4
			R.TIQVENSHLILTGAGALNK.V	1979.09	0.74	2	5
			R.TIQVENSHLILTGAGALNK.V	1979.09	0.71	3	4
			R.TVELSIPADPANLDSEAK.I	1868.94	0.62	2	2
			R.VDWQENDFSK.R	1266.55	0.71	2	2
			R.VDWQENDFSKR.I	1422.65	0.6	2	3
			R.VSALNSVHCEHVEDEGESR.Y	2153.95	0.67	2	3
			R.VSALNSVHCEHVEDEGESR.Y	2153.95	0.69	3	3
			R.WSYEMFR.N	1017.44	0.71	2	3
			R.YKITDIIGKEEGIGPENLR.G	2145.15	0.56	3	4
			R.YLYLTPQDYK.R	1302.65	0.69	2	2
			R.YLYLTPQDYKR.V	1458.75	0.75	2	4
			K.DNTCVVEFQFMLPTSHPNR.G	2292.05	0	2	5
			K.DVDDGLQAAEEVGYPVM(15.9949)IK.A	1806.8	0	2	2
			K.EGSLSPASVGSDTLSDLGISSLQDGLALHIR.S	3095.58	0	3	5
			K.EM(15.9949)AQYASNITSVLCQFPSQQIANILDSHAATLNR.K	278.094	0	3	3
			K.EREEFLIPIYHQVAVQFADLHDTPGR.M	3080.55	0	4	4
			K.EREEFLIPIYHQVAVQFADLHDTPGR.M	3080.55	0	4	5
			K.GYVKDVDDGLQAAEEVGYPVMIK.A	2496.23	0	3	4
			K.KIHNANPELTDGQIQAMLR.R	2149.11	0	3	5
			K.NGIAFMGPPSQAMWALGDK.I	1990.95	0	2	2
			K.NLLVTMLIDQLCGR.D	1644.87	0	2	3
			K.QLTEEDGVHSVIEENIK.C	1939.96	0	3	3
			K.RIPVQAVWAGWGHASENPK.L	2103.08	0	2	5
			K.SDMNTVLNYIFSHAQVTK.K	2068.01	0	2	4
			K.SVHSSVPLLNSKDPIDR.I	1862.98	0	2	5
			K.TLRDPSLPLLELQDIMTSVSGR.I	2441.3	0	2	3
			K.TLRDPSLPLLELQDIMTSVSGR.I	2441.3	0	2	4
			K.TLRDPSLPLLELQDIMTSVSGR.I	2441.3	0	3	5
			K.TYQAIKDFNR.E	1254.64	0	2	4
			Q.SLGTTYIYDIPEMFR.Q	1805.87	0	2	2
			R.AYIAYELNSVQHR.Q	1562.78	0	3	4
			R.DIIVIGNDITYR.I	1390.75	0	2	4
			R.DPTLTDELLNILTELTQLSK.T	2257.21	0	2	3
			R.DPTLTDELLNILTELTQLSK.T	2257.21	0	2	4
			R.DPTLTDELLNILTELTQLSK.T	2257.21	0	2	5
			R.EENKSDMNTVLNYIFSHAQVTK.K	2568.24	0	3	5
			R.EVFFMNTQSIVQLVQR.Y	1939.01	0	3	4
			R.GGSWVVIDSSINPR.H	1485.76	0	2	4
			R.GGSWVVIDSSINPR.H	1485.76	0	2	5
			R.HLEVQILADQYGNAISLFGR.D	2244.17	0	2	5
			R.HM(15.9949)FHVAWVDPEDPYK.G	286.11	0	2	5
			R.HMFHVAWVDPEDPYKGYR.Y	2247.04	0	2	5
			R.HNQVESIFLSAIDMYGHQFCIENLQK.L	3121.48	0	3	5
			R.HNQVESIFLSAIDMYGHQFCIENLQK.L	3121.48	0	4	5
			R.KVNNADDFPNLFR.Q	1548.77	0	2	4
			R.KVNNADDFPNLFR.Q	1548.77	0	3	4
			R.LLLEAMDELEVAFNNTNVR.T	2191.1	0	2	5
			R.LLLEDLVK.K	941.58	0	2	3
			R.LSDGGLLLSYDGSSYTTYMKEEVDR.Y	2799.3	0	2	4
			R.M(15.9949)MYGVSPWGDSPIDFEDSAHVPCPR.G	149.051	0	3	3
			R.MAALEVYVR.R	1050.55	0	2	3
			R.MSFSSNLNHYGMTHVASVSDVLLDNSFTPPCQR.M	3712.7	0	3	5
			R.MSFSSNLNHYGMTHVASVSDVLLDNSFTPPCQR.M	3712.7	0	4	5
			R.NFDLTAIPCANHK.M	1499.72	0	2	3
			R.RAYIAYELNSVQHR.Q	1718.89	0	3	5
			R.TDCNHIFLNFVPTVIMDPSK.I	2348.14	0	2	3
			R.TDCNHIFLNFVPTVIMDPSK.I	2348.14	0	3	4
			R.TDCNHIFLNFVPTVIMDPSKIEESVR.S	3061.51	0	3	3
			R.TDCNHIFLNFVPTVIMDPSKIEESVR.S	3061.51	0	3	4
			R.TDCNHIFLNFVPTVIMDPSKIEESVR.S	3061.51	0	4	4
			R.TIQVENSHLILTGAGALNK.V	1979.09	0	3	5
			R.VETQFQNGHYDK.C	1464.66	0	2	3
			R.VFHYVLDNLVNVMNGYCLPDPFFSSK.V	3075.47	0	3	4
Q9BV79	MECR Trans-2-enoyl-CoA reductase, mitochondrial	MECR			0.67	2	3
			K.SLGAEHVITEEELR.R	1581.8	0.59	2	3
			R.LALNCVGGK.S	930.496	0.75	2	3
			K.QPVVASVSLLIFK.D	1399.84	0	2	5
			R.GFWLSQWK.K	1050.53	0	2	4
			R.RGQLTAPACSQVPLQDYQSALEASMKPFISSK.Q	3509.76	0	3	5
O95372	LYPLA2 Acyl-protein thioesterase 2	LYPLA2			0.68	234	2345
			K.ALIEHEMK.N	969.495	0.72	2	3
			K.DLAILQCHGELDPMVPVR.F	2063.04	0.67	2	3
			K.DLAILQCHGELDPMVPVR.F	2063.04	0.67	2	4
			K.DLAILQCHGELDPMVPVR.F	2063.04	0.69	3	3
			K.DLAILQCHGELDPMVPVR.F	2063.04	0.68	3	4
			K.DLAILQCHGELDPMVPVR.F	2063.04	0.59	3	5
			K.MVMPSWFDLMGLSPDAPEDEAGIK.K	2636.2	0.64	2	2
			K.MVMPSWFDLMGLSPDAPEDEAGIK.K	2636.2	0.62	2	3
			K.MVMPSWFDLMGLSPDAPEDEAGIK.K	2636.2	0.74	2	4
			K.MVMPSWFDLMGLSPDAPEDEAGIK.K	2636.2	0.63	3	2
			K.MVMPSWFDLMGLSPDAPEDEAGIK.K	2636.2	0.72	3	4
			K.MVMPSWFDLMGLSPDAPEDEAGIKK.A	2764.3	0.66	2	3
			K.MVMPSWFDLMGLSPDAPEDEAGIKK.A	2764.3	0.62	2	4
			K.MVMPSWFDLMGLSPDAPEDEAGIKK.A	2764.3	0.66	3	3
			K.MVMPSWFDLMGLSPDAPEDEAGIKK.A	2764.3	0.67	3	4
			K.MVMPSWFDLMGLSPDAPEDEAGIKK.A	2764.3	0.73	4	3
			K.MVMPSWFDLMGLSPDAPEDEAGIKK.A	2764.3	0.67	4	4
			K.TYPGVMHSSCPQEMAAVK.E	1992.89	0.68	2	4
			K.TYPGVMHSSCPQEMAAVK.E	1992.89	0.68	3	4
			K.TYPGVMHSSCPQEMAAVKEFLEK.L	2639.23	0.76	3	4
			K.YICPHAPR.I	1012.49	0.66	2	5
			M.KMVMPSWFDLMGLSPDAPEDEAGIK.K	2764.3	0.66	2	3
			N.TMSVPLLTDAATVSGAER.E	1817.92	0.62	2	2
			R.AFPQAANGSAK.D	1060.53	0.74	2	3
			R.ETAAVIFLHGLGDTGHSWADALSTIR.L	2738.39	0.65	2	4
			R.ETAAVIFLHGLGDTGHSWADALSTIR.L	2738.39	0.71	3	4
			R.ETAAVIFLHGLGDTGHSWADALSTIR.L	2738.39	0.71	3	5
			R.ETAAVIFLHGLGDTGHSWADALSTIR.L	2738.39	0.74	4	4
			R.ETAAVIFLHGLGDTGHSWADALSTIR.L	2738.39	0.75	4	5
			R.FGALTAEK.L	835.444	0.72	2	3
			R.IPVTLNMK.M	914.526	0.72	2	3
			K.ALIEHEM(15.9949)K.N	841.4	0	2	3
			K.ALIEHEM(15.9949)K.N	841.4	0	2	4
			K.DLAILQCHGELD.P	1382.65	0	2	2
			K.DLAILQCHGELDPM(15.9949)VPVR.F	1610.74	0	2	3
			K.DLAILQCHGELDPM(15.9949)VPVR.F	1610.74	0	2	4
			K.DLAILQCHGELDPM(15.9949)VPVR.F	1610.74	0	3	3
			K.DLAILQCHGELDPM(15.9949)VPVR.F	1610.74	0	3	4
			K.DLAILQCHGELDPMVPVR.F	2063.04	0	2	5
			K.DLAILQCHGELDPMVPVR.F	2063.04	0	4	3
			K.M(15.9949)VMPSWFDLMGLSPDAPEDEAGIKK.A	149.051	0	3	3
			K.MVM(15.9949)PSWFDLMGLSPDAPEDEAGIKK.A	379.16	0	3	3
			K.MVMPSWFDLM(15.9949)GLSPDAPEDEAGIKK.A	1255.54	0	2	3
			K.MVMPSWFDLM(15.9949)GLSPDAPEDEAGIKK.A	1255.54	0	3	3
			K.MVMPSWFDLM(15.9949)GLSPDAPEDEAGIKK.A	1255.54	0	3	4
			K.MVMPSWFDLMGLSPDAPEDEAGIKK.A	2764.3	0	2	5
			K.MVMPSWFDLMGLSPDAPEDEAGIKK.A	2764.3	0	3	5
			K.TYPGVM(15.9949)HSSCPQEMAAVK.E	666.305	0	2	4
			K.TYPGVMHSSCPQEM(15.9949)AAVK.E	1622.65	0	2	4
			K.TYPGVMHSSCPQEM.A	1622.65	0	2	3
			M.KMVMPSWFDLMGLSPDAPEDEAGIK.K	2764.3	0	2	4
			M.KMVMPSWFDLMGLSPDAPEDEAGIK.K	2764.3	0	3	3
			R.AFPQAANGSAK.D	1060.53	0	2	2
			R.ETAAVIFLHGLGDTGHSWADALSTIR.L	2738.39	0	2	5
			Y.PGVMHSSCPQEMAAVK.E	1727.78	0	2	4
O95678	KRT75 Keratin, type II cytoskeletal 75	KRT75			0.68	2	23
			K.AQYEDIANR.S	1078.5	0.85	2	2
			K.FASFIDK.V	826.423	0.52	2	3
			R.NLDLDSIIAEVK.A	1328.72	0	2	2
P62910	RPL32 60S ribosomal protein L32	RPL32			0.68	2	5
			K.FLVHNVK.E	855.497	0.74	2	5
			K.HMLPSGFR.K	943.47	0.62	2	5
P78527	PRKDC DNA-dependent protein kinase catalytic subunit	PRKDC			0.68	2	2
			K.LSDFNDITNMLLLK.M	1635.85	0.68	2	2
			K.LQSVQALTEIQEFISFISK.Q	2181.18	0	2	5
			K.MDPMNIWDDIITNR.C	1732.79	0	2	2
			R.CGAALAGHQLIR.G	1265.67	0	2	5
Q14498	RBM39 RNA-binding protein 39	RBM39			0.68	2	2
			R.DLEEFFSTVGK.V	1270.61	0.68	2	2
			R.TDASSASSFLDSDELER.T	1828.8	0	2	2
O43169	CYB5B Cytochrome b5 type B	CYB5B			0.69	4	4
			R.FLNEHPGGEEVLLEQAGVDASESFEDVGHSSDAR.E	3628.65	0.69	4	4
			K.ELWLVIHGR.V	1121.63	0	2	4
			R.FLNEHPGGEEVLLEQAGVDASESFEDVGHSSDAR.E	3628.65	0	3	4
			R.FLNEHPGGEEVLLEQAGVDASESFEDVGHSSDAR.E	3628.65	0	3	5
P10412	HIST1H1E Histone H1.4	HIST1H1E			0.69	23	234
			K.ALAAAGYDVEK.N	1106.56	0.71	2	2
			K.ASGPPVSELITK.A	1197.66	0.65	2	3
			R.KASGPPVSELITK.A	1325.76	0.71	3	4
			R.SGVSLAALKK.A	972.597	0.67	2	4
			K.KALAAAGYDVEK.N	1234.66	0	2	3
P16402	HIST1H1D Histone H1.3	HIST1H1D			0.69	23	234
			K.ALAAAGYDVEK.N	1106.56	0.71	2	2
			K.ASGPPVSELITK.A	1197.66	0.65	2	3
			R.KASGPPVSELITK.A	1325.76	0.71	3	4
			R.SGVSLAALKK.A	972.597	0.67	2	4
			K.KALAAAGYDVEK.N	1234.66	0	2	3
P16403	HIST1H1C Histone H1.2	HIST1H1C			0.69	23	234
			K.ALAAAGYDVEK.N	1106.56	0.71	2	2
			K.ASGPPVSELITK.A	1197.66	0.65	2	3
			R.KASGPPVSELITK.A	1325.76	0.71	3	4
			R.SGVSLAALKK.A	972.597	0.67	2	4
			K.KALAAAGYDVEK.N	1234.66	0	2	3
P39023	RPL3 60S ribosomal protein L3	RPL3			0.69	23	2345
			K.IGQGYLIK.D	890.523	0.83	2	3
			K.KAHLMEIQVNGGTVAEK.L	1823.96	0.69	2	5
			K.SINPLGGFVHYGEVTNDFVMLK.G	2437.22	0.59	3	4
			K.SINPLGGFVHYGEVTNDFVMLK.G	2437.22	0.1	3	5
			K.TVFAEHISDECK.R	1434.64	0.8	2	3
			K.VACIGAWHPAR.V	1236.62	0.73	2	5
			R.ERLEQQVPVNQVFGQDEMIDVIGVTK.G	2971.52	0.7	3	4
			R.HGSLGFLPR.K	982.535	0.66	2	5
			R.KVACIGAWHPAR.V	1364.71	0.67	2	5
			R.LEQQVPVNQVFGQDEMIDVIGVTK.G	2686.37	0.57	2	2
			R.LEQQVPVNQVFGQDEMIDVIGVTK.G	2686.37	0.76	3	2
			K.AFMGPLKK.D	890.505	0	2	5
			K.SINPLGGFVHYGEVTNDFVMLK.G	2437.22	0	2	4
			R.ERLEQQVPVNQVFGQDEMIDVIGVTK.G	2971.52	0	3	5
P48147	PREP Prolyl endopeptidase	PREP			0.69	2345	2345
			F.LSPGIIYHCDLTK.E	1515.78	0.87	2	4
			H.AWTTDYGCSDSK.Q	1389.55	0.65	2	2
			K.AFVEAQNK.I	905.461	0.69	2	2
			K.DGTKIPMFIVHK.K	1384.75	0.74	3	5
			K.DGTKIPMFIVHKK.G	1512.85	0.64	2	5
			K.DTEIFYQFTSFLSPGIIYHCDLTK.E	2895.39	0.87	2	4
			K.DTEIFYQFTSFLSPGIIYHCDLTK.E	2895.39	0.71	2	5
			K.DTEIFYQFTSFLSPGIIYHCDLTK.E	2895.39	0.69	3	4
			K.DTEIFYQFTSFLSPGIIYHCDLTK.E	2895.39	0.69	3	5
			K.DTEIFYQFTSFLSPGIIYHCDLTKEELEPR.V	3649.76	0.59	3	4
			K.DTEIFYQFTSFLSPGIIYHCDLTKEELEPR.V	3649.76	0.65	3	5
			K.DTEIFYQFTSFLSPGIIYHCDLTKEELEPR.V	3649.76	0.64	4	4
			K.DVLEWIACVR.S	1259.63	0.68	2	2
			K.DVLEWIACVR.S	1259.63	0.64	2	3
			K.DVLEWIACVR.S	1259.63	0.7	2	5
			K.ELPDVLER.V	969.513	0.66	2	2
			K.FIATLQYIVGR.S	1279.73	0.74	2	3
			K.FIATLQYIVGR.S	1279.73	0.71	2	4
			K.FIATLQYIVGR.S	1279.73	0.71	2	5
			K.FSCMAWTHDGK.G	1338.55	0.72	2	4
			K.FSCMAWTHDGK.G	1338.55	0.77	3	4
			K.GIDASDYQTVQIFYPSK.D	1931.93	0.75	2	2
			K.GIDASDYQTVQIFYPSK.D	1931.93	0.77	2	3
			K.GIDASDYQTVQIFYPSK.D	1931.93	0.69	2	4
			K.GIDASDYQTVQIFYPSK.D	1931.93	0.7	2	5
			K.GMFYNSYPQQDGK.S	1533.66	0.65	2	2
			K.GMFYNSYPQQDGK.S	1533.66	0.71	2	3
			K.GMFYNSYPQQDGKSDGTETSTNLHQK.L	2933.3	0.8	3	3
			K.GMFYNSYPQQDGKSDGTETSTNLHQK.L	2933.3	0.76	3	4
			K.ICDPYAWLEDPDSEQTK.A	2066.9	0.67	2	2
			K.ICDPYAWLEDPDSEQTK.A	2066.9	0.74	3	2
			K.IPMFIVHK.K	983.563	0.67	2	5
			K.IPMFIVHKK.G	1111.66	0.76	2	5
			K.ITVPFLEQCPIR.G	1471.79	0.66	2	3
			K.KDTEIFYQFTSFLSPGIIYHCDLTK.E	3023.48	0.72	3	4
			K.KDTEIFYQFTSFLSPGIIYHCDLTK.E	3023.48	0.56	3	5
			K.KDTEIFYQFTSFLSPGIIYHCDLTK.E	3023.48	0.51	4	4
			K.KDTEIFYQFTSFLSPGIIYHCDLTK.E	3023.48	0.77	4	5
			K.KDTEIFYQFTSFLSPGIIYHCDLTKEELEPR.V	3777.85	0.67	3	4
			K.KDTEIFYQFTSFLSPGIIYHCDLTKEELEPR.V	3777.85	0.62	3	5
			K.KDTEIFYQFTSFLSPGIIYHCDLTKEELEPR.V	3777.85	0.59	4	4
			K.KDTEIFYQFTSFLSPGIIYHCDLTKEELEPR.V	3777.85	0.56	4	5
			K.KDTEIFYQFTSFLSPGIIYHCDLTKEELEPR.V	3777.85	0.68	5	5
			K.LDGSHPAFLYGYGGFNISITPNYSVSR.L	2932.42	0.73	2	4
			K.LDGSHPAFLYGYGGFNISITPNYSVSR.L	2932.42	20	2	5
			K.LDGSHPAFLYGYGGFNISITPNYSVSR.L	2932.42	0.76	3	4
			K.LDGSHPAFLYGYGGFNISITPNYSVSR.L	2932.42	0.66	3	5
			K.LIDNFEGEYDYVTNEGTVFTFK.T	2601.2	0.72	2	2
			K.LIDNFEGEYDYVTNEGTVFTFK.T	2601.2	0.53	2	3
			K.LIDNFEGEYDYVTNEGTVFTFK.T	2601.2	0.7	2	4
			K.LIDNFEGEYDYVTNEGTVFTFK.T	2601.2	0.72	2	5
			K.LIDNFEGEYDYVTNEGTVFTFK.T	2601.2	0.72	3	2
			K.LIDNFEGEYDYVTNEGTVFTFK.T	2601.2	0.71	3	4
			K.LIDNFEGEYDYVTNEGTVFTFK.T	2601.2	0.74	3	5
			K.LPEADDIQYPSMLLLTADHDDR.V	2528.19	0.64	2	3
			K.LPEADDIQYPSMLLLTADHDDR.V	2528.19	0.67	2	4
			K.LPEADDIQYPSMLLLTADHDDR.V	2528.19	0.65	3	3
			K.LPEADDIQYPSMLLLTADHDDR.V	2528.19	0.65	3	4
			K.LPEADDIQYPSMLLLTADHDDR.V	2528.19	0.68	3	5
			K.LPEADDIQYPSMLLLTADHDDRVVPLHSLK.F	3402.74	0.63	3	4
			K.LPEADDIQYPSMLLLTADHDDRVVPLHSLK.F	3402.74	0.64	3	5
			K.LPEADDIQYPSMLLLTADHDDRVVPLHSLK.F	3402.74	0.65	4	4
			K.LPEADDIQYPSMLLLTADHDDRVVPLHSLK.F	3402.74	0.68	4	5
			K.LYYHVLGTDQSEDILCAEFPDEPK.W	2839.31	0.65	2	3
			K.LYYHVLGTDQSEDILCAEFPDEPK.W	2839.31	0.65	2	4
			K.LYYHVLGTDQSEDILCAEFPDEPK.W	2839.31	0.61	2	5
			K.LYYHVLGTDQSEDILCAEFPDEPK.W	2839.31	0.67	3	3
			K.LYYHVLGTDQSEDILCAEFPDEPK.W	2839.31	0.63	3	4
			K.LYYHVLGTDQSEDILCAEFPDEPK.W	2839.31	0.56	3	5
			K.NILQLHDLTTGALLK.T	1648.95	0.69	2	4
			K.NILQLHDLTTGALLK.T	1648.95	0.72	2	5
			K.NILQLHDLTTGALLK.T	1648.95	0.71	3	4
			K.NILQLHDLTTGALLK.T	1648.95	0.75	3	5
			K.QHFEWLVK.Y	1085.57	0.72	2	4
			K.QNCFDDFQCAAEYLIK.E	2021.87	0.72	2	2
			K.QNCFDDFQCAAEYLIK.E	2021.87	0.74	2	3
			K.QNCFDDFQCAAEYLIK.E	2021.87	0.72	2	4
			K.QNCFDDFQCAAEYLIK.E	2021.87	0.72	2	5
			K.QNCFDDFQCAAEYLIK.E	2021.87	0.72	3	2
			K.QNCFDDFQCAAEYLIK.E	2021.87	0.76	3	3
			K.QSNPLLIHVDTK.A	1363.75	0.68	2	4
			K.QSNPLLIHVDTK.A	1363.75	0.71	3	4
			K.RYFYFYNTGLQNQR.V	1869.9	0.78	2	5
			K.RYFYFYNTGLQNQR.V	1869.9	1.06	3	5
			K.SDGTETSTNLHQK.L	1416.65	0.73	2	3
			K.TFPLDVGSIVGYSGQK.K	1666.86	0.7	2	2
			K.TFPLDVGSIVGYSGQK.K	1666.86	0.68	2	3
			K.TFPLDVGSIVGYSGQK.K	1666.86	0.68	3	2
			K.TFPLDVGSIVGYSGQKK.D	1795.95	0.72	2	4
			K.VIEEVSDMFAFIAR.C	1625.81	0.68	2	3
			K.VIEEVSDMFAFIAR.C	1625.81	0.72	2	4
			K.VIEEVSDMFAFIAR.C	1625.81	0.71	2	5
			K.VIEEVSDMFAFIAR.C	1625.81	0.73	3	3
			K.VIEEVSDMFAFIAR.C	1625.81	0.75	3	4
			K.VIEEVSDMFAFIAR.C	1625.81	0.73	3	5
			K.VLVPEHEKDVLEWIACVR.S	2192.15	0.65	2	4
			K.VLVPEHEKDVLEWIACVR.S	2192.15	0.65	2	5
			K.VLVPEHEKDVLEWIACVR.S	2192.15	0.69	3	4
			K.VLVPEHEKDVLEWIACVR.S	2192.15	0.68	3	5
			K.VLVPEHEKDVLEWIACVR.S	2192.15	0.69	4	4
			K.VLVPEHEKDVLEWIACVR.S	2192.15	0.69	4	5
			K.WMGGAELSDDGR.Y	1292.55	0.69	2	2
			K.YSCHFK.K	840.359	0.69	2	5
			K.YSPLHNVK.L	956.508	0.69	2	5
			K.YTIGHAWTTDYGCSDSK.Q	1961.83	0.72	2	3
			K.YTIGHAWTTDYGCSDSK.Q	1961.83	0.73	3	3
			L.KTFPLDVGSIVGYSGQK.K	1795.95	0.66	2	4
			L.KTFPLDVGSIVGYSGQK.K	1795.95	0.61	3	4
			N.QRPDLFGCVIAQVGVMDMLK.F	2277.15	0.67	3	4
			R.EGCDPVNR.L	945.397	0.68	2	2
			R.GGGEYGETWHK.G	1219.53	0.72	2	3
			R.GYAFSEDGEYFAYGLSASGSDWVTIK.F	2820.26	0.7	2	5
			R.HMGGILAVANIR.G	1250.69	0.7	2	5
			R.HMGGILAVANIR.G	1250.69	0.73	3	5
			R.KQSNPLLIHVDTK.A	1491.84	0.69	2	5
			R.LWYCDLQQESSGIAGILK.W	2081.03	0.72	2	3
			R.LWYCDLQQESSGIAGILK.W	2081.03	0.72	2	4
			R.LWYCDLQQESSGIAGILK.W	2081.03	0.75	2	5
			R.LWYCDLQQESSGIAGILK.W	2081.03	0.69	3	3
			R.LWYCDLQQESSGIAGILK.W	2081.03	0.56	3	4
			R.MTELYDYPK.Y	1158.53	0.66	2	2
			R.SNFLVLCYLHDVK.N	1606.82	0.73	2	4
			R.SNFLVLCYLHDVK.N	1606.82	0.65	2	5
			R.SNFLVLCYLHDVK.N	1606.82	0.71	3	4
			R.SNFLVLCYLHDVK.N	1606.82	0.56	3	5
			R.VFLDPNILSDDGTVALR.G	1844.97	0.69	2	2
			R.VFLDPNILSDDGTVALR.G	1844.97	0.67	3	2
			R.VINIDFR.D	875.486	0.69	2	3
			R.VINIDFRDPEESK.W	1560.78	0.64	2	3
			R.VINIDFRDPEESKWK.V	1875.96	0.66	2	4
			R.VINIDFRDPEESKWK.V	1875.96	0.7	3	4
			R.VINIDFRDPEESKWK.V	1875.96	0.7	4	4
			R.VKFSCMAWTHDGK.G	1565.71	0.61	2	5
			R.VLYVQDSLEGEAR.V	1477.74	0.73	2	2
			R.VVPLHSLK.F	891.554	0.69	2	5
			R.YFYFYNTGLQNQR.V	1712.79	0.76	2	3
			R.YFYFYNTGLQNQR.V	1712.79	0.77	2	4
			R.YFYFYNTGLQNQR.V	1712.79	0.73	2	5
			R.YVLLSIR.E	862.528	0.72	2	3
			R.YVLLSIR.E	862.528	0.67	2	4
			D.PNILSDDGTVALR.G	1369.72	0	2	2
			I.PMFIVHK.K	870.479	0	2	5
			K.DTEIFYQFTSFLSPGIIYHCDLTK.E	2895.39	0	3	3
			K.DTEIFYQFTSFLSPGIIYHCDLTKEELEPR.V	3649.76	0	4	5
			K.DVLEWIACVR.S	1259.63	0	2	4
			K.FSCM(15.9949)AWTHDGK.G	543.182	0	2	4
			K.GIDASDYQTVQIFYPSK.D	1931.93	0	3	2
			K.GIDASDYQTVQIFYPSKDGTK.I	2333.13	0	2	4
			K.GM(15.9949)FYNSYPQQDGK.S	206.072	0	2	3
			K.IPM(15.9949)FIVHK.K	359.188	0	2	5
			K.IPMFIVH.K	855.468	0	2	3
			K.ITVPFLEQCPIR.G	1471.79	0	3	3
			K.KDTEIFYQFTSF.L	1524.71	0	2	4
			K.LDGSHPAFLYGYGGF.N	1599.74	0	2	3
			K.LDGSHPAFLYGYGGFNISITPN.Y	2340.13	0	2	4
			K.LIDNFEGEYDYVTNEGTVF.T	2224.99	0	2	2
			K.LIDNFEGEYDYVTNEGTVFTFK.T	2601.2	0	3	3
			K.LPEADDIQYPSM(15.9949)LLLTADHDDR.V	1377.61	0	3	3
			K.LPEADDIQYPSM(15.9949)LLLTADHDDR.V	1377.61	0	3	4
			K.LPEADDIQYPSMLLLTADHDDR.V	2528.19	0	2	5
			K.TFPLDVGSIVGYSGQK.K	1666.86	0	3	3
			K.VLVPEHEK.D	949.523	0	2	3
			K.WMGGAELSDDGR.Y	1292.55	0	2	3
			N.QRPDLFGCVIAQVGVMDMLK.F	2277.15	0	2	5
			N.QRPDLFGCVIAQVGVMDMLK.F	2277.15	0	3	5
			R.GYAFSEDGEYFAYGLSASGSDWVTIK.F	2820.26	0	2	4
			R.GYAFSEDGEYFAYGLSASGSDWVTIK.F	2820.26	0	3	5
			R.HM(15.9949)GGILAVANIR.G	286.11	0	2	5
			R.KQSNPLLIHVDTK.A	1491.84	0	2	4
			R.M(15.9949)TELYDYPK.Y	149.051	0	2	2
			R.VFLDPNILSDDGTVALR.G	1844.97	0	2	3
			R.VINIDFRDPEESK.W	1560.78	0	2	4
			R.VLYVQDSLEGEAR.V	1477.74	0	2	3
			R.YFYFYNTGLQNQR.V	1712.79	0	3	3
P61313	RPL15 60S ribosomal protein L15	RPL15			0.69	2	5
			K.GATYGKPVHHGVNQLK.F	1704.91	0.69	2	5
			R.NPDTQWITKPVHK.H	1562.82	0	2	5
			R.VLNSYWVGEDSTYK.F	1659.78	0	2	2
P68431	HIST1H3J Histone H3.1	HIST1H3J			0.69	2	35
			K.STELLIR.K	830.486	0.63	2	3
			R.YRPGTVALR.E	1031.59	0.75	2	5
			R.FQSSAVM(15.9949)ALQEACEAYLVGLFEDTNLCAIHAK.R	768.348	0	3	5
			R.FQSSAVMALQEACEAYLVGLFEDTNLCAIHAK.R	3587.7	0	3	4
			R.FQSSAVMALQEACEAYLVGLFEDTNLCAIHAK.R	3587.7	0	3	5
Q08211	DHX9 ATP-dependent RNA helicase A	DHX9			0.69	2	234
			K.GMTLVTPLQLLLFASK.K	1731	0.69	2	3
			K.GMTLVTPLQLLLFASK.K	1731	0.84	2	4
			R.DFVNYLVR.I	1024.53	0.38	2	2
			R.YQILPLHSQIPR.E	1463.82	0	2	5
Q7L7L0	HIST3H2A Histone H2A type 3	HIST3H2A			0.69	2	35
			R.HLQLAIR.N	849.519	0.66	2	5
			R.VTIAQGGVLPNIQAVLLPK.K	1931.16	0.72	2	3
			R.VTIAQGGVLPNIQAVLLPK.K	1931.16	0	3	3
Q86TI2	DPP9 Dipeptidyl peptidase 9	DPP9			0.69	234	2345
			K.APHDFQFVQK.T	1215.6	0.7	2	4
			K.APHDFQFVQK.T	1215.6	0.7	3	4
			K.CPIKEEIALTSGEWEVLAR.H	2201.12	0.6	2	4
			K.CPIKEEIALTSGEWEVLAR.H	2201.12	0.68	3	4
			K.DTPLEHHLYVVSYEAAGEIVR.L	2398.2	0.66	2	4
			K.DTPLEHHLYVVSYEAAGEIVR.L	2398.2	0.74	2	5
			K.DTPLEHHLYVVSYEAAGEIVR.L	2398.2	0.71	3	4
			K.DTPLEHHLYVVSYEAAGEIVR.L	2398.2	0.66	3	5
			K.DTPLEHHLYVVSYEAAGEIVR.L	2398.2	0.7	4	4
			K.DTPLEHHLYVVSYEAAGEIVR.L	2398.2	0.64	4	5
			K.EALLLLSWK.Q	1071.63	0.74	2	3
			K.EALLLLSWK.Q	1071.63	0.73	2	4
			K.ELVQPFSSLFPK.V	1390.75	0.68	2	3
			K.HPTVLFVYGGPQVQLVNNSFK.G	2344.24	0.66	2	5
			K.HPTVLFVYGGPQVQLVNNSFK.G	2344.24	0.7	3	5
			K.HSWDGLR.S	869.414	0.77	2	4
			K.ICPADPAFFSFINNSDLWVANIETGEER.R	3212.5	0.68	2	4
			K.ICPADPAFFSFINNSDLWVANIETGEER.R	3212.5	0.68	2	5
			K.ICPADPAFFSFINNSDLWVANIETGEER.R	3212.5	0.61	3	3
			K.ICPADPAFFSFINNSDLWVANIETGEER.R	3212.5	0.66	3	4
			K.ICPADPAFFSFINNSDLWVANIETGEER.R	3212.5	0.65	3	5
			K.ICPADPAFFSFINNSDLWVANIETGEERR.L	3368.6	0.65	3	4
			K.ICPADPAFFSFINNSDLWVANIETGEERR.L	3368.6	0.69	3	5
			K.KHPTVLFVYGGPQVQLVNNSFK.G	2472.34	0.63	2	5
			K.KHPTVLFVYGGPQVQLVNNSFK.G	2472.34	0.67	3	5
			K.LAEFQTDSQGK.I	1222.58	0.71	2	2
			K.LPNEPNR.L	838.43	0.57	2	3
			K.LSGPDDDPLHK.Q	1192.57	0.59	2	3
			K.LSGPDDDPLHKQPR.F	1573.78	0.64	2	4
			K.LSGPDDDPLHKQPR.F	1573.78	0.63	3	4
			K.LVYFQGTK.D	954.518	0.77	2	3
			K.NGFMVSPMKPLEIK.T	1589.83	0.65	2	4
			K.NGFMVSPMKPLEIK.T	1589.83	0.73	3	4
			K.NQMGQVEIEDQVEGLQFVAEK.Y	2391.15	0.73	2	2
			K.NQMGQVEIEDQVEGLQFVAEK.Y	2391.15	0.79	2	4
			K.NQMGQVEIEDQVEGLQFVAEK.Y	2391.15	0.75	2	5
			K.NQMGQVEIEDQVEGLQFVAEK.Y	2391.15	0.75	3	2
			K.NQMGQVEIEDQVEGLQFVAEK.Y	2391.15	0.69	3	4
			K.NQMGQVEIEDQVEGLQFVAEK.Y	2391.15	0.75	3	5
			K.QMLDHFQATPHHGVYSR.E	2023.95	0.66	2	5
			K.QMLDHFQATPHHGVYSR.E	2023.95	0.71	3	5
			K.SAGVATFVIQEEFDRFTGYWWCPTASWEGSEGLK.T	3912.8	0.81	3	5
			K.SQGYDWSEPFSPGEDEFK.C	2104.87	0.73	2	2
			K.SQGYDWSEPFSPGEDEFKCPIK.E	2603.14	0.75	3	3
			K.SQGYDWSEPFSPGEDEFKCPIKEEIALTSGEWEVLAR.H	4287.99	0.62	3	4
			K.SQGYDWSEPFSPGEDEFKCPIKEEIALTSGEWEVLAR.H	4287.99	0.6	3	5
			K.SQGYDWSEPFSPGEDEFKCPIKEEIALTSGEWEVLAR.H	4287.99	0.64	4	4
			K.SQGYDWSEPFSPGEDEFKCPIKEEIALTSGEWEVLAR.H	4287.99	0.67	4	5
			K.TGFCHLYK.V	1024.48	0.76	2	5
			K.VAIAGAPVTVWMAYDTGYTER.Y	2271.11	0.74	2	2
			K.VAIAGAPVTVWMAYDTGYTER.Y	2271.11	0.72	2	3
			K.VAIAGAPVTVWMAYDTGYTER.Y	2271.11	0.71	2	4
			K.VAIAGAPVTVWMAYDTGYTER.Y	2271.11	0.65	2	5
			K.VAIAGAPVTVWMAYDTGYTER.Y	2271.11	0.69	3	3
			K.VAIAGAPVTVWMAYDTGYTER.Y	2271.11	0.67	3	4
			K.VAIAGAPVTVWMAYDTGYTER.Y	2271.11	0.71	3	5
			K.YAWAMFLDR.P	1171.55	0.67	2	3
			K.YGFIDLSR.V	969.492	0.71	2	3
			R.AGKPYQLQIYPNER.H	1675.87	0.69	2	4
			R.AGKPYQLQIYPNER.H	1675.87	0.65	3	4
			R.ENSLLYSEIPK.K	1291.67	0.7	2	2
			R.ENSLLYSEIPKK.V	1419.76	0.63	2	3
			R.ENSLLYSEIPKK.V	1419.76	0.81	3	3
			R.FTGYWWCPTASWEGSEGLK.T	2261.99	0.69	2	3
			R.FTGYWWCPTASWEGSEGLK.T	2261.99	0.67	3	3
			R.FWASMMEAASCPPDYVPPEIFHFHTR.S	3123.39	0.65	3	5
			R.FWASMMEAASCPPDYVPPEIFHFHTR.S	3123.39	0.63	4	5
			R.GDAAATDDPAAR.F	1129.5	0.66	2	2
			R.ILYEEVDESEVEVIHVPSPALEER.K	2781.38	0.67	2	4
			R.ILYEEVDESEVEVIHVPSPALEER.K	2781.38	0.54	2	5
			R.ILYEEVDESEVEVIHVPSPALEER.K	2781.38	0.68	3	3
			R.ILYEEVDESEVEVIHVPSPALEER.K	2781.38	0.68	3	4
			R.ILYEEVDESEVEVIHVPSPALEER.K	2781.38	0.65	3	5
			R.KEALLLLSWK.Q	1199.73	0.72	2	4
			R.KEALLLLSWK.Q	1199.73	0.7	2	5
			R.KEALLLLSWK.Q	1199.73	0.74	3	4
			R.KEALLLLSWK.Q	1199.73	0.58	3	5
			R.KYSGLIVNK.A	1020.6	0.71	2	5
			R.LNTLASLGYAVVVIDGR.G	1759.98	0.73	2	4
			R.LNTLASLGYAVVVIDGR.G	1759.98	0.69	2	5
			R.LNTLASLGYAVVVIDGR.G	1759.98	0.72	3	4
			R.LNTLASLGYAVVVIDGR.G	1759.98	0.69	3	5
			R.LTFCHQGLSNVLDDPK.S	1842.89	0.72	2	4
			R.LTFCHQGLSNVLDDPK.S	1842.89	0.71	3	4
			R.LTTPGFSHSCSMSQNFDMFVSHYSSVSTPPCVHVYK.L	4122.83	0.68	3	5
			R.LTTPGFSHSCSMSQNFDMFVSHYSSVSTPPCVHVYK.L	4122.83	0.67	4	5
			R.LYGMIYKPH.A	1120.57	0.77	2	5
			R.LYGMIYKPHALQPGK.K	1714.92	0.68	2	5
			R.LYGMIYKPHALQPGK.K	1714.92	0.72	3	5
			R.LYYLGMPYGSR.E	1318.64	0.73	2	3
			R.RLTFCHQGLSNVLDDPK.S	2000	0.7	2	5
			R.RLTFCHQGLSNVLDDPK.S	2000	0.67	3	5
			R.YMDVPENNQHGYEAGSVALHVEK.L	2587.18	0.63	2	3
			R.YMDVPENNQHGYEAGSVALHVEK.L	2587.18	0.7	3	3
			R.YMDVPENNQHGYEAGSVALHVEK.L	2587.18	0.68	4	3
			F.LFQASNSLFHCR.D	1478.71	0	2	5
			F.SFINNSDLWVANIETGEER.R	2194.04	0	2	2
			K.CPIKEEIALTSGEWEVLAR.H	2201.12	0	2	3
			K.CPIKEEIALTSGEWEVLAR.H	2201.12	0	3	3
			K.CPIKEEIALTSGEWEVLAR.H	2201.12	0	3	5
			K.DTPLEHHLYVVSYEAAGEIVR.L	2398.2	0	3	3
			K.EALLLLSWK.Q	1071.63	0	2	5
			K.EEIALTSGEWEVLAR.H	1701.86	0	2	2
			K.EEIALTSGEWEVLAR.H	1701.86	0	2	4
			K.NGFM(15.9949)VSPMKPLEIK.T	467.184	0	2	4
			K.NGFMVSPM(15.9949)KPLEIK.T	881.378	0	2	4
			K.NGFMVSPMKPLEIK.T	1589.83	0	2	3
			K.NQM(15.9949)GQVEIEDQVEGLQFVAEK.Y	391.153	0	2	2
			K.NQMGQVEIEDQVEGLQFVAEK.Y	2391.15	0	2	3
			R.CPESGEHYEVTLLHFLQEYL.-	2464.14	0	2	4
			R.CPESGEHYEVTLLHFLQEYL.-	2464.14	0	2	5
			R.CPESGEHYEVTLLHFLQEYL.-	2464.14	0	3	5
			R.FWASM(15.9949)MEAASCPPDYVPPEIFHFHTR.S	640.268	0	3	5
			R.ILYEEVDESEVEVIHVPSPALEER.K	2781.38	0	2	3
			R.LNTLASLGYAVVVIDGR.G	1759.98	0	2	3
			R.LTTPGFSHSCSM(15.9949)SQNFDMFVSHYSSVSTPPCVHVYK.L	1323.56	0	3	5
			R.LTTPGFSHSCSMSQNFDMFVSHY.S	2680.12	0	3	4
			R.LYGM(15.9949)IYKPHALQPGK.K	482.22	0	2	5
			R.LYYLGM(15.9949)PYGSR.E	758.367	0	2	3
			R.NVQPYVVYEEVTNVWINVHDIFYPFPQSEGEDELCFLR.A	4646.2	0	3	5
			R.YMDVPENNQHGYEAGSVALHVEK.L	2587.18	0	3	4
			R.YMDVPENNQHGYEAGSVALHVEKLPNEPNR.L	3407.6	0	3	4
			Y.DFHSESGLFLFQASNSLFHCR.D	2499.15	0	3	5
Q99436	PSMB7 Proteasome subunit beta type-7	PSMB7			0.69	2	4
			K.LDFLRPYTVPNK.K	1461.8	0.69	2	4
			K.IHFISPNIYCCGAGTAADTDMTTQLISSNLELHSLSTGR.L	4253.01	0	4	4
			K.ITPLEIEVLEETVQTMDTS.-	2148.06	0	2	2
			K.ITPLEIEVLEETVQTMDTS.-	2148.06	0	3	2
P13798	APEH Acylamino-acid-releasing enzyme	APEH			0.7	234	2345
			A.IKGDQFVFYEDWGENMVSK.S	2292.06	1.15	2	4
			A.IKGDQFVFYEDWGENMVSK.S	2292.06	0.96	3	4
			A.IKGDQFVFYEDWGENMVSK.S	2292.06	1.06	3	5
			C.SLLPLGCWSADSQR.V	1588.77	0.58	2	3
			F.AVDTQVGTVTSLTAGGSGGSWK.L	2079.03	0.75	2	2
			F.SSDCLPDLSVWAEMLDK.S	1965.89	0.75	2	2
			F.VGWWHEPFR.L	1212.58	0.7	2	5
			H.HQCSQLCLYDWYTK.V	1901.83	0.71	2	4
			H.HQCSQLCLYDWYTK.V	1901.83	0.77	3	4
			H.SSFVTAWMLFPAMLCK.M	1888.91	0.74	2	3
			H.SSFVTAWMLFPAMLCK.M	1888.91	0.82	2	4
			H.SSFVTAWMLFPAMLCK.M	1888.91	0.62	2	5
			K.AESFFQTK.A	956.46	0.74	2	2
			K.CELLSDDSLAVSSPR.L	1647.78	0.7	2	2
			K.EQSVLWVSLEEAEPIPDIHWGIR.V	2703.37	0.74	2	4
			K.EQSVLWVSLEEAEPIPDIHWGIR.V	2703.37	0.64	3	5
			K.GDQFVFYEDWGENMVSK.S	2050.88	0.73	2	2
			K.GDQFVFYEDWGENMVSK.S	2050.88	0.74	2	3
			K.GDQFVFYEDWGENMVSK.S	2050.88	0.74	2	4
			K.GDQFVFYEDWGENMVSK.S	2050.88	0.72	2	5
			K.GDQFVFYEDWGENMVSK.S	2050.88	0.67	3	2
			K.HGPVYEDDCFGCLSWSHSETHLLYVAEK.K	3337.47	0.73	3	5
			K.HGPVYEDDCFGCLSWSHSETHLLYVAEK.K	3337.47	0.68	4	5
			K.KPDQAIKGDQFVFYEDWGENMVSK.S	2831.33	0.72	4	4
			K.LKSFNLSALEK.H	1248.71	0.9	2	4
			K.LLTIDQDLMVAQFSTPSLPPTLK.V	2528.36	0.66	2	3
			K.LLTIDQDLMVAQFSTPSLPPTLK.V	2528.36	0.67	2	4
			K.LLTIDQDLMVAQFSTPSLPPTLK.V	2528.36	0.68	2	5
			K.LLTIDQDLMVAQFSTPSLPPTLK.V	2528.36	0.66	3	3
			K.MGFAVLLVNYR.G	1281.69	0.55	2	3
			K.MGFAVLLVNYR.G	1281.69	0.74	2	4
			K.MGFAVLLVNYR.G	1281.69	0.72	2	5
			K.QFLEVWEK.N	1077.55	0.7	2	3
			K.QFLEVWEK.N	1077.55	0.75	2	4
			K.SFNLSALEK.H	1007.53	0.71	2	3
			K.STHALSEVEVESDSFMNAVLWLR.T	2620.27	0.76	2	4
			K.STHALSEVEVESDSFMNAVLWLR.T	2620.27	0.7	3	4
			K.STHALSEVEVESDSFMNAVLWLR.T	2620.27	0.75	3	5
			K.TPLLLMLGQEDR.R	1384.74	0.69	2	3
			K.TPLLLMLGQEDR.R	1384.74	0.66	2	4
			K.TPLLLMLGQEDR.R	1384.74	0.69	3	3
			K.TPLLLMLGQEDRR.V	1540.84	0.69	2	4
			K.TPLLLMLGQEDRR.V	1540.84	0.7	3	4
			K.VGFLPSAGK.E	874.491	0.73	2	3
			K.VTSVVVDVVPR.Q	1168.68	0.7	2	2
			K.VTSVVVDVVPR.Q	1168.68	0.68	2	3
			K.VTSVVVDVVPR.Q	1168.68	0.68	2	4
			K.VTSVVVDVVPR.Q	1168.68	0.7	2	5
			R.ESPSGTMK.A	835.375	0.79	2	2
			R.GSTGFGQDSILSLPGNVGHQDVK.D	2313.14	0.72	2	3
			R.GSTGFGQDSILSLPGNVGHQDVK.D	2313.14	0.6	2	4
			R.GSTGFGQDSILSLPGNVGHQDVK.D	2313.14	0.74	3	3
			R.IVYLQYPSLIPHHQCSQLCLYDWYTK.V	3326.62	0.75	2	5
			R.IVYLQYPSLIPHHQCSQLCLYDWYTK.V	3326.62	0.71	3	5
			R.IVYLQYPSLIPHHQCSQLCLYDWYTK.V	3326.62	0.72	4	5
			R.LKKPDQAIK.G	1039.64	0.65	2	5
			R.QDLFAVDTQVGTVTSLTAGGSGGSWK.L	2582.27	0.67	2	4
			R.QDLFAVDTQVGTVTSLTAGGSGGSWK.L	2582.27	0.64	2	5
			R.QLGENFSGIYCSLLPLGCWSADSQR.V	2858.32	0.72	2	3
			R.QLGENFSGIYCSLLPLGCWSADSQR.V	2858.32	0.67	2	4
			R.QLGENFSGIYCSLLPLGCWSADSQR.V	2858.32	0.71	3	3
			R.QLGENFSGIYCSLLPLGCWSADSQR.V	2858.32	0.67	3	4
			R.QPALSAACLGPEVTTQYGGQYR.T	2367.14	0.68	2	3
			R.QPALSAACLGPEVTTQYGGQYR.T	2367.14	0.68	3	3
			R.QVLLSEPEEAAALYR.G	1687.88	0.67	2	2
			R.QVLLSEPEEAAALYR.G	1687.88	0.65	3	2
			R.QYLVFHDGDSVVFAGPAGNSVETR.G	2565.23	0.66	2	3
			R.QYLVFHDGDSVVFAGPAGNSVETR.G	2565.23	0.66	2	4
			R.QYLVFHDGDSVVFAGPAGNSVETR.G	2565.23	0.68	3	3
			R.QYLVFHDGDSVVFAGPAGNSVETR.G	2565.23	0.69	3	4
			R.QYLVFHDGDSVVFAGPAGNSVETR.G	2565.23	0.7	3	5
			R.RSALYYVDLIGGK.C	1453.79	0.76	2	4
			R.RSALYYVDLIGGK.C	1453.79	0.77	2	5
			R.RSALYYVDLIGGK.C	1453.79	0.67	3	4
			R.SALYYVDLIGGK.C	1297.69	0.73	2	2
			R.SALYYVDLIGGK.C	1297.69	0.73	2	3
			R.SALYYVDLIGGK.C	1297.69	0.52	2	5
			R.SALYYVDLIGGKCELLSDDSLAVSSPR.L	2928.46	0.79	3	4
			R.SRQDLFAVDTQVGTVTSLTAGGSGGSWK.L	2825.4	0.75	2	3
			R.SRQDLFAVDTQVGTVTSLTAGGSGGSWK.L	2825.4	0.72	2	4
			R.SRQDLFAVDTQVGTVTSLTAGGSGGSWK.L	2825.4	0.71	2	5
			R.SRQDLFAVDTQVGTVTSLTAGGSGGSWK.L	2825.4	0.68	3	4
			R.SRQDLFAVDTQVGTVTSLTAGGSGGSWK.L	2825.4	0.72	3	5
			R.TVHTEWTQR.D	1156.56	0.71	2	4
			R.VLQPPPEQENVQYAGLDFEAILLQPGSPPDK.T	3389.72	0.74	2	5
			R.VLQPPPEQENVQYAGLDFEAILLQPGSPPDK.T	3389.72	0.55	3	3
			R.VLQPPPEQENVQYAGLDFEAILLQPGSPPDK.T	3389.72	0.66	4	4
			R.VVFDSAQR.S	920.472	0.64	2	2
			W.SHSETHLLYVAEK.K	1512.76	0.59	2	4
			Y.CSLLPLGCWSADSQR.V	1748.8	1.06	2	3
			A.IKGDQFVFYEDWGENMVSK.S	2292.06	0	2	5
			H.GGPHSSFVTAWMLFPAMLCK.M	2237.07	0	3	5
			H.LIGQYPETYR.A	1238.63	0	2	3
			K.EQSVLWVSLEEAEPIPDIHWGIR.V	2703.37	0	2	5
			K.EQSVLWVSLEEAEPIPDIHWGIR.V	2703.37	0	3	3
			K.EQSVLWVSLEEAEPIPDIHWGIR.V	2703.37	0	3	4
			K.EQSVLWVSLEEAEPIPDIHWGIR.V	2703.37	0	4	4
			K.GDQFVFYEDWGENM(15.9949)VSK.S	1735.68	0	2	2
			K.GDQFVFYEDWGENM(15.9949)VSK.S	1735.68	0	2	5
			K.GDQFVFYEDWGENMVSK.S	2050.88	0	3	5
			K.HGPVYEDDCFGCLSWSHSETHLLY.V	2909.23	0	3	4
			K.HGPVYEDDCFGCLSWSHSETHLLY.V	2909.23	0	3	5
			K.HGPVYEDDCFGCLSWSHSETHLLYVAEK.K	3337.47	0	3	4
			K.HGPVYEDDCFGCLSWSHSETHLLYVAEK.K	3337.47	0	4	4
			K.HGPVYEDDCFGCLSWSHSETHLLYVAEK.K	3337.47	0	5	5
			K.KPDQAIKGDQFVFYEDWGENMVSK.S	2831.33	0	4	5
			K.LLTIDQDLM(15.9949)VAQFSTPSLPPTLK.V	1060.55	0	2	3
			K.LLTIDQDLMVAQFSTPSLPPTLK.V	2528.36	0	3	4
			K.LLTIDQDLMVAQFSTPSLPPTLK.V	2528.36	0	3	5
			K.M(15.9949)GFAVLLVNYR.G	149.051	0	2	4
			K.M(15.9949)GFAVLLVNYR.G	149.051	0	2	5
			K.SFNLSALEK.H	1007.53	0	2	4
			K.STHALSEVEVESDSFM(15.9949)NAVLWLR.T	1766.77	0	2	5
			K.STHALSEVEVESDSFM(15.9949)NAVLWLR.T	1766.77	0	3	4
			K.STHALSEVEVESDSFMNAVLWLR.T	2620.27	0	2	5
			K.TPLLLM(15.9949)LGQEDR.R	686.404	0	2	3
			K.TPLLLM(15.9949)LGQEDRR.V	686.404	0	3	4
			K.TPLLLMLGQEDR.R	1384.74	0	2	5
			K.TQVPM(15.9949)VVMPHGGPH.S	574.279	0	2	5
			K.TQVPMVVMPHGGPH.S	1485.72	0	2	5
			K.TQVPMVVMPHGGPHSSFVTAW.M	2265.09	0	2	5
			L.SEPEEAAALYR.G	1234.58	0	2	2
			R.IVYLQYPSLIPH.H	1441.8	0	2	3
			R.IVYLQYPSLIPHHQC.S	1867.95	0	2	5
			R.IVYLQYPSLIPHHQCSQL.C	2196.12	0	2	5
			R.KAGGTGPGEEK.Q	1029.51	0	2	4
			R.LKKPDQAIKGDQFVFYEDWGENM(15.9949)VSK.S	2758.31	0	3	5
			R.LKKPDQAIKGDQFVFYEDWGENMVSK.S	3072.51	0	3	5
			R.LKKPDQAIKGDQFVFYEDWGENMVSK.S	3072.51	0	4	5
			R.LKKPDQAIKGDQFVFYEDWGENMVSK.S	3072.51	0	5	5
			R.LSPDQCR.I	874.397	0	2	2
			R.NPVINIASMLGSTDIPDWCVVEAGFPFSSDCLPDLSVWAEMLDK.S	4898.29	0	3	5
			R.NPVINIASMLGSTDIPDWCVVEAGFPFSSDCLPDLSVWAEMLDK.S	4898.29	0	4	5
			R.QDLFAVDTQVGTVTSLTAGGSGGSWK.L	2582.27	0	2	2
			R.QDLFAVDTQVGTVTSLTAGGSGGSWK.L	2582.27	0	2	3
			R.QDLFAVDTQVGTVTSLTAGGSGGSWK.L	2582.27	0	3	4
			R.QDLFAVDTQVGTVTSLTAGGSGGSWK.L	2582.27	0	3	5
			R.QVLLSEPEEAAALYR.G	1687.88	0	2	4
			R.QYLVFHDGDSVVFAGPAGN.S	1992.94	0	2	3
			R.QYLVFHDGDSVVFAGPAGN.S	1992.94	0	2	4
			R.QYLVFHDGDSVVFAGPAGNSVETR.G	2565.23	0	2	5
			R.SALYYVDLIGGK.C	1297.69	0	3	2
			R.SRQDLFAVDTQVGTVTSLTAGGSGGSWK.L	2825.4	0	3	3
			R.VLQPPPEQENVQYAGLDFEAILLQPGSPPDK.T	3389.72	0	2	4
			R.VLQPPPEQENVQYAGLDFEAILLQPGSPPDK.T	3389.72	0	3	4
			R.VLQPPPEQENVQYAGLDFEAILLQPGSPPDK.T	3389.72	0	3	5
			R.VVFDSAQR.S	920.472	0	2	3
P29144	TPP2 Tripeptidyl-peptidase 2	TPP2			0.7	2345	2345
			A.TEEPFPFHGLLPK.K	1510.78	0.48	2	4
			K.ADVIPVHYYLIPPPTK.T	1823.01	0.63	2	4
			K.ADVIPVHYYLIPPPTK.T	1823.01	0.65	3	4
			K.AIEFCIAR.W	978.496	0.56	2	3
			K.ANNIDYTVHSVR.R	1387.68	0.67	2	3
			K.AYDYLVQNTSFANK.L	1632.78	0.72	2	2
			K.CDLVNYSYGEATHWPNSGR.I	2225.96	0.75	2	3
			K.CDLVNYSYGEATHWPNSGR.I	2225.96	0.79	3	3
			K.DGEIVGLSGR.V	1001.51	0.7	2	2
			K.EELQSQVELLNSFEK.K	1791.89	0.78	2	2
			K.ETYPNYLPLYVAR.L	1597.81	0.65	2	2
			K.FVLHAVQLVK.Q	1152.7	0.73	2	5
			K.GAGPGCYLAGSLTLSK.T	1550.78	0.71	2	3
			K.GCALADHLLHTQAQDGAISTDAEGKEEEGESPLDSLAETFWETTK.W	4859.23	0.7	4	4
			K.GCALADHLLHTQAQDGAISTDAEGKEEEGESPLDSLAETFWETTK.W	4859.23	0.61	5	4
			K.GTLTEAFPVLGGK.A	1288.7	0.66	2	3
			K.IPASWTNPSGK.Y	1156.59	0.72	2	3
			K.IVDIIDTTGSGDVNTATEVEPK.D	2274.13	0.71	2	2
			K.IVDIIDTTGSGDVNTATEVEPK.D	2274.13	0.54	3	2
			K.IWDPVHR.V	921.482	0.67	2	4
			K.KADVIPVHYYLIPPPTK.T	1951.1	0.6	2	5
			K.KADVIPVHYYLIPPPTK.T	1951.1	0.65	3	5
			K.KETGAASFLCR.Y	1238.61	1.04	2	4
			K.LDSSDIYNELK.E	1295.62	0.57	2	2
			K.LDSSDIYNELKETYPNYLPLYVAR.L	2876.43	0.83	2	3
			K.LDSSDIYNELKETYPNYLPLYVAR.L	2876.43	0.74	2	4
			K.LDSSDIYNELKETYPNYLPLYVAR.L	2876.43	0.7	3	3
			K.LDSSDIYNELKETYPNYLPLYVAR.L	2876.43	0.67	3	4
			K.LDSSDIYNELKETYPNYLPLYVAR.L	2876.43	0.65	3	5
			K.LIKEELQSQVELLNSFEK.K	2147.16	0.72	2	3
			K.LIKEELQSQVELLNSFEK.K	2147.16	0.66	2	4
			K.LIKEELQSQVELLNSFEK.K	2147.16	0.53	2	5
			K.LIKEELQSQVELLNSFEK.K	2147.16	0.72	3	3
			K.LIKEELQSQVELLNSFEK.K	2147.16	0.71	3	4
			K.NWVQTLRPVSAK.T	1397.78	0.71	2	5
			K.STLVDALCR.K	1033.52	0.71	2	2
			K.VLTFAYK.H	840.475	20	2	3
			K.VNESSHYDLAFTDVHFKPGQIR.R	2560.25	0.59	2	5
			K.VNESSHYDLAFTDVHFKPGQIR.R	2560.25	0.76	3	5
			K.VNESSHYDLAFTDVHFKPGQIR.R	2560.25	0.76	4	5
			K.WTDLFDNK.V	1037.48	0.67	2	2
			K.YNQPFFVTSLPDDK.I	1669.8	0.63	2	2
			K.YNQPFFVTSLPDDKIPK.G	2009.03	0.69	2	3
			K.YNQPFFVTSLPDDKIPK.G	2009.03	0.69	3	3
			K.YSDPGPVYDCLVWHDGEVWR.A	2450.08	0.65	2	3
			K.YSDPGPVYDCLVWHDGEVWR.A	2450.08	0.7	3	3
			K.YSDPGPVYDCLVWHDGEVWR.A	2450.08	0.69	3	4
			R.ACIDSNEDGDLSK.S	1422.59	0.7	2	2
			R.DPVQVAAPSDHGVGIEPVFPENTENSEK.I	2962.4	0.65	3	3
			R.EGLHYTEVCGYDIASPNAGPLFR.V	2566.2	0.63	2	3
			R.EGLHYTEVCGYDIASPNAGPLFR.V	2566.2	0.7	3	3
			R.EKLPANQYTWSSR.G	1578.78	0.74	2	4
			R.GIYLRDPVQVAAPSDHGVGIEPVFPENTENSEK.I	3565.76	0.62	4	3
			R.GPSADGALGVSISAPGGAIASVPNWTLR.G	2621.36	0.61	2	3
			R.GPSADGALGVSISAPGGAIASVPNWTLR.G	2621.36	0.67	3	3
			R.GVLIAVLDTGVDPGAPGMQVTTDGKPK.I	2636.39	0.75	3	3
			R.GVLIAVLDTGVDPGAPGMQVTTDGKPK.I	2636.39	0.86	3	4
			R.GVLIAVLDTGVDPGAPGMQVTTDGKPK.I	2636.39	0.67	3	5
			R.HFIEVPEGATWAEVTVCSCSSEVSAK.F	2880.31	20	3	5
			R.ICEVINEAVWK.H	1359.69	0.82	2	2
			R.LHQLDAEKER.M	1237.64	0.84	2	4
			R.LKDLPFIVSHR.L	1323.77	0.69	2	5
			R.LKDLPFIVSHR.L	1323.77	0.7	3	5
			R.LNEIVDAANAVISHIDQTALAVYIAMK.T	2883.52	0.71	3	5
			R.LSNTLSLDIHENHSFALLGK.K	2209.16	0.68	3	4
			R.LSTMETGTGLIR.A	1277.66	0.75	2	3
			R.QLYEMVLTYNFHQPK.S	1910.94	0.6	2	4
			R.QLYEMVLTYNFHQPK.S	1910.94	0.77	2	5
			R.QLYEMVLTYNFHQPK.S	1910.94	0.65	3	4
			R.QLYEMVLTYNFHQPK.S	1910.94	0.83	3	5
			R.QMGSGDAYPHQYSLK.L	1680.76	0.68	2	4
			R.VPITAVIAAK.V	981.622	0.73	2	3
			A.DVIPVHYYLIPPPTK.T	1751.97	0	2	4
			K.ADNIEVFAQGHGIIQVDK.A	1954	0	2	4
			K.DLKEEFTEALR.D	1349.68	0	3	3
			K.GCALADHLLHTQAQDGAISTDAEGKEEEGESPLDSLAETFWETTK.W	4859.23	0	3	4
			K.GCALADHLLHTQAQDGAISTDAEGKEEEGESPLDSLAETFWETTK.W	4859.23	0	4	5
			K.KYSDPGPVYDCLVWHDGEVWR.A	2578.18	0	3	4
			K.LLGWTHCASFTENWLPIMYPPDYCVF.-	3218.46	0	2	5
			K.LLGWTHCASFTENWLPIMYPPDYCVF.-	3218.46	0	3	5
			K.NCIQLMK.L	905.446	0	2	3
			K.YSDPGPVYDCLVWHDGEVWR.A	2450.08	0	2	4
			R.EGLHYTEVCGYDIASPNAGPLFR.V	2566.2	0	3	4
			R.EKLPANQYTWSSR.G	1578.78	0	3	4
			R.FDVQSSLK.Y	922.476	0	2	2
			R.GIYLRDPVQVAAPSDHGVGIEPVFPENTENSEK.I	3565.76	0	3	3
			R.GIYLRDPVQVAAPSDHGVGIEPVFPENTENSEK.I	3565.76	0	3	4
			R.GVLIAVLDTGVDPGAPGM(15.9949)QVTTDGKPK.I	1680.88	0	3	3
			R.GVLIAVLDTGVDPGAPGM(15.9949)QVTTDGKPK.I	1680.88	0	3	4
			R.GVLIAVLDTGVDPGAPGMQVTTDGKPK.I	2636.39	0	2	3
			R.HEQISDLER.L	1125.54	0	2	3
			R.ICEVINEAVWK.H	1359.69	0	2	3
			R.KGCALADHLLHTQAQDGAISTDAEGKEEEGESPLDSLAETFWETTK.W	4987.32	0	4	4
			R.KGCALADHLLHTQAQDGAISTDAEGKEEEGESPLDSLAETFWETTK.W	4987.32	0	4	5
			R.LSNTLSLDIHENHSFALLGK.K	2209.16	0	2	4
P08195	SLC3A2 4F2 cell-surface antigen heavy chain	SLC3A2			0.71	3	4
			R.IGDLQAFQGHGAGNLAGLK.G	1866.98	0.71	3	4
			K.GLVLGPIHK.N	932.581	0	2	5
			R.GENSWFSTQVDTVATK.V	1768.83	0	2	2
Q00839	HNRNPU Heterogeneous nuclear ribonucleoprotein U	HNRNPU			0.71	23	235
			K.EKPYFPIPEEYTFIQNVPLEDR.V	2724.35	0.61	3	3
			K.FIEIAAR.K	818.465	0.63	2	3
			K.NQSQGYNQWQQGQFWGQKPWSQHYHQGYY.-	3659.61	0.82	3	5
			K.SSGPTSLFAVTVAPPGAR.Q	1713.9	0.71	2	3
			K.YNILGTNTIMDK.M	1381.69	0.8	2	2
			R.LQAALDDEEAGGRPAMEPGNGSLDLGGDSAGR.S	3126.44	0.75	3	3
			R.NFILDQTNVSAAAQR.R	1646.84	0.64	2	3
			K.EKPYFPIPEEYTFIQNVPLEDR.V	2724.35	0	3	4
			K.TCNCETEDYGEKFDENDVITCFANFESDEVELSYAK.N	4329.77	0	3	5
Q6UWW8	CES3 Carboxylesterase 3	CES3			0.71	23	2345
			K.ADHGAEGAFVFGGPFLMDESSR.L	2297.03	0.62	3	3
			K.NTIYPLTVDGTVFPK.S	1663.88	0.74	2	2
			R.AITQSGVITTPGIIDSHPWPLAQK.I	2530.36	0.71	3	4
			R.DSGSPVFFYEFQHRPSSFAK.I	2333.09	0.77	3	5
			R.FSAPHPAQPWEGVR.D	1577.77	0.71	2	5
			K.ALPPWPQFNQAEQYLEINPVPR.A	2607.33	0	3	3
			R.DSGSPVFFYEFQHRPSSFAK.I	2333.09	0	2	5
			R.EAWMQFWSETLPSK.I	1738.8	0	2	3
			R.EDMLAISTPVLTSLDVPPEMMPTVIDEYLGSNSDAQAK.C	4078.96	0	3	2
			R.LVNVFLGIPFAQPPLGPDR.F	2050.14	0	2	4
P07900	HSP90AA1 Heat shock protein HSP 90-alpha	HSP90AA1			0.72	23	234
			K.ADLINNLGTIAK.S	1241.7	0.63	2	2
			K.DQVANSAFVER.L	1234.59	0.64	2	2
			K.HLEINPDHSIIETLR.Q	1785.94	0.77	3	4
			K.SLTNDWEDHLAVK.H	1526.74	0.78	2	3
			K.VILHLKEDQTEYLEER.R	2015.04	0.72	2	4
			K.YIDQEELNK.T	1150.55	0.82	2	2
			R.NPDDITNEEYGEFYK.S	1832.77	0.67	2	2
			R.VFIMDNCEELIPEYLNFIR.G	2415.17	0	2	3
P08238	HSP90AB1 Heat shock protein HSP 90-beta	HSP90AB1			0.72	2	234
			K.ADLINNLGTIAK.S	1241.7	0.63	2	2
			K.SLTNDWEDHLAVK.H	1526.74	0.78	2	3
			K.VILHLKEDQTEYLEER.R	2015.04	0.72	2	4
			K.YIDQEELNK.T	1150.55	0.82	2	2
			R.ELISNASDALDK.I	1274.64	0.72	2	2
			R.GFEVVYMTEPIDEYCVQQLK.E	2448.14	0.71	2	2
			R.NPDDITQEEYGEFYK.S	1846.79	0.6	2	2
			R.VFIMDSCDELIPEYLNFIR.G	2374.14	0.77	2	2
			K.HLEINPDHPIVETLR.Q	1781.94	0	2	4
			K.HLEINPDHPIVETLR.Q	1781.94	0	3	4
P25705	ATP5A1 ATP synthase subunit alpha, mitochondrial	ATP5A1			0.72	2	2
			R.TGAIVDVPVGEELLGR.V	1623.88	0.72	2	2
			K.FENAFLSHVVSQHQALLGTIR.A	2367.25	0	3	5
			K.HALIIYDDLSK.Q	1286.69	0	2	3
			R.VLSIGDGIAR.V	999.571	0	2	3
P61978	HNRNPK Heterogeneous nuclear ribonucleoprotein K	HNRNPK			0.72	23	2
			K.IDEPLEGSEDR.I	1258.57	0.69	2	2
			K.IILDLISESPIK.G	1339.8	0.75	2	2
			R.GSYGDLGGPIITTQVTIPK.D	1917.03	0.69	2	2
			R.IITITGTQDQIQNAQYLLQNSVK.Q	2589.38	0.75	2	2
			R.IITITGTQDQIQNAQYLLQNSVK.Q	2589.38	0.65	3	2
			R.TDYNASVSVPDSSGPER.I	1779.79	0.97	2	2
			K.IIPTLEEGLQLPSPTATSQLPLESDAVECLNYQHYK.G	4056.03	0	3	3
			R.NLPLPPPPPPR.G	1193.69	0	2	5
Q12906	ILF3 Interleukin enhancer-binding factor 3	ILF3			0.72	2	25
			K.VLAGETLSVNDPPDVLDR.Q	1909.98	0.76	2	2
			R.LAAFGQLHK.V	983.555	0.67	2	5
			R.EDITQSAQHALR.L	1367.68	0	2	3
P12814	ACTN1 Alpha-actinin-1	ACTN1			0.73	2	3
			K.LASDLLEWIR.R	1214.67	0.73	2	3
			K.IVQTYHVNMAGTNPYTTITPQEINGK.W	2890.44	0	3	4
			R.FAIQDISVEETSAK.E	1536.77	0	2	2
			R.VGWEQLLTTIAR.T	1385.77	0	2	3
Q15366	PCBP2 Poly(rC)-binding protein 2	PCBP2			0.73	2	23
			R.ESTGAQVQVAGDMLPNSTER.A	2089.98	0.81	2	2
			R.LVVPASQCGSLIGK.G	1427.78	0.65	2	3
			K.LHQLAMQQSHFPMTHGNTGFSGIESSSPEVK.G	3383.59	0	3	5
Q99487	PAFAH2 Platelet-activating factor acetylhydrolase 2, cyto	PAFAH2			0.73	2345	2345
			K.AEETMEQPLWIPR.Y	1598.78	0.71	2	2
			K.ARGPVFFINTEK.F	1377.74	0.65	2	5
			K.DSGYPLIIFSHGLGAFR.T	1849.96	0.77	2	4
			K.DSGYPLIIFSHGLGAFR.T	1849.96	0.74	2	5
			K.DSGYPLIIFSHGLGAFR.T	1849.96	0.79	3	4
			K.FFSTETR.G	886.418	0.63	2	3
			K.FQTMESVNLMK.K	1326.63	0.79	2	3
			K.HLDLKEDYNQWNNLIEGIGPSLTPGAPHHLSSL.-	3666.83	0.71	3	5
			K.HLDLKEDYNQWNNLIEGIGPSLTPGAPHHLSSL.-	3666.83	0.75	4	5
			K.HLDLKEDYNQWNNLIEGIGPSLTPGAPHHLSSL.-	3666.83	0.71	5	5
			K.ILQEVTAGQTVFNILPGGLDLMTLK.G	2671.47	0.66	2	3
			K.ILQEVTAGQTVFNILPGGLDLMTLK.G	2671.47	0.82	2	4
			K.ILQEVTAGQTVFNILPGGLDLMTLK.G	2671.47	0.76	3	3
			K.ILQEVTAGQTVFNILPGGLDLMTLK.G	2671.47	0.67	3	4
			K.KICAQHEQSR.I	1255.61	0.84	2	5
			K.QAPEENQPTNESLQEEWIPFR.R	2542.18	0.7	2	2
			K.QAPEENQPTNESLQEEWIPFRR.V	2698.28	0.68	3	3
			K.TKDSGYPLIIFSHGLGAFR.T	2079.1	0.71	3	5
			R.AMLAFLQK.H	920.515	0.83	2	3
			R.CAVALDAWMFPLER.D	1677.8	0.72	2	3
			R.CAVALDAWMFPLER.D	1677.8	0.73	2	4
			R.GFVVAVPEHR.D	1109.6	0.69	2	4
			R.GPVFFINTEK.F	1150.6	0.79	2	3
			R.GSLDPYEGQEVMVR.A	1578.73	0.73	2	2
			R.IITVLGSVHR.S	1093.66	0.76	2	5
			R.LFYPCQK.A	954.463	0.73	2	3
			R.LPVSWNGPFK.T	1143.61	0.72	2	4
			R.RVEEGEKEFHVR.N	1513.76	0.95	3	5
			R.SAATTYFCK.Q	1047.47	0.71	2	2
			R.SQTDFAFVTGNLIGK.F	1596.81	0.76	2	2
			R.SQTDFAFVTGNLIGK.F	1596.81	0.77	2	3
			R.SQTDFAFVTGNLIGK.F	1596.81	0.97	2	5
			R.TLYSAFCMELASR.G	1547.71	0.72	2	3
			R.TLYSAFCMELASR.G	1547.71	0.83	2	4
			R.TLYSAFCMELASR.G	1547.71	0.74	2	5
			R.VEEGEKEFHVR.N	1357.66	0.73	2	4
			R.YEYCTGLAEYLQFNK.R	1898.86	0.61	2	2
			R.YEYCTGLAEYLQFNKR.C	2054.96	0.7	2	4
			R.YEYCTGLAEYLQFNKR.C	2054.96	0.58	2	5
			R.YEYCTGLAEYLQFNKR.C	2054.96	0.73	3	3
			R.YEYCTGLAEYLQFNKR.C	2054.96	0.81	3	4
			R.YEYCTGLAEYLQFNKR.C	2054.96	0.74	3	5
			G.YPLIIFSHGLGAFR.T	1589.87	0	2	5
			G.YPLIIFSHGLGAFR.T	1589.87	0	3	5
			K.AEETMEQPLWIPR.Y	1598.78	0	3	2
			K.EDYNQWNNLIEGIGPSLTPGAPHHLSSL.-	3059.48	0	3	3
			K.EDYNQWNNLIEGIGPSLTPGAPHHLSSL.-	3059.48	0	3	4
			K.EDYNQWNNLIEGIGPSLTPGAPHHLSSL.-	3059.48	0	3	5
			K.ILQEVTAGQTVFNILPGGLDLMTLK.G	2671.47	0	2	5
			K.TKDSGYPLIIFSHGLGAFR.T	2079.1	0	2	5
			K.TKDSGYPLIIFSHGLGAFR.T	2079.1	0	4	5
			R.SAATTYFCK.Q	1047.47	0	2	3
			R.SQTDFAFVTGNLIGK.F	1596.81	0	3	2
			R.YEYCTGLAEYLQFNKR.C	2054.96	0	2	3
Q9NY65	TUBA8 Tubulin alpha-8 chain	TUBA8			0.73	23	2345
			K.VGINYQPPTVVPGGDLAK.V	1824.98	0.73	2	3
			R.AVCMLSNTTAIAEAWAR.L	1863.9	0.93	2	5
			R.FDGALNVDLTEFQTNLVPYPR.I	2409.2	0.73	2	2
			R.LISQIVSSITASLR.F	1486.87	0.7	2	3
			R.LISQIVSSITASLR.F	1486.87	0.67	3	3
			R.NLDIERPTYTNLNR.L	1717.87	0.77	2	3
			R.QLFHPEQLITGKEDAANNYAR.G	2415.2	0.71	3	4
			R.AVCMLSNTTAIAEAWAR.L	1863.9	0	2	3
			R.AVCMLSNTTAIAEAWAR.L	1863.9	0	2	4
			R.LISQIVSSITASLR.F	1486.87	0	2	5
			R.TIQFVDWCPTGFK.V	1597.76	0	2	3
P11940	PABPC1 Polyadenylate-binding protein 1	PABPC1			0.74	2	45
			K.FSPAGPILSIR.V	1156.66	0.79	2	4
			R.IVATKPLYVALAQR.K	1541.93	0.7	2	5
P68366	TUBA4A Tubulin alpha-4A chain	TUBA4A			0.74	23	2345
			K.AYHEQLSVAEITNACFEPANQMVK.C	2750.29	0.83	3	3
			K.VGINYQPPTVVPGGDLAK.V	1824.98	0.73	2	3
			K.YMACCLLYR.G	1248.55	0.76	2	3
			R.AVCMLSNTTAIAEAWAR.L	1863.9	0.93	2	5
			R.FDGALNVDLTEFQTNLVPYPR.I	2409.2	0.73	2	2
			R.LISQIVSSITASLR.F	1486.87	0.7	2	3
			R.LISQIVSSITASLR.F	1486.87	0.67	3	3
			R.NLDIERPTYTNLNR.L	1717.87	0.77	2	3
			R.QLFHPEQLITGKEDAANNYAR.G	2415.2	0.71	3	4
			R.SIQFVDWCPTGFK.V	1583.74	0.75	2	3
			K.TIGGGDDSFTTFFCETGAGK.H	2067.89	0	2	2
			R.AVCMLSNTTAIAEAWAR.L	1863.9	0	2	3
			R.AVCMLSNTTAIAEAWAR.L	1863.9	0	2	4
			R.IHFPLATYAPVISAEK.A	1756.96	0	2	5
			R.LISQIVSSITASLR.F	1486.87	0	2	5
Q9H361	PABPC3 Polyadenylate-binding protein 3	PABPC3			0.74	2	45
			K.FSPAGPILSIR.V	1156.66	0.79	2	4
			R.IVATKPLYVALAQR.K	1541.93	0.7	2	5
P10768	ESD S-formylglutathione hydrolase	ESD			0.75	234	2345
			K.AFSGYLGTDQSK.W	1272.6	0.72	2	2
			K.AYDATHLVK.S	1016.53	0.75	2	3
			K.CPALYWLSGLTCTEQNFISK.S	2388.13	0.89	2	3
			K.KAFSGYLGTDQSK.W	1400.69	0.9	2	4
			K.SGYHQSASEHGLVVIAPDTSPR.G	2308.13	0.77	3	4
			K.SVSAFAPICNPVLCPWGK.K	2002.98	0.72	2	3
			K.SYPGSQLDILIDQGKDDQFLLDGQLLPDNFIAACTEK.K	4139.03	0.75	3	3
			K.SYPGSQLDILIDQGKDDQFLLDGQLLPDNFIAACTEK.K	4139.03	0.7	3	4
			K.SYPGSQLDILIDQGKDDQFLLDGQLLPDNFIAACTEK.K	4139.03	1.11	3	5
			K.SYPGSQLDILIDQGKDDQFLLDGQLLPDNFIAACTEK.K	4139.03	0.99	4	4
			K.VFEHDSVELNCK.M	1475.67	0.78	2	3
			R.LQEGYDHSYYFIATFITDHIR.H	2589.24	0.67	3	5
			R.MYSYVTEELPQLINANFPVDPQR.M	2724.33	0.66	2	2
			R.MYSYVTEELPQLINANFPVDPQR.M	2724.33	0.66	3	2
			K.SGYHQSASEHGLVVIAPDTSPR.G	2308.13	0	2	4
			R.GCNIKGEDESWDFGTGAGFYVDATEDPWK.T	3251.39	0	3	4
			R.LQEGYDHSYYFIATFITDHIR.H	2589.24	0	3	4
			R.LQEGYDHSYYFIATFITDHIR.H	2589.24	0	4	4
			R.LQEGYDHSYYFIATFITDHIR.H	2589.24	0	4	5
P23141	CES1 Liver carboxylesterase 1	CES1			0.75	23	234
			K.AGQLLSELFTNR.K	1347.71	0.76	2	3
			K.EGASEEEIR.L	1018.46	0.78	2	2
			K.EVAFWTNLFAK.K	1324.68	0.72	2	3
			K.FWANFAR.N	910.445	0.74	2	4
			K.KAVEKPPQTEHIEL.-	1617.87	0.64	2	4
			K.LSEDCLYLNIYTPADLTK.K	2129.04	0.83	2	2
			K.SYPLVCIAK.E	1049.56	0.9	2	3
			K.TTTSAVMVHCLR.Q	1374.67	0.82	2	4
			K.TVIGDHGDELFSVFGAPFLK.E	2149.09	0.71	2	3
			K.TVIGDHGDELFSVFGAPFLK.E	2149.09	0.84	3	4
			R.AISESGVALTSVLVK.K	1472.85	0.74	2	2
			R.DAGAPTYMYEFQYRPSFSSDMKPK.T	2816.27	0.75	3	4
			R.ESQPLLGTVIDGMLLLK.T	1827.03	0.75	2	2
			R.FTPPQPAEPWSFVK.N	1629.82	0.66	2	3
			R.GNWGHLDQVAALR.W	1435.73	0.82	2	4
			K.DKEVAFWTNLFAK.K	1567.8	0	2	3
			K.KGDVKPLAEQIAITAGCK.T	1899.03	0	2	4
			R.NGNPNGEGLPHWPEYNQK.E	2050.93	0	2	4
			R.QKTEEELLETTLK.M	1560.82	0	2	3
P28062	PSMB8 Proteasome subunit beta type-8	PSMB8			0.75	234	2345
			K.FQHGVIAAVDSR.A	1298.67	0.88	2	4
			K.FQHGVIAAVDSR.A	1298.67	0.84	3	4
			K.LLSNMMCQYR.G	1314.59	0.77	2	3
			K.VESTDVSDLLHQYR.E	1660.81	0.8	2	3
			K.VESTDVSDLLHQYR.E	1660.81	0.75	3	3
			K.VIEINPYLLGTMSGCAADCQYWER.L	2846.29	1.18	2	2
[truncated: 4,156 more rows]
